# Supplementary material for: Estradiol treatment induces both shared and unique gene regulation and networks in adipose cell types of gonadectomized obese XX and XY mice
Source: Biol Sex Differ. 2026 Feb 23;17:41. doi: 10.1186/s13293-026-00859-z (PMC12930959; doi:10.1186/s13293-026-00859-z)
Supplement: Supplementary file 2 — Additional file 2. [file 13293_2026_859_MOESM2_ESM.xls]

## Sheet: Sheet 1
p_val	avg_log2FC	pct.1	pct.2	p_val_adj	Cell_type	GENE	Comparison	Direction
1.38896e-214	-1.151	0.659	0.855	4.31313e-210	B	Uba52	XXE.v.XXB	DOWN
2.69833e-198	-0.678639	0.985	0.986	8.37913e-194	B	Rps27	XXE.v.XXB	DOWN
1.33846e-181	-0.893582	0.846	0.941	4.15631e-177	B	Tmsb10	XXE.v.XXB	DOWN
8.04616e-171	-0.539561	0.995	0.995	2.49857e-166	B	Cd74	XXE.v.XXB	DOWN
6.18396e-158	-0.686655	0.819	0.972	1.9203e-153	B	H2-Aa	XXE.v.XXB	DOWN
1.97674e-146	-0.68916	0.937	0.946	6.13836e-142	B	Cd79a	XXE.v.XXB	DOWN
1.34434e-145	-0.666539	0.948	0.966	4.17459e-141	B	H3f3a	XXE.v.XXB	DOWN
1.34887e-145	0.921583	0.441	0.147	4.18865e-141	B	Fam46c	XXE.v.XXB	UP
2.92978e-143	0.46596	0.188	0.012	9.09785e-139	B	Tnfrsf17	XXE.v.XXB	UP
9.0364e-139	-0.690388	0.968	0.973	2.80607e-134	B	H3f3b	XXE.v.XXB	DOWN
4.26424e-137	1.3759	0.231	0.032	1.32417e-132	B	Iglv1	XXE.v.XXB	UP
7.53771e-136	-0.622074	0.906	0.977	2.34069e-131	B	H2-Ab1	XXE.v.XXB	DOWN
1.80901e-131	0.496769	0.228	0.031	5.61751e-127	B	Derl3	XXE.v.XXB	UP
1.05982e-127	-0.485777	0.991	0.99	3.29107e-123	B	Fau	XXE.v.XXB	DOWN
2.95567e-124	2.80615	0.41	0.16	9.17824e-120	B	Jchain	XXE.v.XXB	UP
8.52544e-122	-0.823936	0.704	0.818	2.64741e-117	B	Rpl27	XXE.v.XXB	DOWN
8.14367e-121	0.360029	0.211	0.029	2.52885e-116	B	Fndc3b	XXE.v.XXB	UP
3.35061e-120	-0.703241	0.758	0.927	1.04047e-115	B	Btg1	XXE.v.XXB	DOWN
6.30301e-119	-0.575957	0.861	0.969	1.95727e-114	B	H2-Eb1	XXE.v.XXB	DOWN
8.50197e-119	0.527294	0.244	0.045	2.64012e-114	B	Sdc1	XXE.v.XXB	UP
1.92913e-117	0.760187	0.277	0.065	5.99053e-113	B	Tmem176a	XXE.v.XXB	UP
6.73741e-117	0.403141	0.217	0.035	2.09217e-112	B	Oosp1	XXE.v.XXB	UP
7.56541e-117	-0.480039	0.987	0.981	2.34929e-112	B	Rps21	XXE.v.XXB	DOWN
5.05853e-116	0.372367	0.166	0.014	1.57083e-111	B	Chst1	XXE.v.XXB	UP
4.36751e-114	-0.443234	0.994	0.991	1.35624e-109	B	Rps29	XXE.v.XXB	DOWN
1.57978e-112	0.55392	0.272	0.064	4.90568e-108	B	Cacna1s	XXE.v.XXB	UP
9.20448e-111	-0.530917	0.97	0.979	2.85827e-106	B	Ptma	XXE.v.XXB	DOWN
3.91407e-110	0.58695	0.286	0.074	1.21544e-105	B	Edem2	XXE.v.XXB	UP
4.08565e-109	1.28766	0.403	0.17	1.26872e-104	B	Xbp1	XXE.v.XXB	UP
9.53241e-109	0.373823	0.16	0.014	2.9601e-104	B	Prg2	XXE.v.XXB	UP
5.59203e-107	2.84898	0.981	0.975	1.73649e-102	B	Ighm	XXE.v.XXB	UP
1.90274e-105	0.498178	0.248	0.054	5.90857e-101	B	Eaf2	XXE.v.XXB	UP
1.23516e-104	0.643016	0.304	0.089	3.83554e-100	B	Creld2	XXE.v.XXB	UP
5.58603e-104	0.642205	0.284	0.076	1.73463e-99	B	Tmem176b	XXE.v.XXB	UP
1.29285e-103	-0.413068	0.99	0.984	4.01468e-99	B	Rpl35a	XXE.v.XXB	DOWN
1.57041e-103	0.283008	0.172	0.021	4.87659e-99	B	Pon3	XXE.v.XXB	UP
1.97819e-103	0.827116	0.414	0.174	6.14288e-99	B	Rexo2	XXE.v.XXB	UP
9.70303e-103	1.0681	0.197	0.033	3.01308e-98	B	Ly6c2	XXE.v.XXB	UP
1.18765e-102	0.80467	0.381	0.146	3.68802e-98	B	Edem1	XXE.v.XXB	UP
1.87158e-101	-0.424728	0.985	0.98	5.8118e-97	B	Rps15a	XXE.v.XXB	DOWN
2.99721e-101	-0.741655	0.933	0.945	9.30723e-97	B	Junb	XXE.v.XXB	DOWN
4.83113e-101	-0.695533	0.642	0.854	1.50021e-96	B	Ebf1	XXE.v.XXB	DOWN
1.43926e-97	-0.551127	0.956	0.966	4.46934e-93	B	Ubb	XXE.v.XXB	DOWN
1.81721e-95	0.696696	0.308	0.101	5.64299e-91	B	Prdx4	XXE.v.XXB	UP
8.00133e-95	0.900029	0.378	0.16	2.48465e-90	B	Fkbp2	XXE.v.XXB	UP
1.35723e-94	0.430171	0.21	0.042	4.21461e-90	B	Fkbp11	XXE.v.XXB	UP
2.29741e-94	-0.468554	0.972	0.97	7.13416e-90	B	Ddx5	XXE.v.XXB	DOWN
2.68913e-90	0.349582	0.21	0.043	8.35055e-86	B	Selenom	XXE.v.XXB	UP
3.15091e-90	-0.578698	0.91	0.963	9.78451e-86	B	Lars2	XXE.v.XXB	DOWN
4.25603e-90	1.60367	0.477	0.268	1.32163e-85	B	Txndc5	XXE.v.XXB	UP
4.4216e-89	-0.466296	0.986	0.98	1.37304e-84	B	Fth1	XXE.v.XXB	DOWN
7.33523e-89	-0.399487	0.985	0.983	2.27781e-84	B	Rps7	XXE.v.XXB	DOWN
1.41467e-88	0.314263	0.201	0.041	4.39297e-84	B	Gm5547	XXE.v.XXB	UP
2.66914e-88	0.509483	0.279	0.084	8.28847e-84	B	Sdf2l1	XXE.v.XXB	UP
1.04828e-87	-0.524952	0.991	0.988	3.25523e-83	B	Actb	XXE.v.XXB	DOWN
4.65085e-87	0.307507	0.203	0.043	1.44423e-82	B	Creb3l2	XXE.v.XXB	UP
1.89922e-85	0.42947	0.281	0.086	5.89763e-81	B	Trib1	XXE.v.XXB	UP
2.17639e-85	0.655177	0.428	0.192	6.75834e-81	B	Ccnd2	XXE.v.XXB	UP
2.43221e-85	0.44191	0.319	0.109	7.55275e-81	B	Ckap4	XXE.v.XXB	UP
7.03854e-84	0.167733	0.119	0.01	2.18568e-79	B	Dusp14	XXE.v.XXB	UP
1.51279e-83	0.419977	0.31	0.106	4.69768e-79	B	Cnpy2	XXE.v.XXB	UP
4.08497e-83	-0.393559	0.989	0.982	1.26851e-78	B	Rpl21	XXE.v.XXB	DOWN
6.82076e-83	0.683803	0.442	0.215	2.11805e-78	B	Pdia4	XXE.v.XXB	UP
9.59016e-83	-0.398456	0.99	0.988	2.97803e-78	B	Rpl37a	XXE.v.XXB	DOWN
2.79856e-82	-0.372269	0.987	0.981	8.69037e-78	B	Rpl34	XXE.v.XXB	DOWN
1.44475e-80	0.279981	0.218	0.055	4.4864e-76	B	Kcnn4	XXE.v.XXB	UP
9.43484e-80	0.676949	0.425	0.21	2.9298e-75	B	H13	XXE.v.XXB	UP
1.56135e-79	0.693576	0.257	0.08	4.84845e-75	B	Rgcc	XXE.v.XXB	UP
1.36823e-78	0.215818	0.153	0.025	4.24876e-74	B	Plpp5	XXE.v.XXB	UP
2.79292e-78	0.473908	0.123	0.013	8.67287e-74	B	Ly6k	XXE.v.XXB	UP
5.24235e-78	-0.355868	0.991	0.984	1.62791e-73	B	Rps16	XXE.v.XXB	DOWN
1.68211e-77	1.20144	0.583	0.402	5.22346e-73	B	Ssr4	XXE.v.XXB	UP
2.28738e-77	-0.409577	0.983	0.98	7.103e-73	B	Rpl39	XXE.v.XXB	DOWN
1.52065e-76	0.865392	0.469	0.26	4.72208e-72	B	Herpud1	XXE.v.XXB	UP
2.84053e-76	0.383652	0.295	0.102	8.82071e-72	B	Slamf7	XXE.v.XXB	UP
9.00217e-76	-0.352414	0.984	0.978	2.79545e-71	B	Rpl9	XXE.v.XXB	DOWN
1.08673e-75	-0.38432	0.988	0.976	3.37463e-71	B	Rpl37	XXE.v.XXB	DOWN
7.76704e-75	-0.435283	0.98	0.989	2.4119e-70	B	Tmsb4x	XXE.v.XXB	DOWN
8.9036e-75	-0.522094	0.448	0.706	2.76484e-70	B	Ighd	XXE.v.XXB	DOWN
4.23628e-74	0.405916	0.302	0.108	1.31549e-69	B	Sel1l	XXE.v.XXB	UP
6.4092e-74	0.695066	0.423	0.221	1.99025e-69	B	Spcs1	XXE.v.XXB	UP
2.59127e-73	-0.397581	0.978	0.978	8.04668e-69	B	Rpl36	XXE.v.XXB	DOWN
4.31309e-72	-0.362519	0.988	0.983	1.33934e-67	B	Rpl38	XXE.v.XXB	DOWN
3.03149e-71	0.146513	0.127	0.017	9.41368e-67	B	Wipi1	XXE.v.XXB	UP
3.69643e-71	0.478651	0.542	0.284	1.14785e-66	B	Ahnak	XXE.v.XXB	UP
1.79368e-70	0.635164	0.706	0.488	5.56991e-66	B	Ly6a	XXE.v.XXB	UP
5.08987e-70	0.209072	0.174	0.039	1.58056e-65	B	Tram2	XXE.v.XXB	UP
7.16292e-70	0.927347	0.735	0.591	2.2243e-65	B	Hsp90b1	XXE.v.XXB	UP
1.36494e-69	-0.686866	0.713	0.788	4.23856e-65	B	Btg2	XXE.v.XXB	DOWN
2.89301e-69	-0.363855	0.99	0.984	8.98365e-65	B	Rps19	XXE.v.XXB	DOWN
5.64581e-69	0.124011	0.109	0.012	1.75319e-64	B	Cacna1h	XXE.v.XXB	UP
1.27377e-68	0.48148	0.278	0.099	3.95545e-64	B	Lmna	XXE.v.XXB	UP
1.29203e-68	-0.534057	0.697	0.857	4.01215e-64	B	Stk17b	XXE.v.XXB	DOWN
2.08875e-68	2.94792	0.479	0.272	6.48621e-64	B	Iglc1	XXE.v.XXB	UP
5.85003e-68	-0.331975	0.987	0.982	1.81661e-63	B	Rps23	XXE.v.XXB	DOWN
6.57747e-68	0.654142	0.272	0.098	2.0425e-63	B	Mt2	XXE.v.XXB	UP
5.76512e-67	-0.666659	0.696	0.819	1.79024e-62	B	Klf2	XXE.v.XXB	DOWN
9.85067e-67	-0.340818	0.987	0.984	3.05893e-62	B	Rpl30	XXE.v.XXB	DOWN
1.78301e-66	-0.733998	0.349	0.564	5.53678e-62	B	Dusp2	XXE.v.XXB	DOWN
6.50207e-66	0.336974	0.273	0.096	2.01909e-61	B	Lman1	XXE.v.XXB	UP
7.18216e-66	-0.398562	0.953	0.949	2.23028e-61	B	Rpl35	XXE.v.XXB	DOWN
3.27081e-65	-0.839231	0.413	0.599	1.01568e-60	B	Nr4a1	XXE.v.XXB	DOWN
4.12585e-65	0.379217	0.451	0.22	1.2812e-60	B	Lgals1	XXE.v.XXB	UP
1.1431e-63	0.33013	0.324	0.131	3.54967e-59	B	Itm2c	XXE.v.XXB	UP
1.26478e-63	-0.722762	0.42	0.582	3.92751e-59	B	Snrpg	XXE.v.XXB	DOWN
2.44715e-63	-0.33533	0.989	0.986	7.59915e-59	B	Rpl18a	XXE.v.XXB	DOWN
4.98223e-63	0.204239	0.203	0.059	1.54713e-58	B	Fut8	XXE.v.XXB	UP
1.05663e-62	0.226838	0.202	0.057	3.28115e-58	B	Trf	XXE.v.XXB	UP
3.22908e-62	-0.344687	0.989	0.982	1.00273e-57	B	Rps13	XXE.v.XXB	DOWN
3.57213e-62	0.231301	0.171	0.042	1.10925e-57	B	Ggh	XXE.v.XXB	UP
3.88128e-62	0.657146	0.433	0.231	1.20525e-57	B	Mt1	XXE.v.XXB	UP
3.84825e-61	0.239034	0.177	0.046	1.195e-56	B	Isg20	XXE.v.XXB	UP
7.18587e-61	-0.328294	0.984	0.974	2.23143e-56	B	Eif1	XXE.v.XXB	DOWN
1.39711e-60	0.323178	0.288	0.113	4.33845e-56	B	Tmed3	XXE.v.XXB	UP
4.22414e-60	0.262051	0.128	0.024	1.31172e-55	B	Epcam	XXE.v.XXB	UP
4.5375e-59	0.432634	0.421	0.217	1.40903e-54	B	Dnajc3	XXE.v.XXB	UP
1.27675e-58	0.549902	0.264	0.099	3.9647e-54	B	Ccl8	XXE.v.XXB	UP
1.70699e-58	-0.538221	0.507	0.694	5.30071e-54	B	H2-Ob	XXE.v.XXB	DOWN
3.09202e-58	-0.265714	0.996	0.991	9.60164e-54	B	Rps24	XXE.v.XXB	DOWN
3.21403e-58	-0.626505	0.193	0.41	9.98054e-54	B	Fcer2a	XXE.v.XXB	DOWN
3.24217e-58	0.414348	0.218	0.073	1.00679e-53	B	Fgl2	XXE.v.XXB	UP
6.8927e-58	0.24	0.142	0.031	2.14039e-53	B	Atf5	XXE.v.XXB	UP
7.22132e-58	0.458836	0.383	0.188	2.24244e-53	B	Pafah1b3	XXE.v.XXB	UP
1.56416e-57	0.192344	0.204	0.063	4.8572e-53	B	Spint2	XXE.v.XXB	UP
1.58713e-57	0.119454	0.12	0.021	4.92852e-53	B	Atat1	XXE.v.XXB	UP
3.7707e-57	0.62544	0.531	0.359	1.17092e-52	B	Spcs2	XXE.v.XXB	UP
9.5816e-57	0.604195	0.351	0.171	2.97537e-52	B	Trp53inp1	XXE.v.XXB	UP
2.56742e-56	-0.586782	0.522	0.711	7.9726e-52	B	Fcmr	XXE.v.XXB	DOWN
2.79061e-56	1.39744	0.158	0.041	8.66568e-52	B	Slpi	XXE.v.XXB	UP
5.02226e-56	0.181873	0.159	0.04	1.55956e-51	B	Pqlc3	XXE.v.XXB	UP
1.09028e-55	0.492732	0.35	0.17	3.38565e-51	B	Fam214a	XXE.v.XXB	UP
1.37846e-55	-0.232709	0.995	0.991	4.28054e-51	B	Tpt1	XXE.v.XXB	DOWN
1.52551e-55	0.637353	0.178	0.051	4.73716e-51	B	Igfbp6	XXE.v.XXB	UP
2.70848e-55	0.374646	0.348	0.162	8.41066e-51	B	Ddost	XXE.v.XXB	UP
4.40632e-55	0.814765	0.596	0.463	1.36829e-50	B	Sec11c	XXE.v.XXB	UP
6.78994e-55	0.221218	0.229	0.08	2.10848e-50	B	Tmem154	XXE.v.XXB	UP
1.18728e-54	-0.603515	0.338	0.514	3.68687e-50	B	Rps27rt	XXE.v.XXB	DOWN
1.39806e-54	-0.336391	0.98	0.98	4.3414e-50	B	Rps26	XXE.v.XXB	DOWN
1.59802e-54	0.134606	0.122	0.024	4.96233e-50	B	Arfgap3	XXE.v.XXB	UP
3.30566e-54	0.177109	0.197	0.062	1.02651e-49	B	Adk	XXE.v.XXB	UP
4.30438e-54	-0.305669	0.991	0.983	1.33664e-49	B	Rpl27a	XXE.v.XXB	DOWN
2.25528e-53	-0.45958	0.848	0.902	7.00331e-49	B	Cd52	XXE.v.XXB	DOWN
2.50784e-53	-0.533939	0.963	0.965	7.7876e-49	B	Jund	XXE.v.XXB	DOWN
3.78493e-53	0.327412	0.362	0.171	1.17533e-48	B	Nucb1	XXE.v.XXB	UP
4.05148e-53	-0.47568	0.554	0.749	1.25811e-48	B	Scd1	XXE.v.XXB	DOWN
4.29655e-53	0.181623	0.188	0.058	1.33421e-48	B	Rgs10	XXE.v.XXB	UP
5.64498e-53	0.196245	0.158	0.042	1.75293e-48	B	Prdm1	XXE.v.XXB	UP
1.14757e-52	0.199689	0.252	0.095	3.56353e-48	B	Uba5	XXE.v.XXB	UP
3.39269e-52	0.208547	0.183	0.056	1.05353e-47	B	Gpr55	XXE.v.XXB	UP
7.69223e-52	0.389878	0.36	0.172	2.38867e-47	B	D10Wsu102e	XXE.v.XXB	UP
1.60559e-51	0.157434	0.122	0.026	4.98583e-47	B	Slamf9	XXE.v.XXB	UP
2.89281e-51	0.19062	0.201	0.067	8.98305e-47	B	Man1b1	XXE.v.XXB	UP
3.83198e-51	0.222341	0.185	0.059	1.18994e-46	B	St8sia6	XXE.v.XXB	UP
3.99787e-51	-0.480554	0.665	0.753	1.24146e-46	B	Hnrnpa0	XXE.v.XXB	DOWN
6.17097e-51	-0.315652	0.988	0.98	1.91627e-46	B	Rps28	XXE.v.XXB	DOWN
1.37935e-50	0.289435	0.344	0.161	4.28329e-46	B	Clptm1l	XXE.v.XXB	UP
1.55623e-50	0.942157	0.676	0.553	4.83257e-46	B	Mzb1	XXE.v.XXB	UP
3.28212e-50	0.681921	0.339	0.167	1.0192e-45	B	Atf3	XXE.v.XXB	UP
3.74274e-50	-0.656565	0.453	0.637	1.16223e-45	B	Vps37b	XXE.v.XXB	DOWN
8.20815e-50	0.298891	0.163	0.048	2.54888e-45	B	Ctla4	XXE.v.XXB	UP
5.35204e-48	0.28969	0.185	0.063	1.66197e-43	B	Ubash3b	XXE.v.XXB	UP
6.62623e-48	0.48286	0.442	0.262	2.05764e-43	B	Pdia6	XXE.v.XXB	UP
1.24958e-47	0.195447	0.192	0.065	3.88033e-43	B	Srm	XXE.v.XXB	UP
1.49653e-47	0.142731	0.103	0.019	4.64717e-43	B	Iglv3	XXE.v.XXB	UP
2.20162e-47	0.292557	0.334	0.16	6.8367e-43	B	Ift20	XXE.v.XXB	UP
2.20726e-47	-0.388471	0.865	0.881	6.85419e-43	B	Srsf5	XXE.v.XXB	DOWN
3.10267e-47	-0.501717	0.407	0.596	9.63472e-43	B	Gmfg	XXE.v.XXB	DOWN
3.86435e-47	0.630057	0.532	0.368	1.2e-42	B	Manf	XXE.v.XXB	UP
5.56102e-47	-0.415232	0.901	0.909	1.72686e-42	B	Srgn	XXE.v.XXB	DOWN
9.07433e-47	-0.574601	0.548	0.681	2.81785e-42	B	Tob2	XXE.v.XXB	DOWN
1.14501e-46	-0.393328	0.681	0.839	3.55559e-42	B	Coro1a	XXE.v.XXB	DOWN
1.57479e-46	0.135909	0.161	0.049	4.89018e-42	B	Ergic1	XXE.v.XXB	UP
2.68846e-46	0.270408	0.322	0.154	8.34848e-42	B	Spcs3	XXE.v.XXB	UP
9.04736e-46	0.304225	0.362	0.184	2.80948e-41	B	Mrpl57	XXE.v.XXB	UP
9.55256e-46	0.267731	0.344	0.166	2.96636e-41	B	Fndc3a	XXE.v.XXB	UP
1.26423e-45	0.167729	0.121	0.029	3.9258e-41	B	Ryk	XXE.v.XXB	UP
1.57906e-45	0.146918	0.151	0.044	4.90345e-41	B	Sil1	XXE.v.XXB	UP
2.67141e-45	0.39559	0.42	0.236	8.29553e-41	B	Hdlbp	XXE.v.XXB	UP
3.0096e-45	0.360212	0.303	0.143	9.34572e-41	B	Cd274	XXE.v.XXB	UP
6.2093e-45	-0.400055	0.564	0.739	1.92817e-40	B	H2-DMa	XXE.v.XXB	DOWN
7.05424e-45	0.122888	0.142	0.04	2.19055e-40	B	Gmppa	XXE.v.XXB	UP
8.03435e-45	0.151074	0.165	0.052	2.49491e-40	B	Rbm47	XXE.v.XXB	UP
1.75926e-44	0.139184	0.154	0.047	5.46302e-40	B	Yars	XXE.v.XXB	UP
2.79941e-44	0.137022	0.189	0.066	8.693e-40	B	Bet1	XXE.v.XXB	UP
2.87338e-44	0.611507	0.125	0.033	8.92269e-40	B	Zcwpw1	XXE.v.XXB	UP
4.40637e-44	0.232616	0.266	0.116	1.36831e-39	B	Erlec1	XXE.v.XXB	UP
5.73269e-44	-0.245468	0.991	0.983	1.78017e-39	B	Rpl26	XXE.v.XXB	DOWN
6.04068e-44	0.224422	0.237	0.098	1.87581e-39	B	Zbp1	XXE.v.XXB	UP
1.70932e-43	-0.61989	0.525	0.634	5.30795e-39	B	Zfp36l2	XXE.v.XXB	DOWN
1.97402e-43	-0.478687	0.691	0.75	6.12992e-39	B	Rpl13a	XXE.v.XXB	DOWN
2.1083e-43	0.11614	0.113	0.026	6.5469e-39	B	Chid1	XXE.v.XXB	UP
3.29601e-43	0.165092	0.194	0.071	1.02351e-38	B	Eif4ebp1	XXE.v.XXB	UP
4.58921e-43	0.144208	0.147	0.044	1.42509e-38	B	Entpd1	XXE.v.XXB	UP
5.69176e-43	0.146651	0.173	0.058	1.76746e-38	B	Bckdk	XXE.v.XXB	UP
1.89965e-42	0.241438	0.34	0.17	5.89899e-38	B	Surf4	XXE.v.XXB	UP
2.9759e-42	-0.378262	0.952	0.949	9.24106e-38	B	Ubc	XXE.v.XXB	DOWN
3.38156e-42	0.107279	0.142	0.042	1.05008e-37	B	Rcbtb2	XXE.v.XXB	UP
3.44844e-42	-0.254587	0.989	0.983	1.07084e-37	B	Rpl19	XXE.v.XXB	DOWN
4.33436e-42	-0.386299	0.689	0.812	1.34595e-37	B	Cd37	XXE.v.XXB	DOWN
6.13418e-42	0.297271	0.37	0.199	1.90485e-37	B	Cope	XXE.v.XXB	UP
1.58742e-41	0.145079	0.171	0.059	4.9294e-37	B	Htatip2	XXE.v.XXB	UP
2.0074e-41	0.153325	0.187	0.068	6.23358e-37	B	Tmem214	XXE.v.XXB	UP
2.08689e-41	0.320071	0.439	0.25	6.48041e-37	B	Clic4	XXE.v.XXB	UP
6.0224e-41	-0.314064	0.939	0.933	1.87014e-36	B	Rpl29	XXE.v.XXB	DOWN
6.21076e-41	-0.4537	0.816	0.828	1.92863e-36	B	Pnrc1	XXE.v.XXB	DOWN
6.90275e-41	0.309348	0.249	0.111	2.14351e-36	B	Serpina3g	XXE.v.XXB	UP
2.03363e-40	1.09139	0.412	0.248	6.31502e-36	B	S100a6	XXE.v.XXB	UP
2.62217e-40	0.300532	0.335	0.174	8.14262e-36	B	Phgdh	XXE.v.XXB	UP
2.82585e-40	0.268927	0.353	0.185	8.77512e-36	B	Dnajb11	XXE.v.XXB	UP
3.00354e-40	0.103628	0.101	0.023	9.32688e-36	B	Nacc2	XXE.v.XXB	UP
4.91148e-40	0.376129	0.355	0.191	1.52516e-35	B	Cd44	XXE.v.XXB	UP
9.66614e-40	-0.339357	0.657	0.816	3.00163e-35	B	Laptm5	XXE.v.XXB	DOWN
1.01032e-39	-0.259197	0.979	0.971	3.13734e-35	B	Rps25	XXE.v.XXB	DOWN
1.05142e-39	0.213704	0.257	0.116	3.26498e-35	B	Slc39a7	XXE.v.XXB	UP
1.45926e-39	2.82134	0.993	0.98	4.53145e-35	B	Igkc	XXE.v.XXB	UP
2.84834e-39	-0.520516	0.623	0.69	8.84494e-35	B	Calm2	XXE.v.XXB	DOWN
3.5774e-39	0.400315	0.486	0.313	1.11089e-34	B	Selenos	XXE.v.XXB	UP
4.42283e-39	-0.472495	0.591	0.687	1.37342e-34	B	Hmgb2	XXE.v.XXB	DOWN
4.53476e-39	0.0967317	0.137	0.041	1.40818e-34	B	Hspa13	XXE.v.XXB	UP
6.13162e-39	-0.39847	0.503	0.69	1.90405e-34	B	H2-DMb2	XXE.v.XXB	DOWN
6.53222e-39	-0.26588	0.965	0.963	2.02845e-34	B	H2-D1	XXE.v.XXB	DOWN
2.1623e-38	2.38424	0.174	0.067	6.71459e-34	B	Ighg2c	XXE.v.XXB	UP
3.09837e-38	0.236206	0.281	0.135	9.62136e-34	B	Fbxw7	XXE.v.XXB	UP
3.79244e-38	0.106882	0.167	0.059	1.17767e-33	B	Vsir	XXE.v.XXB	UP
4.33246e-38	0.146825	0.21	0.086	1.34536e-33	B	Tapbpl	XXE.v.XXB	UP
4.84787e-38	0.624779	0.605	0.417	1.50541e-33	B	Zbtb20	XXE.v.XXB	UP
7.55679e-38	0.195937	0.283	0.135	2.34661e-33	B	Magt1	XXE.v.XXB	UP
8.61795e-38	0.37228	0.468	0.294	2.67613e-33	B	Pou2af1	XXE.v.XXB	UP
1.23436e-37	0.468438	0.105	0.027	3.83305e-33	B	Cxcl10	XXE.v.XXB	UP
1.40548e-37	-0.519936	0.412	0.555	4.36444e-33	B	Cd55	XXE.v.XXB	DOWN
1.41297e-37	0.130119	0.128	0.038	4.3877e-33	B	Ccrl2	XXE.v.XXB	UP
1.59024e-37	-0.500799	0.636	0.688	4.93818e-33	B	D8Ertd738e	XXE.v.XXB	DOWN
1.70287e-37	0.544913	0.658	0.549	5.28793e-33	B	Sec61b	XXE.v.XXB	UP
1.8784e-37	0.247865	0.409	0.229	5.83299e-33	B	Atf6	XXE.v.XXB	UP
2.70733e-37	0.358599	0.442	0.273	8.40708e-33	B	Rps27l	XXE.v.XXB	UP
3.10426e-37	-0.256363	0.988	0.988	9.63966e-33	B	Rps20	XXE.v.XXB	DOWN
3.45424e-37	-0.257141	0.976	0.965	1.07264e-32	B	Rpl22	XXE.v.XXB	DOWN
1.40238e-36	0.421066	0.315	0.168	4.35481e-32	B	C130026I21Rik	XXE.v.XXB	UP
1.62708e-36	0.247239	0.286	0.14	5.05257e-32	B	Cyb5a	XXE.v.XXB	UP
1.90031e-36	0.236498	0.372	0.205	5.90102e-32	B	Derl1	XXE.v.XXB	UP
2.54041e-36	-0.223953	0.989	0.974	7.88873e-32	B	Rpl11	XXE.v.XXB	DOWN
2.76046e-36	0.0940189	0.139	0.045	8.57205e-32	B	Slc44a1	XXE.v.XXB	UP
3.61772e-36	0.124408	0.555	0.355	1.12341e-31	B	Ctsb	XXE.v.XXB	UP
3.61831e-36	0.517036	0.574	0.419	1.12359e-31	B	Slc3a2	XXE.v.XXB	UP
4.44664e-36	0.13489	0.165	0.06	1.38082e-31	B	Ccdc88a	XXE.v.XXB	UP
7.53284e-36	0.134471	0.14	0.047	2.33917e-31	B	Spn	XXE.v.XXB	UP
1.03511e-35	0.0829158	0.113	0.032	3.21432e-31	B	Yipf2	XXE.v.XXB	UP
1.16617e-35	-0.555608	0.141	0.285	3.62132e-31	B	Vpreb3	XXE.v.XXB	DOWN
3.78481e-35	0.697331	0.517	0.327	1.1753e-30	B	Gsn	XXE.v.XXB	UP
7.4007e-35	0.193217	0.278	0.135	2.29814e-30	B	Grn	XXE.v.XXB	UP
1.70774e-34	0.585266	0.51	0.351	5.30305e-30	B	Egr1	XXE.v.XXB	UP
2.17307e-34	0.0903703	0.107	0.03	6.74803e-30	B	Sec24d	XXE.v.XXB	UP
3.84544e-34	0.123558	0.163	0.062	1.19413e-29	B	Slc48a1	XXE.v.XXB	UP
6.62764e-34	-0.209238	0.991	0.982	2.05808e-29	B	Rpl8	XXE.v.XXB	DOWN
8.85213e-34	0.131772	0.218	0.096	2.74885e-29	B	CAAA01118383.1	XXE.v.XXB	UP
1.47274e-33	0.210832	0.276	0.138	4.5733e-29	B	Tpst2	XXE.v.XXB	UP
1.63671e-33	0.165587	0.179	0.073	5.08247e-29	B	Glipr1	XXE.v.XXB	UP
1.90996e-33	0.111267	0.15	0.055	5.93101e-29	B	Yif1a	XXE.v.XXB	UP
1.99056e-33	-0.268477	0.957	0.943	6.1813e-29	B	Rpl36a	XXE.v.XXB	DOWN
2.20922e-33	0.528608	0.155	0.059	6.86028e-29	B	Gpx3	XXE.v.XXB	UP
2.53329e-33	0.149126	0.298	0.151	7.86664e-29	B	Mydgf	XXE.v.XXB	UP
3.06241e-33	0.275284	0.426	0.257	9.50971e-29	B	Ssr3	XXE.v.XXB	UP
3.36745e-33	-0.444509	0.698	0.746	1.04569e-28	B	Pfn1	XXE.v.XXB	DOWN
3.58897e-33	-0.438204	0.177	0.33	1.11448e-28	B	Neurl3	XXE.v.XXB	DOWN
5.01297e-33	0.300636	0.253	0.123	1.55668e-28	B	Ifitm3	XXE.v.XXB	UP
5.87166e-33	-0.329858	0.789	0.872	1.82333e-28	B	Sh3bgrl3	XXE.v.XXB	DOWN
6.17094e-33	0.106929	0.128	0.042	1.91626e-28	B	Glb1	XXE.v.XXB	UP
6.18271e-33	0.148176	0.215	0.096	1.91992e-28	B	Nans	XXE.v.XXB	UP
6.45985e-33	0.0954264	0.149	0.054	2.00598e-28	B	Enpp1	XXE.v.XXB	UP
8.88714e-33	0.135795	0.118	0.037	2.75972e-28	B	S100a1	XXE.v.XXB	UP
1.22613e-32	0.261548	0.373	0.213	3.8075e-28	B	Ppp1r14b	XXE.v.XXB	UP
1.67452e-32	0.153196	0.107	0.031	5.19988e-28	B	Gas7	XXE.v.XXB	UP
2.00304e-32	-0.214008	0.989	0.985	6.22003e-28	B	Rpl17	XXE.v.XXB	DOWN
2.42515e-32	-0.219843	0.991	0.985	7.53081e-28	B	Rpl23	XXE.v.XXB	DOWN
4.6469e-32	0.378352	0.642	0.488	1.443e-27	B	Rrbp1	XXE.v.XXB	UP
5.01931e-32	0.209088	0.376	0.214	1.55865e-27	B	Srpr	XXE.v.XXB	UP
5.25599e-32	0.113536	0.165	0.065	1.63214e-27	B	Dhrs7	XXE.v.XXB	UP
6.01118e-32	0.194645	0.138	0.05	1.86665e-27	B	Nrp2	XXE.v.XXB	UP
6.25721e-32	0.127391	0.154	0.059	1.94305e-27	B	Arid3a	XXE.v.XXB	UP
6.407e-32	0.328354	0.517	0.361	1.98957e-27	B	Rap1a	XXE.v.XXB	UP
1.14804e-31	0.0984746	0.124	0.041	3.56501e-27	B	Evi5	XXE.v.XXB	UP
1.26927e-31	-0.348807	0.788	0.813	3.94146e-27	B	Cfl1	XXE.v.XXB	DOWN
1.28111e-31	0.187452	0.259	0.128	3.97822e-27	B	Evi2a	XXE.v.XXB	UP
1.3809e-31	-0.360214	0.771	0.818	4.28811e-27	B	Rpl22l1	XXE.v.XXB	DOWN
1.40755e-31	-0.245181	0.986	0.978	4.37086e-27	B	Rpl12	XXE.v.XXB	DOWN
1.54613e-31	-0.21989	0.988	0.982	4.8012e-27	B	Rpl28	XXE.v.XXB	DOWN
1.56973e-31	0.0544652	0.138	0.049	4.87447e-27	B	Ap3s1	XXE.v.XXB	UP
3.19189e-31	0.0779751	0.133	0.046	9.91179e-27	B	Prmt7	XXE.v.XXB	UP
3.31973e-31	0.128884	0.199	0.088	1.03088e-26	B	Tor2a	XXE.v.XXB	UP
6.19652e-31	-0.263893	0.924	0.912	1.92421e-26	B	Rpl31	XXE.v.XXB	DOWN
6.40608e-31	0.0939773	0.157	0.061	1.98928e-26	B	Srprb	XXE.v.XXB	UP
7.83414e-31	0.186624	0.308	0.164	2.43274e-26	B	Ssr2	XXE.v.XXB	UP
8.95918e-31	0.104693	0.109	0.034	2.78209e-26	B	Adssl1	XXE.v.XXB	UP
9.41702e-31	-0.206681	0.987	0.985	2.92427e-26	B	Rpl32	XXE.v.XXB	DOWN
1.04123e-30	0.179682	0.273	0.14	3.23332e-26	B	Trabd	XXE.v.XXB	UP
1.32449e-30	-0.392185	0.655	0.762	4.11293e-26	B	Macf1	XXE.v.XXB	DOWN
1.65196e-30	-0.268448	0.927	0.922	5.12982e-26	B	Ppia	XXE.v.XXB	DOWN
1.6729e-30	0.136087	0.231	0.11	5.19485e-26	B	Dnajc1	XXE.v.XXB	UP
1.9511e-30	0.318735	0.376	0.22	6.05874e-26	B	Dcn	XXE.v.XXB	UP
2.02278e-30	0.182505	0.114	0.037	6.28135e-26	B	Basp1	XXE.v.XXB	UP
2.15148e-30	0.329581	0.692	0.531	6.68098e-26	B	Mtdh	XXE.v.XXB	UP
2.30622e-30	0.206858	0.31	0.167	7.1615e-26	B	Rpn1	XXE.v.XXB	UP
2.49487e-30	0.125283	0.16	0.064	7.74733e-26	B	Mettl1	XXE.v.XXB	UP
3.26818e-30	-0.403678	0.727	0.759	1.01487e-25	B	Hmgb1	XXE.v.XXB	DOWN
5.61084e-30	0.0922098	0.248	0.121	1.74233e-25	B	Creg1	XXE.v.XXB	UP
5.8129e-30	-0.213813	0.991	0.984	1.80508e-25	B	Rps10	XXE.v.XXB	DOWN
6.99505e-30	0.281597	0.353	0.205	2.17217e-25	B	Tagln2	XXE.v.XXB	UP
7.96835e-30	0.205579	0.363	0.208	2.47441e-25	B	Erp44	XXE.v.XXB	UP
8.75327e-30	-0.211497	0.989	0.977	2.71815e-25	B	Rpl6	XXE.v.XXB	DOWN
8.98012e-30	0.126251	0.111	0.036	2.7886e-25	B	Krt222	XXE.v.XXB	UP
1.0405e-29	0.197723	0.295	0.158	3.23106e-25	B	Txndc11	XXE.v.XXB	UP
1.11573e-29	-0.22066	0.972	0.962	3.46468e-25	B	Rpl15	XXE.v.XXB	DOWN
1.38669e-29	0.0825983	0.106	0.033	4.30608e-25	B	Galk1	XXE.v.XXB	UP
1.84024e-29	0.0968665	0.113	0.037	5.7145e-25	B	Vegfa	XXE.v.XXB	UP
1.98219e-29	-0.380099	0.401	0.542	6.1553e-25	B	Hvcn1	XXE.v.XXB	DOWN
2.20346e-29	-0.341882	0.777	0.81	6.84242e-25	B	Hnrnpa2b1	XXE.v.XXB	DOWN
2.54792e-29	0.139074	0.268	0.137	7.91204e-25	B	Lrrc59	XXE.v.XXB	UP
2.7912e-29	0.0744847	0.103	0.031	8.66751e-25	B	Tmem9	XXE.v.XXB	UP
3.66424e-29	0.111639	0.158	0.064	1.13786e-24	B	Plbd2	XXE.v.XXB	UP
4.3624e-29	0.169825	0.166	0.07	1.35466e-24	B	Zc3h12d	XXE.v.XXB	UP
5.27929e-29	0.128816	0.291	0.152	1.63938e-24	B	Saraf	XXE.v.XXB	UP
6.4268e-29	-0.20717	0.991	0.984	1.99571e-24	B	Rps3a1	XXE.v.XXB	DOWN
6.66768e-29	0.167682	0.326	0.182	2.07052e-24	B	Ufc1	XXE.v.XXB	UP
7.3545e-29	0.190661	0.343	0.194	2.28379e-24	B	Tbrg1	XXE.v.XXB	UP
8.52814e-29	-0.289198	0.85	0.848	2.64824e-24	B	Btf3	XXE.v.XXB	DOWN
9.09844e-29	0.377501	0.222	0.11	2.82534e-24	B	Timp2	XXE.v.XXB	UP
1.06546e-28	-0.208753	0.982	0.97	3.30858e-24	B	Rpl7	XXE.v.XXB	DOWN
1.42367e-28	0.254752	0.5	0.329	4.42091e-24	B	Nme1	XXE.v.XXB	UP
1.54178e-28	0.137513	0.15	0.06	4.78769e-24	B	Aldh3b1	XXE.v.XXB	UP
1.92485e-28	-0.410339	0.28	0.417	5.97724e-24	B	Rasgrp2	XXE.v.XXB	DOWN
2.00283e-28	0.224482	0.371	0.22	6.21937e-24	B	Pycard	XXE.v.XXB	UP
2.10609e-28	0.0795615	0.13	0.048	6.54006e-24	B	Dgcr6	XXE.v.XXB	UP
2.72894e-28	0.147062	0.239	0.118	8.47419e-24	B	Calu	XXE.v.XXB	UP
2.86734e-28	0.282185	0.43	0.271	8.90396e-24	B	Sec61a1	XXE.v.XXB	UP
4.64997e-28	-0.449084	0.364	0.487	1.44396e-23	B	Tgfb1	XXE.v.XXB	DOWN
4.79641e-28	-0.301197	0.73	0.816	1.48943e-23	B	Arhgdib	XXE.v.XXB	DOWN
5.32889e-28	0.211671	0.238	0.121	1.65478e-23	B	Cacna1e	XXE.v.XXB	UP
5.42579e-28	0.139563	0.122	0.045	1.68487e-23	B	Slc7a7	XXE.v.XXB	UP
8.0567e-28	0.110523	0.14	0.055	2.50185e-23	B	Plin3	XXE.v.XXB	UP
1.44397e-27	0.14961	0.321	0.179	4.48396e-23	B	Ell2	XXE.v.XXB	UP
1.56789e-27	-0.237231	0.953	0.935	4.86878e-23	B	Ly6e	XXE.v.XXB	DOWN
1.78589e-27	-0.222789	0.984	0.979	5.54574e-23	B	Rps5	XXE.v.XXB	DOWN
2.0945e-27	0.10159	0.12	0.043	6.50405e-23	B	Slc7a5	XXE.v.XXB	UP
2.24166e-27	-0.356171	0.041	0.131	6.96103e-23	B	Tmem108	XXE.v.XXB	DOWN
2.48453e-27	0.237679	0.357	0.21	7.71521e-23	B	Selenop	XXE.v.XXB	UP
3.00057e-27	0.463101	0.555	0.42	9.31768e-23	B	Odc1	XXE.v.XXB	UP
3.05364e-27	-1.09304	0.412	0.483	9.48248e-23	B	Dnajb1	XXE.v.XXB	DOWN
3.77164e-27	0.236065	0.576	0.404	1.17121e-22	B	Npc2	XXE.v.XXB	UP
3.81297e-27	0.130898	0.258	0.133	1.18404e-22	B	Lax1	XXE.v.XXB	UP
3.87327e-27	0.179589	0.106	0.036	1.20277e-22	B	Ier3	XXE.v.XXB	UP
4.59121e-27	0.141579	0.25	0.129	1.42571e-22	B	Yipf3	XXE.v.XXB	UP
4.97348e-27	0.386028	0.136	0.054	1.54442e-22	B	Fn1	XXE.v.XXB	UP
5.33939e-27	0.203896	0.38	0.229	1.65804e-22	B	Rpn2	XXE.v.XXB	UP
7.03245e-27	0.0925638	0.134	0.052	2.18379e-22	B	Ccdc28b	XXE.v.XXB	UP
7.46351e-27	-0.375726	0.244	0.388	2.31764e-22	B	Plaur	XXE.v.XXB	DOWN
7.77707e-27	-0.395165	0.329	0.474	2.41501e-22	B	Ltb	XXE.v.XXB	DOWN
8.82295e-27	0.132218	0.304	0.168	2.73979e-22	B	Os9	XXE.v.XXB	UP
9.38738e-27	0.132641	0.32	0.179	2.91506e-22	B	Mlec	XXE.v.XXB	UP
1.05373e-26	0.169694	0.313	0.176	3.27214e-22	B	Bst2	XXE.v.XXB	UP
1.2078e-26	0.157857	0.276	0.149	3.75058e-22	B	Mgat1	XXE.v.XXB	UP
1.38659e-26	0.123099	0.185	0.085	4.30579e-22	B	Oxct1	XXE.v.XXB	UP
1.45259e-26	0.195811	0.436	0.272	4.51073e-22	B	Ubxn4	XXE.v.XXB	UP
1.56751e-26	0.107143	0.117	0.043	4.8676e-22	B	Tmem184b	XXE.v.XXB	UP
1.84519e-26	0.173873	0.354	0.206	5.72986e-22	B	Sept11	XXE.v.XXB	UP
2.0083e-26	0.124992	0.266	0.141	6.23637e-22	B	Rex1bd	XXE.v.XXB	UP
2.11428e-26	0.527549	0.719	0.627	6.56546e-22	B	Nfkbia	XXE.v.XXB	UP
2.3091e-26	0.207833	0.169	0.077	7.17046e-22	B	Gbp7	XXE.v.XXB	UP
2.59823e-26	0.204565	0.44	0.277	8.06829e-22	B	Ndufb9	XXE.v.XXB	UP
2.61023e-26	-0.27937	0.338	0.515	8.10556e-22	B	Satb1	XXE.v.XXB	DOWN
2.63023e-26	0.21899	0.286	0.163	8.16764e-22	B	AU020206	XXE.v.XXB	UP
3.65135e-26	-0.47938	0.242	0.359	1.13385e-21	B	Abca1	XXE.v.XXB	DOWN
3.68168e-26	-0.368903	0.705	0.737	1.14327e-21	B	Arpc3	XXE.v.XXB	DOWN
4.50664e-26	-0.399897	0.161	0.282	1.39945e-21	B	Il21r	XXE.v.XXB	DOWN
5.42779e-26	-0.388492	0.259	0.391	1.68549e-21	B	H2-DMb1	XXE.v.XXB	DOWN
7.4001e-26	0.0971556	0.265	0.141	2.29795e-21	B	Kdelr2	XXE.v.XXB	UP
7.53386e-26	0.125759	0.187	0.088	2.33949e-21	B	D16Ertd472e	XXE.v.XXB	UP
7.73997e-26	-0.317541	0.77	0.786	2.40349e-21	B	Shisa5	XXE.v.XXB	DOWN
8.63417e-26	0.116227	0.232	0.118	2.68117e-21	B	Dap	XXE.v.XXB	UP
8.71324e-26	0.144345	0.279	0.152	2.70572e-21	B	Zbtb38	XXE.v.XXB	UP
1.09869e-25	0.14752	0.184	0.087	3.41176e-21	B	Rabl6	XXE.v.XXB	UP
1.19556e-25	0.279979	0.322	0.192	3.71257e-21	B	Itgb1	XXE.v.XXB	UP
1.6365e-25	0.105477	0.151	0.065	5.08183e-21	B	Desi1	XXE.v.XXB	UP
2.74566e-25	0.142347	0.143	0.061	8.5261e-21	B	Hmgn3	XXE.v.XXB	UP
2.77596e-25	0.0828031	0.211	0.103	8.62019e-21	B	Ifnar2	XXE.v.XXB	UP
3.27078e-25	0.160813	0.316	0.182	1.01568e-20	B	Ptms	XXE.v.XXB	UP
3.75666e-25	-0.301601	0.827	0.834	1.16655e-20	B	Mef2c	XXE.v.XXB	DOWN
5.06788e-25	0.130885	0.197	0.097	1.57373e-20	B	Mvp	XXE.v.XXB	UP
5.97705e-25	0.226349	0.188	0.092	1.85605e-20	B	Bhlhe41	XXE.v.XXB	UP
6.23141e-25	0.113061	0.211	0.105	1.93504e-20	B	Slc35b1	XXE.v.XXB	UP
6.26744e-25	-0.455473	0.359	0.48	1.94623e-20	B	Smad7	XXE.v.XXB	DOWN
6.60105e-25	0.201674	0.478	0.308	2.04982e-20	B	Tnfrsf13b	XXE.v.XXB	UP
6.76833e-25	0.124188	0.199	0.098	2.10177e-20	B	Lpin2	XXE.v.XXB	UP
7.35048e-25	0.128236	0.262	0.141	2.28255e-20	B	Selplg	XXE.v.XXB	UP
7.72128e-25	0.17806	0.374	0.225	2.39769e-20	B	Srsf9	XXE.v.XXB	UP
7.7514e-25	0.113067	0.153	0.067	2.40704e-20	B	Ppfibp2	XXE.v.XXB	UP
8.98668e-25	0.0724208	0.141	0.059	2.79063e-20	B	Mars	XXE.v.XXB	UP
9.51302e-25	-0.396533	0.379	0.492	2.95408e-20	B	Gna13	XXE.v.XXB	DOWN
9.99182e-25	0.145425	0.112	0.041	3.10276e-20	B	Hivep3	XXE.v.XXB	UP
1.14754e-24	0.214412	0.129	0.053	3.56346e-20	B	AC168977.1	XXE.v.XXB	UP
1.31025e-24	0.0730259	0.112	0.041	4.06872e-20	B	Mcfd2	XXE.v.XXB	UP
2.04742e-24	0.109667	0.185	0.089	6.35785e-20	B	BC003331	XXE.v.XXB	UP
2.39083e-24	0.218343	0.203	0.104	7.42423e-20	B	Nenf	XXE.v.XXB	UP
2.71133e-24	0.113827	0.303	0.171	8.4195e-20	B	Mrpl51	XXE.v.XXB	UP
3.39428e-24	0.0817927	0.138	0.057	1.05402e-19	B	Tssc4	XXE.v.XXB	UP
4.2847e-24	0.117137	0.185	0.089	1.33053e-19	B	Pik3cg	XXE.v.XXB	UP
4.66848e-24	-0.338696	0.344	0.485	1.4497e-19	B	Prkcb	XXE.v.XXB	DOWN
4.67685e-24	0.0850057	0.146	0.063	1.4523e-19	B	Smim10l1	XXE.v.XXB	UP
7.64331e-24	0.0900988	0.167	0.076	2.37348e-19	B	Cdk5rap3	XXE.v.XXB	UP
8.38784e-24	0.239879	0.228	0.123	2.60468e-19	B	Cbfa2t3	XXE.v.XXB	UP
9.12907e-24	-0.220962	0.944	0.92	2.83485e-19	B	Rbm39	XXE.v.XXB	DOWN
9.74027e-24	-0.366367	0.287	0.423	3.02465e-19	B	Sell	XXE.v.XXB	DOWN
1.18283e-23	0.188909	0.436	0.277	3.67303e-19	B	Lman2	XXE.v.XXB	UP
1.18883e-23	0.0555302	0.117	0.045	3.69166e-19	B	Gmppb	XXE.v.XXB	UP
1.22471e-23	0.0893144	0.232	0.12	3.8031e-19	B	Uso1	XXE.v.XXB	UP
1.44259e-23	-0.209181	0.974	0.968	4.47966e-19	B	Rpl10a	XXE.v.XXB	DOWN
1.51893e-23	0.119553	0.209	0.107	4.71673e-19	B	Preb	XXE.v.XXB	UP
1.55636e-23	-0.325019	0.402	0.54	4.83296e-19	B	Cd19	XXE.v.XXB	DOWN
1.63764e-23	0.110879	0.176	0.084	5.08536e-19	B	Tpst1	XXE.v.XXB	UP
2.42428e-23	0.106932	0.21	0.107	7.52813e-19	B	Gfpt1	XXE.v.XXB	UP
2.89578e-23	0.0567026	0.123	0.049	8.99226e-19	B	Pla2g12a	XXE.v.XXB	UP
3.03838e-23	0.126893	0.279	0.156	9.43509e-19	B	Ergic3	XXE.v.XXB	UP
3.07796e-23	-0.32209	0.308	0.456	9.558e-19	B	Cd72	XXE.v.XXB	DOWN
3.31795e-23	0.274819	0.552	0.418	1.03032e-18	B	Tmed10	XXE.v.XXB	UP
4.08462e-23	-0.259373	0.835	0.842	1.2684e-18	B	Srrm2	XXE.v.XXB	DOWN
4.17339e-23	0.0960649	0.131	0.055	1.29596e-18	B	Tmem238	XXE.v.XXB	UP
4.47141e-23	0.101765	0.16	0.074	1.38851e-18	B	Sirpa	XXE.v.XXB	UP
4.77306e-23	0.103596	0.105	0.039	1.48218e-18	B	Hspb1	XXE.v.XXB	UP
4.78555e-23	0.175022	0.193	0.098	1.48606e-18	B	Atxn1	XXE.v.XXB	UP
4.97563e-23	-0.233367	0.613	0.738	1.54508e-18	B	Ets1	XXE.v.XXB	DOWN
5.51534e-23	-0.190916	0.991	0.984	1.71268e-18	B	Rplp2	XXE.v.XXB	DOWN
5.62978e-23	0.136717	0.298	0.172	1.74822e-18	B	Tbcb	XXE.v.XXB	UP
6.74751e-23	0.0719545	0.106	0.04	2.09531e-18	B	Armcx3	XXE.v.XXB	UP
6.94185e-23	-0.396313	0.198	0.304	2.15565e-18	B	Gm11808	XXE.v.XXB	DOWN
7.17988e-23	-0.384742	0.584	0.642	2.22957e-18	B	Ralgps2	XXE.v.XXB	DOWN
8.30809e-23	0.079715	0.159	0.073	2.57991e-18	B	Tars	XXE.v.XXB	UP
8.54673e-23	0.10412	0.229	0.121	2.65402e-18	B	Degs1	XXE.v.XXB	UP
9.44876e-23	-1.15047	0.276	0.369	2.93412e-18	B	Hspa1b	XXE.v.XXB	DOWN
9.7487e-23	-0.167479	0.985	0.982	3.02727e-18	B	Rps3	XXE.v.XXB	DOWN
1.06273e-22	0.209379	0.487	0.328	3.30009e-18	B	Vcp	XXE.v.XXB	UP
1.3017e-22	0.103456	0.197	0.099	4.04216e-18	B	Slc38a10	XXE.v.XXB	UP
1.59937e-22	-0.359408	0.661	0.69	4.96653e-18	B	Srsf2	XXE.v.XXB	DOWN
1.8283e-22	0.124266	0.191	0.096	5.67743e-18	B	Myadm	XXE.v.XXB	UP
1.83616e-22	0.259947	0.433	0.29	5.70182e-18	B	Stt3b	XXE.v.XXB	UP
1.91903e-22	0.201539	0.39	0.249	5.95917e-18	B	Ostc	XXE.v.XXB	UP
2.22829e-22	0.100745	0.227	0.12	6.91951e-18	B	Snd1	XXE.v.XXB	UP
2.23426e-22	0.0981306	0.192	0.097	6.93805e-18	B	Hyou1	XXE.v.XXB	UP
2.41493e-22	-0.407015	0.75	0.759	7.49907e-18	B	Ppp1r15a	XXE.v.XXB	DOWN
3.01783e-22	0.117917	0.121	0.05	9.37128e-18	B	Csf2rb	XXE.v.XXB	UP
3.46728e-22	-0.455135	0.21	0.316	1.07669e-17	B	Mylip	XXE.v.XXB	DOWN
3.57154e-22	0.116745	0.196	0.1	1.10907e-17	B	Stoml1	XXE.v.XXB	UP
4.54654e-22	0.143036	0.39	0.244	1.41184e-17	B	Ndufs5	XXE.v.XXB	UP
5.53185e-22	0.127796	0.331	0.197	1.71781e-17	B	Mrpl54	XXE.v.XXB	UP
7.65133e-22	0.0754972	0.107	0.042	2.37597e-17	B	Nbas	XXE.v.XXB	UP
7.66423e-22	0.262644	0.129	0.057	2.37997e-17	B	Nedd4	XXE.v.XXB	UP
1.0122e-21	-0.326131	0.412	0.543	3.14318e-17	B	Cotl1	XXE.v.XXB	DOWN
1.12593e-21	-0.294126	0.261	0.393	3.49635e-17	B	Zfp318	XXE.v.XXB	DOWN
1.14705e-21	0.0884881	0.117	0.048	3.56193e-17	B	Psph	XXE.v.XXB	UP
1.15303e-21	0.147201	0.312	0.185	3.5805e-17	B	Kdelr1	XXE.v.XXB	UP
1.15332e-21	0.10581	0.177	0.088	3.58139e-17	B	Pycr2	XXE.v.XXB	UP
1.33007e-21	0.113748	0.128	0.056	4.13026e-17	B	Faah	XXE.v.XXB	UP
1.36643e-21	0.123229	0.341	0.207	4.24319e-17	B	Ube2j1	XXE.v.XXB	UP
1.42129e-21	0.31524	0.574	0.46	4.41352e-17	B	Krtcap2	XXE.v.XXB	UP
1.49694e-21	0.182235	0.342	0.21	4.64843e-17	B	Nfkbiz	XXE.v.XXB	UP
1.99063e-21	0.166659	0.209	0.112	6.18151e-17	B	Casp4	XXE.v.XXB	UP
2.23256e-21	-0.366523	0.33	0.445	6.93276e-17	B	Avl9	XXE.v.XXB	DOWN
2.25783e-21	0.361914	0.146	0.069	7.01125e-17	B	Rnase4	XXE.v.XXB	UP
2.55635e-21	-0.329198	0.583	0.654	7.93823e-17	B	Snx5	XXE.v.XXB	DOWN
2.65319e-21	0.102391	0.15	0.07	8.23894e-17	B	Hepacam2	XXE.v.XXB	UP
2.71391e-21	-0.300706	0.537	0.656	8.42749e-17	B	Lcp1	XXE.v.XXB	DOWN
3.16254e-21	0.0993278	0.212	0.112	9.82065e-17	B	Copg1	XXE.v.XXB	UP
3.3891e-21	0.0953357	0.232	0.128	1.05242e-16	B	Prkcsh	XXE.v.XXB	UP
3.5089e-21	-0.360413	0.22	0.342	1.08962e-16	B	Gm31243	XXE.v.XXB	DOWN
3.52546e-21	-0.162377	0.981	0.966	1.09476e-16	B	Rpl10	XXE.v.XXB	DOWN
3.75991e-21	0.145297	0.238	0.132	1.16756e-16	B	Nrip1	XXE.v.XXB	UP
3.76181e-21	0.113459	0.21	0.111	1.16815e-16	B	Ebp	XXE.v.XXB	UP
3.92338e-21	0.0863469	0.183	0.092	1.21833e-16	B	Mrps28	XXE.v.XXB	UP
4.04318e-21	-0.402643	0.303	0.399	1.25553e-16	B	Cirbp	XXE.v.XXB	DOWN
4.62206e-21	0.0777317	0.109	0.044	1.43529e-16	B	Mthfd2	XXE.v.XXB	UP
5.37409e-21	0.115019	0.154	0.074	1.66882e-16	B	2210016F16Rik	XXE.v.XXB	UP
5.52641e-21	0.109656	0.305	0.18	1.71612e-16	B	1700017B05Rik	XXE.v.XXB	UP
6.71405e-21	-0.168761	0.988	0.977	2.08492e-16	B	Rps18	XXE.v.XXB	DOWN
7.21202e-21	0.069467	0.226	0.122	2.23955e-16	B	Commd3	XXE.v.XXB	UP
7.22106e-21	0.124608	0.41	0.263	2.24236e-16	B	Tmem167	XXE.v.XXB	UP
7.56539e-21	0.083508	0.221	0.118	2.34928e-16	B	Alg5	XXE.v.XXB	UP
7.70137e-21	0.104353	0.148	0.07	2.39151e-16	B	Yipf6	XXE.v.XXB	UP
9.13226e-21	-0.354941	0.275	0.39	2.83584e-16	B	Pxk	XXE.v.XXB	DOWN
1.09701e-20	-0.31056	0.705	0.727	3.40653e-16	B	Ywhaz	XXE.v.XXB	DOWN
1.23041e-20	0.114368	0.206	0.11	3.82079e-16	B	Pam16	XXE.v.XXB	UP
1.38828e-20	0.834769	0.774	0.713	4.31103e-16	B	Iglc2	XXE.v.XXB	UP
1.4248e-20	-0.417957	0.64	0.662	4.42443e-16	B	Fam107b	XXE.v.XXB	DOWN
2.68374e-20	-0.246745	0.493	0.641	8.33383e-16	B	Pax5	XXE.v.XXB	DOWN
2.89012e-20	0.0499272	0.141	0.065	8.97469e-16	B	Alad	XXE.v.XXB	UP
2.90528e-20	0.0675765	0.24	0.133	9.02175e-16	B	Atraid	XXE.v.XXB	UP
3.1647e-20	-0.299425	0.53	0.615	9.82733e-16	B	Ptprcap	XXE.v.XXB	DOWN
3.2452e-20	0.18606	0.306	0.188	1.00773e-15	B	Tank	XXE.v.XXB	UP
3.47741e-20	-0.272106	0.75	0.763	1.07984e-15	B	Cnbp	XXE.v.XXB	DOWN
3.48539e-20	-0.320869	0.28	0.403	1.08232e-15	B	Bcl11a	XXE.v.XXB	DOWN
3.58229e-20	0.0734171	0.2	0.105	1.11241e-15	B	Manea	XXE.v.XXB	UP
4.10307e-20	0.0664589	0.131	0.059	1.27413e-15	B	Shmt2	XXE.v.XXB	UP
4.40414e-20	0.0808349	0.216	0.117	1.36762e-15	B	Vmp1	XXE.v.XXB	UP
4.61315e-20	0.137532	0.3	0.18	1.43252e-15	B	Sec24a	XXE.v.XXB	UP
4.66027e-20	0.139689	0.294	0.176	1.44715e-15	B	Ufm1	XXE.v.XXB	UP
5.46128e-20	0.0630042	0.139	0.063	1.69589e-15	B	Ccpg1	XXE.v.XXB	UP
6.37646e-20	0.0716775	0.16	0.078	1.98008e-15	B	Sft2d2	XXE.v.XXB	UP
7.63155e-20	0.121928	0.175	0.091	2.36982e-15	B	Pf4	XXE.v.XXB	UP
7.69448e-20	-0.223609	0.875	0.861	2.38937e-15	B	Pfdn5	XXE.v.XXB	DOWN
7.7697e-20	-0.279367	0.822	0.814	2.41273e-15	B	Son	XXE.v.XXB	DOWN
7.78892e-20	-0.43198	0.393	0.489	2.41869e-15	B	Dmxl1	XXE.v.XXB	DOWN
7.9007e-20	0.233852	0.532	0.38	2.4534e-15	B	Pdia3	XXE.v.XXB	UP
9.72667e-20	0.128921	0.316	0.193	3.02042e-15	B	Nars	XXE.v.XXB	UP
9.92007e-20	-0.16185	0.99	0.982	3.08048e-15	B	Rps27a	XXE.v.XXB	DOWN
1.08102e-19	-0.170819	0.976	0.968	3.35688e-15	B	Rpl24	XXE.v.XXB	DOWN
1.17839e-19	0.306252	0.626	0.469	3.65925e-15	B	Tcf4	XXE.v.XXB	UP
1.44943e-19	0.079999	0.101	0.041	4.50091e-15	B	Bbc3	XXE.v.XXB	UP
1.48313e-19	0.0797941	0.154	0.075	4.60557e-15	B	Ppa1	XXE.v.XXB	UP
1.72164e-19	-0.170094	0.988	0.975	5.34622e-15	B	Rpl18	XXE.v.XXB	DOWN
1.76142e-19	0.0884857	0.229	0.128	5.46975e-15	B	Cd2bp2	XXE.v.XXB	UP
1.81468e-19	-0.29949	0.1	0.193	5.63513e-15	B	Lamb3	XXE.v.XXB	DOWN
1.99946e-19	0.100031	0.148	0.072	6.20893e-15	B	Emc4	XXE.v.XXB	UP
2.02523e-19	0.049746	0.119	0.052	6.28895e-15	B	Mettl9	XXE.v.XXB	UP
2.04151e-19	-0.343908	0.462	0.544	6.3395e-15	B	Rbbp6	XXE.v.XXB	DOWN
2.04807e-19	-0.316338	0.259	0.375	6.35987e-15	B	Stap1	XXE.v.XXB	DOWN
2.1702e-19	0.250041	0.753	0.598	6.73913e-15	B	Klf6	XXE.v.XXB	UP
2.52187e-19	-0.394872	0.232	0.338	7.83115e-15	B	Cenpa	XXE.v.XXB	DOWN
2.66223e-19	0.108251	0.241	0.138	8.26701e-15	B	Anxa7	XXE.v.XXB	UP
2.83611e-19	-0.0456545	0.37	0.233	8.80696e-15	B	Ctsd	XXE.v.XXB	DOWN
2.85426e-19	-0.376378	0.302	0.41	8.86333e-15	B	Rgs2	XXE.v.XXB	DOWN
3.39005e-19	0.0318764	0.16	0.078	1.05271e-14	B	Ormdl3	XXE.v.XXB	UP
3.45615e-19	0.177938	0.213	0.12	1.07324e-14	B	Ets2	XXE.v.XXB	UP
3.51895e-19	-0.496891	0.573	0.615	1.09274e-14	B	Klf4	XXE.v.XXB	DOWN
3.95146e-19	0.0997846	0.128	0.059	1.22705e-14	B	Il5ra	XXE.v.XXB	UP
4.10364e-19	0.196889	0.538	0.391	1.2743e-14	B	Uqcrq	XXE.v.XXB	UP
4.80867e-19	0.0736353	0.145	0.069	1.49324e-14	B	Ubl4a	XXE.v.XXB	UP
4.832e-19	-0.311528	0.125	0.22	1.50048e-14	B	Arhgap4	XXE.v.XXB	DOWN
4.97425e-19	0.0921296	0.188	0.1	1.54465e-14	B	Bet1l	XXE.v.XXB	UP
6.74423e-19	0.108591	0.113	0.049	2.09428e-14	B	Capn2	XXE.v.XXB	UP
6.83127e-19	-0.344851	0.371	0.473	2.12131e-14	B	Limd2	XXE.v.XXB	DOWN
7.19578e-19	0.201085	0.146	0.073	2.2345e-14	B	Rcn3	XXE.v.XXB	UP
7.28532e-19	0.0771497	0.142	0.068	2.26231e-14	B	Tfg	XXE.v.XXB	UP
7.52971e-19	0.0798557	0.11	0.047	2.3382e-14	B	Chpf2	XXE.v.XXB	UP
8.45946e-19	0.181772	0.452	0.312	2.62692e-14	B	P4hb	XXE.v.XXB	UP
8.76161e-19	0.190465	0.393	0.262	2.72074e-14	B	Suco	XXE.v.XXB	UP
9.26256e-19	0.0845566	0.159	0.08	2.8763e-14	B	Srp68	XXE.v.XXB	UP
1.00862e-18	0.0642572	0.163	0.082	3.13207e-14	B	Gusb	XXE.v.XXB	UP
1.11389e-18	-0.40818	0.369	0.452	3.45896e-14	B	Hexim1	XXE.v.XXB	DOWN
1.7527e-18	-0.449655	0.373	0.45	5.44267e-14	B	Pdcd4	XXE.v.XXB	DOWN
1.80287e-18	0.310769	0.137	0.067	5.59847e-14	B	Lum	XXE.v.XXB	UP
2.28064e-18	-0.358619	0.145	0.242	7.08207e-14	B	Plk2	XXE.v.XXB	DOWN
3.30264e-18	0.184604	0.1	0.042	1.02557e-13	B	Mrc1	XXE.v.XXB	UP
3.42484e-18	0.107453	0.148	0.073	1.06352e-13	B	Nfil3	XXE.v.XXB	UP
3.47142e-18	0.0950758	0.271	0.161	1.07798e-13	B	Sdf2	XXE.v.XXB	UP
3.50779e-18	-0.324926	0.203	0.307	1.08927e-13	B	Rcsd1	XXE.v.XXB	DOWN
3.76977e-18	0.0654507	0.155	0.078	1.17063e-13	B	Fam117a	XXE.v.XXB	UP
3.84542e-18	0.0828657	0.201	0.11	1.19412e-13	B	Atg5	XXE.v.XXB	UP
4.54317e-18	0.106081	0.236	0.137	1.41079e-13	B	Ech1	XXE.v.XXB	UP
5.00761e-18	-0.378047	0.279	0.369	1.55501e-13	B	Nasp	XXE.v.XXB	DOWN
5.26463e-18	0.192266	0.416	0.282	1.63483e-13	B	Mdh1	XXE.v.XXB	UP
5.30112e-18	-0.368182	0.37	0.455	1.64616e-13	B	Klf13	XXE.v.XXB	DOWN
5.54974e-18	2.16432	0.163	0.088	1.72336e-13	B	Ighg2b	XXE.v.XXB	UP
6.55542e-18	-0.304247	0.526	0.598	2.03565e-13	B	Smim14	XXE.v.XXB	DOWN
8.5816e-18	-0.170136	0.994	0.993	2.66484e-13	B	Rpsa	XXE.v.XXB	DOWN
8.76197e-18	0.0660722	0.197	0.108	2.72085e-13	B	Lars	XXE.v.XXB	UP
8.84807e-18	-0.251513	0.205	0.312	2.74759e-13	B	B4galnt1	XXE.v.XXB	DOWN
9.75713e-18	0.0999134	0.176	0.094	3.02988e-13	B	Map2k3	XXE.v.XXB	UP
1.09908e-17	0.0364359	0.13	0.061	3.41299e-13	B	Tex264	XXE.v.XXB	UP
1.12186e-17	-0.281698	0.412	0.537	3.48371e-13	B	Ly86	XXE.v.XXB	DOWN
1.18208e-17	0.177486	0.215	0.126	3.67073e-13	B	Slc7a1	XXE.v.XXB	UP
1.21196e-17	0.0927959	0.177	0.095	3.76351e-13	B	Il6st	XXE.v.XXB	UP
1.28724e-17	0.0780055	0.103	0.045	3.99728e-13	B	Nat9	XXE.v.XXB	UP
1.55601e-17	0.119002	0.325	0.207	4.83188e-13	B	Sars	XXE.v.XXB	UP
1.66036e-17	0.143757	0.366	0.241	5.15592e-13	B	Srp72	XXE.v.XXB	UP
1.68257e-17	-0.416379	0.272	0.354	5.22489e-13	B	Coq10b	XXE.v.XXB	DOWN
1.81316e-17	0.061456	0.126	0.06	5.63042e-13	B	Prrc1	XXE.v.XXB	UP
1.90378e-17	-0.309667	0.622	0.677	5.9118e-13	B	Myh9	XXE.v.XXB	DOWN
1.96182e-17	0.0954194	0.209	0.117	6.09203e-13	B	Prr5	XXE.v.XXB	UP
2.07538e-17	-0.264598	0.293	0.414	6.44468e-13	B	Sorl1	XXE.v.XXB	DOWN
2.30052e-17	0.0652326	0.145	0.072	7.1438e-13	B	Acadvl	XXE.v.XXB	UP
2.39071e-17	0.0633699	0.19	0.104	7.42388e-13	B	Ufl1	XXE.v.XXB	UP
2.68948e-17	0.0372269	0.102	0.044	8.35164e-13	B	Idh2	XXE.v.XXB	UP
3.10582e-17	-0.404606	0.354	0.432	9.64451e-13	B	Sdc4	XXE.v.XXB	DOWN
3.29988e-17	-0.259832	0.706	0.757	1.02471e-12	B	Rel	XXE.v.XXB	DOWN
3.56053e-17	0.0885263	0.199	0.112	1.10565e-12	B	Pck2	XXE.v.XXB	UP
3.98672e-17	-0.314927	0.36	0.455	1.238e-12	B	Il2rg	XXE.v.XXB	DOWN
4.04514e-17	-0.314614	0.393	0.487	1.25614e-12	B	Arl6ip1	XXE.v.XXB	DOWN
4.07645e-17	0.0802536	0.336	0.213	1.26586e-12	B	Jtb	XXE.v.XXB	UP
4.54557e-17	-0.313965	0.497	0.587	1.41154e-12	B	Zcchc11	XXE.v.XXB	DOWN
6.02151e-17	0.0907896	0.178	0.097	1.86986e-12	B	Pnkd	XXE.v.XXB	UP
6.09234e-17	-0.337732	0.55	0.585	1.89186e-12	B	Myl12b	XXE.v.XXB	DOWN
6.87371e-17	-0.295721	0.147	0.238	2.13449e-12	B	Rbm38	XXE.v.XXB	DOWN
7.0319e-17	0.183073	0.64	0.509	2.18362e-12	B	Pim1	XXE.v.XXB	UP
7.59039e-17	-0.261165	0.782	0.77	2.35704e-12	B	Cox8a	XXE.v.XXB	DOWN
7.80693e-17	0.0815378	0.272	0.165	2.42429e-12	B	Cuta	XXE.v.XXB	UP
7.9122e-17	0.10931	0.321	0.204	2.45698e-12	B	Mxd4	XXE.v.XXB	UP
7.93284e-17	0.0643773	0.141	0.071	2.46339e-12	B	Atp6v0a2	XXE.v.XXB	UP
7.95391e-17	0.462542	0.186	0.105	2.46993e-12	B	C3	XXE.v.XXB	UP
8.28162e-17	-0.323351	0.241	0.344	2.57169e-12	B	Id3	XXE.v.XXB	DOWN
9.00449e-17	-0.355424	0.574	0.599	2.79616e-12	B	Ube2s	XXE.v.XXB	DOWN
9.86726e-17	0.0817079	0.145	0.074	3.06408e-12	B	Clpp	XXE.v.XXB	UP
1.06536e-16	0.0930045	0.421	0.284	3.30826e-12	B	Msi2	XXE.v.XXB	UP
1.36266e-16	-0.27432	0.138	0.229	4.23147e-12	B	Gch1	XXE.v.XXB	DOWN
1.40614e-16	0.400175	0.533	0.423	4.36647e-12	B	Vim	XXE.v.XXB	UP
1.47199e-16	-0.394857	0.352	0.427	4.57097e-12	B	Cdk11b	XXE.v.XXB	DOWN
1.48841e-16	0.0556959	0.243	0.143	4.62196e-12	B	Tmem208	XXE.v.XXB	UP
1.81733e-16	-0.208334	0.375	0.509	5.64334e-12	B	Ccr7	XXE.v.XXB	DOWN
1.99163e-16	0.0949378	0.251	0.151	6.18462e-12	B	Mrps34	XXE.v.XXB	UP
1.99654e-16	-0.227339	0.368	0.493	6.19986e-12	B	H2-Oa	XXE.v.XXB	DOWN
2.00095e-16	0.066798	0.293	0.183	6.21355e-12	B	Golgb1	XXE.v.XXB	UP
2.09252e-16	0.0200457	0.143	0.072	6.49789e-12	B	Leprotl1	XXE.v.XXB	UP
2.10295e-16	0.0604552	0.252	0.151	6.5303e-12	B	Itgal	XXE.v.XXB	UP
2.15685e-16	-0.252917	0.104	0.188	6.69766e-12	B	Nrm	XXE.v.XXB	DOWN
2.52356e-16	0.0777619	0.121	0.058	7.83642e-12	B	Pcyt1a	XXE.v.XXB	UP
2.53108e-16	0.0783676	0.154	0.081	7.85975e-12	B	Slc35b2	XXE.v.XXB	UP
2.58749e-16	0.0925702	0.219	0.128	8.03493e-12	B	Eea1	XXE.v.XXB	UP
2.61624e-16	0.181739	0.292	0.187	8.12422e-12	B	Kcnq1ot1	XXE.v.XXB	UP
2.62616e-16	0.0615284	0.11	0.051	8.155e-12	B	Gaa	XXE.v.XXB	UP
2.81102e-16	0.0626892	0.2	0.113	8.72906e-12	B	Cdc123	XXE.v.XXB	UP
2.92575e-16	0.0461966	0.105	0.047	9.08533e-12	B	Arfip2	XXE.v.XXB	UP
3.02519e-16	0.0712909	0.153	0.08	9.39411e-12	B	Map7d1	XXE.v.XXB	UP
3.08198e-16	0.163218	0.494	0.349	9.57048e-12	B	Psmb9	XXE.v.XXB	UP
3.08753e-16	0.0905103	0.174	0.095	9.58772e-12	B	Ninj1	XXE.v.XXB	UP
3.53207e-16	0.0541642	0.217	0.126	1.09681e-11	B	Yipf5	XXE.v.XXB	UP
3.83824e-16	0.107748	0.256	0.158	1.19189e-11	B	Anxa5	XXE.v.XXB	UP
3.87346e-16	0.059116	0.185	0.103	1.20283e-11	B	Mrps12	XXE.v.XXB	UP
4.12844e-16	0.0961286	0.258	0.158	1.28201e-11	B	Man2a2	XXE.v.XXB	UP
4.27578e-16	0.0648722	0.278	0.171	1.32776e-11	B	Trappc2l	XXE.v.XXB	UP
5.06189e-16	-0.355688	0.411	0.487	1.57187e-11	B	Arhgef1	XXE.v.XXB	DOWN
5.84836e-16	-0.208043	0.845	0.851	1.81609e-11	B	Pabpc1	XXE.v.XXB	DOWN
6.37034e-16	0.0915948	0.503	0.361	1.97818e-11	B	Txn1	XXE.v.XXB	UP
6.5048e-16	0.0266616	0.145	0.074	2.01994e-11	B	Cltb	XXE.v.XXB	UP
7.17416e-16	-0.158694	0.982	0.977	2.22779e-11	B	Rps11	XXE.v.XXB	DOWN
7.24306e-16	0.0813758	0.161	0.087	2.24919e-11	B	Lrpap1	XXE.v.XXB	UP
7.42149e-16	-0.316503	0.299	0.408	2.3046e-11	B	Bach2	XXE.v.XXB	DOWN
8.26106e-16	0.101924	0.114	0.055	2.56531e-11	B	Pepd	XXE.v.XXB	UP
8.45012e-16	0.0529765	0.119	0.057	2.62402e-11	B	Creb3	XXE.v.XXB	UP
9.03861e-16	0.0883098	0.195	0.112	2.80676e-11	B	Lrrc8c	XXE.v.XXB	UP
1.18874e-15	0.0543026	0.286	0.178	3.69139e-11	B	Gorasp2	XXE.v.XXB	UP
1.28274e-15	-0.302992	0.693	0.7	3.98331e-11	B	Slc38a2	XXE.v.XXB	DOWN
1.30529e-15	0.157828	0.519	0.378	4.05332e-11	B	Cd81	XXE.v.XXB	UP
1.3329e-15	0.094469	0.188	0.107	4.13905e-11	B	Mrpl28	XXE.v.XXB	UP
1.42583e-15	-1.05132	0.266	0.339	4.42762e-11	B	Hspa1a	XXE.v.XXB	DOWN
1.4353e-15	0.0711349	0.179	0.1	4.45704e-11	B	Arl5a	XXE.v.XXB	UP
1.49588e-15	-0.287763	0.713	0.731	4.64514e-11	B	Sf3b1	XXE.v.XXB	DOWN
1.53131e-15	-0.145134	0.993	0.983	4.75518e-11	B	Rpl41	XXE.v.XXB	DOWN
1.68985e-15	0.0716475	0.233	0.138	5.24751e-11	B	Sec22b	XXE.v.XXB	UP
1.86706e-15	0.0624041	0.164	0.089	5.79779e-11	B	Mrps18b	XXE.v.XXB	UP
1.92477e-15	0.0239706	0.185	0.103	5.97699e-11	B	Atp6v0a1	XXE.v.XXB	UP
2.02943e-15	0.126563	0.404	0.276	6.30198e-11	B	Dennd5b	XXE.v.XXB	UP
2.17357e-15	-0.331374	0.523	0.584	6.74959e-11	B	Purb	XXE.v.XXB	DOWN
2.2501e-15	-0.343808	0.516	0.542	6.98724e-11	B	Ndufa6	XXE.v.XXB	DOWN
2.28046e-15	0.1337	0.396	0.273	7.08152e-11	B	Mbnl2	XXE.v.XXB	UP
2.41016e-15	0.0666027	0.156	0.084	7.48427e-11	B	Atp13a1	XXE.v.XXB	UP
2.80545e-15	0.0325227	0.143	0.075	8.71176e-11	B	Hras	XXE.v.XXB	UP
2.96958e-15	-0.432118	0.318	0.393	9.22144e-11	B	Cxcr4	XXE.v.XXB	DOWN
3.13921e-15	0.080302	0.656	0.564	9.74818e-11	B	Cst3	XXE.v.XXB	UP
3.90794e-15	-0.327162	0.303	0.395	1.21353e-10	B	Nfkbid	XXE.v.XXB	DOWN
4.78071e-15	0.0464758	0.294	0.186	1.48455e-10	B	Srp19	XXE.v.XXB	UP
4.85124e-15	-0.33207	0.063	0.127	1.50646e-10	B	Slc15a2	XXE.v.XXB	DOWN
5.61289e-15	0.0561572	0.139	0.072	1.74297e-10	B	Nudt9	XXE.v.XXB	UP
6.04227e-15	0.0686894	0.202	0.118	1.8763e-10	B	Sar1b	XXE.v.XXB	UP
6.24452e-15	0.061055	0.23	0.138	1.93911e-10	B	Glmp	XXE.v.XXB	UP
6.57798e-15	-0.25292	0.701	0.724	2.04266e-10	B	Gdi2	XXE.v.XXB	DOWN
7.01688e-15	-0.321243	0.581	0.636	2.17895e-10	B	Tra2a	XXE.v.XXB	DOWN
7.23182e-15	0.0551284	0.147	0.078	2.2457e-10	B	Sec23b	XXE.v.XXB	UP
7.40195e-15	-0.834141	0.334	0.226	2.29853e-10	B	Retnla	XXE.v.XXB	DOWN
7.74677e-15	0.116372	0.411	0.284	2.4056e-10	B	Bsg	XXE.v.XXB	UP
7.88132e-15	0.0828174	0.269	0.17	2.44739e-10	B	Atp2a2	XXE.v.XXB	UP
8.55728e-15	0.151588	0.496	0.36	2.65729e-10	B	Rilpl2	XXE.v.XXB	UP
9.5295e-15	0.187585	0.172	0.1	2.9592e-10	B	Dusp4	XXE.v.XXB	UP
1.0334e-14	0.117206	0.399	0.274	3.20901e-10	B	Laptm4a	XXE.v.XXB	UP
1.06919e-14	0.0864343	0.304	0.197	3.32017e-10	B	Polr2f	XXE.v.XXB	UP
1.07391e-14	0.0845384	0.311	0.202	3.33482e-10	B	Ehd4	XXE.v.XXB	UP
1.09279e-14	-0.307364	0.414	0.49	3.39343e-10	B	Arhgap45	XXE.v.XXB	DOWN
1.10291e-14	-0.383236	0.306	0.379	3.42488e-10	B	Cdkn1b	XXE.v.XXB	DOWN
1.14911e-14	-0.256351	0.297	0.396	3.56834e-10	B	Ripor2	XXE.v.XXB	DOWN
1.17403e-14	0.101623	0.327	0.216	3.64573e-10	B	Ralbp1	XXE.v.XXB	UP
1.18928e-14	0.0235926	0.211	0.123	3.69309e-10	B	Larp1b	XXE.v.XXB	UP
1.20854e-14	0.071738	0.117	0.058	3.75287e-10	B	Nomo1	XXE.v.XXB	UP
1.22721e-14	0.0473127	0.305	0.194	3.81086e-10	B	Sec63	XXE.v.XXB	UP
1.37627e-14	0.0629552	0.116	0.057	4.27374e-10	B	Slc29a3	XXE.v.XXB	UP
1.39046e-14	0.0640493	0.149	0.081	4.31781e-10	B	Keap1	XXE.v.XXB	UP
1.42439e-14	-0.320903	0.38	0.461	4.42316e-10	B	Ptp4a3	XXE.v.XXB	DOWN
1.52991e-14	-0.176397	0.921	0.896	4.75084e-10	B	Naca	XXE.v.XXB	DOWN
1.61884e-14	0.102057	0.178	0.103	5.02699e-10	B	Sfxn1	XXE.v.XXB	UP
1.71011e-14	0.151115	0.348	0.238	5.31041e-10	B	Rtn3	XXE.v.XXB	UP
1.78164e-14	0.0835882	0.197	0.117	5.53252e-10	B	Tmem256	XXE.v.XXB	UP
1.82912e-14	0.0857687	0.215	0.131	5.67998e-10	B	Krcc1	XXE.v.XXB	UP
1.91243e-14	-0.271219	0.302	0.396	5.93867e-10	B	Tmem243	XXE.v.XXB	DOWN
2.04268e-14	0.0903734	0.13	0.068	6.34314e-10	B	Kif1b	XXE.v.XXB	UP
2.15081e-14	-0.294012	0.36	0.44	6.67892e-10	B	Snx2	XXE.v.XXB	DOWN
2.1858e-14	0.0597174	0.268	0.169	6.78758e-10	B	Etfb	XXE.v.XXB	UP
2.40236e-14	-0.250489	0.598	0.646	7.46004e-10	B	Dazap2	XXE.v.XXB	DOWN
2.41936e-14	0.0448852	0.215	0.129	7.51284e-10	B	Ganab	XXE.v.XXB	UP
2.55559e-14	-0.350331	0.21	0.294	7.93588e-10	B	Ifi209	XXE.v.XXB	DOWN
2.86435e-14	0.101278	0.382	0.257	8.89468e-10	B	Sar1a	XXE.v.XXB	UP
2.92192e-14	-0.295469	0.149	0.231	9.07345e-10	B	Serpinb1a	XXE.v.XXB	DOWN
3.36148e-14	0.223758	0.782	0.697	1.04384e-09	B	Calr	XXE.v.XXB	UP
3.42966e-14	0.0791812	0.249	0.155	1.06501e-09	B	Dmac1	XXE.v.XXB	UP
3.77894e-14	-0.250029	0.719	0.718	1.17347e-09	B	Ptpn18	XXE.v.XXB	DOWN
3.80287e-14	0.0538962	0.141	0.075	1.18091e-09	B	Gpr108	XXE.v.XXB	UP
4.01689e-14	0.0500687	0.24	0.148	1.24736e-09	B	BC004004	XXE.v.XXB	UP
4.29284e-14	0.0544602	0.276	0.174	1.33305e-09	B	Syvn1	XXE.v.XXB	UP
4.37677e-14	0.0399342	0.226	0.137	1.35912e-09	B	Mgat2	XXE.v.XXB	UP
4.50345e-14	0.160483	0.401	0.284	1.39846e-09	B	Pcmtd1	XXE.v.XXB	UP
4.72921e-14	0.0850649	0.209	0.126	1.46856e-09	B	Mrps7	XXE.v.XXB	UP
5.15632e-14	0.0997491	0.444	0.311	1.60119e-09	B	Rab2a	XXE.v.XXB	UP
5.25053e-14	0.0668269	0.13	0.068	1.63045e-09	B	Ptpre	XXE.v.XXB	UP
5.39971e-14	0.127279	0.165	0.095	1.67677e-09	B	Mxd1	XXE.v.XXB	UP
5.65059e-14	0.0780733	0.276	0.177	1.75468e-09	B	Tmco1	XXE.v.XXB	UP
6.43123e-14	0.0734356	0.176	0.102	1.99709e-09	B	Pin1	XXE.v.XXB	UP
6.71514e-14	-0.396877	0.446	0.487	2.08525e-09	B	Sik1	XXE.v.XXB	DOWN
7.10198e-14	-0.351322	0.326	0.394	2.20538e-09	B	Sertad1	XXE.v.XXB	DOWN
7.48002e-14	-0.216059	0.108	0.186	2.32277e-09	B	Treml2	XXE.v.XXB	DOWN
8.18346e-14	0.0908505	0.307	0.203	2.54121e-09	B	Ddit3	XXE.v.XXB	UP
8.29773e-14	0.221635	0.456	0.343	2.57669e-09	B	Stat3	XXE.v.XXB	UP
8.98181e-14	0.046771	0.1	0.048	2.78912e-09	B	Dnajc25	XXE.v.XXB	UP
9.75859e-14	-0.318911	0.773	0.774	3.03033e-09	B	Zfp36l1	XXE.v.XXB	DOWN
9.94634e-14	0.0730052	0.374	0.255	3.08864e-09	B	Chmp2a	XXE.v.XXB	UP
1.01792e-13	0.0323733	0.1	0.048	3.16095e-09	B	Tmem39a	XXE.v.XXB	UP
1.21027e-13	0.0401054	0.153	0.085	3.75825e-09	B	Nfic	XXE.v.XXB	UP
1.21469e-13	0.0626251	0.245	0.154	3.77199e-09	B	Eif6	XXE.v.XXB	UP
1.23756e-13	0.050189	0.206	0.124	3.84299e-09	B	Mvb12a	XXE.v.XXB	UP
1.30413e-13	-0.295319	0.317	0.405	4.0497e-09	B	Lmo2	XXE.v.XXB	DOWN
1.39996e-13	-0.258661	0.629	0.662	4.3473e-09	B	Hnrnpa3	XXE.v.XXB	DOWN
1.43005e-13	-0.260034	0.136	0.213	4.44073e-09	B	Sgms1	XXE.v.XXB	DOWN
1.47955e-13	0.136831	0.318	0.219	4.59445e-09	B	Lgmn	XXE.v.XXB	UP
1.48062e-13	-0.334552	0.492	0.552	4.59775e-09	B	Sat1	XXE.v.XXB	DOWN
1.4827e-13	-0.359745	0.254	0.336	4.60424e-09	B	Fchsd2	XXE.v.XXB	DOWN
1.5502e-13	-0.224632	0.729	0.723	4.81383e-09	B	Pcbp2	XXE.v.XXB	DOWN
1.63531e-13	0.0684106	0.139	0.076	5.07811e-09	B	Wsb2	XXE.v.XXB	UP
1.70243e-13	0.0811446	0.389	0.266	5.28654e-09	B	Map2k2	XXE.v.XXB	UP
1.71672e-13	0.0409919	0.107	0.053	5.33092e-09	B	Mycbp	XXE.v.XXB	UP
1.75684e-13	0.0969775	0.169	0.099	5.45551e-09	B	Inpp4b	XXE.v.XXB	UP
1.84667e-13	0.0590249	0.138	0.075	5.73446e-09	B	Aldh9a1	XXE.v.XXB	UP
2.00023e-13	0.137896	0.315	0.215	6.21132e-09	B	S100a13	XXE.v.XXB	UP
2.16155e-13	-0.138246	0.994	0.989	6.71226e-09	B	Eef1a1	XXE.v.XXB	DOWN
2.30679e-13	-0.232964	0.175	0.262	7.16328e-09	B	Evl	XXE.v.XXB	DOWN
2.31315e-13	0.0652918	0.147	0.082	7.18302e-09	B	Dnlz	XXE.v.XXB	UP
2.53684e-13	0.0318887	0.195	0.116	7.87764e-09	B	Pon2	XXE.v.XXB	UP
2.54503e-13	-0.239372	0.722	0.729	7.90307e-09	B	Srsf3	XXE.v.XXB	DOWN
2.57024e-13	0.0911443	0.157	0.09	7.98137e-09	B	Arhgef12	XXE.v.XXB	UP
2.57579e-13	0.132903	0.215	0.135	7.99859e-09	B	Gm10073	XXE.v.XXB	UP
2.60998e-13	0.0637846	0.177	0.103	8.10476e-09	B	Mrpl17	XXE.v.XXB	UP
2.65827e-13	-0.227426	0.738	0.743	8.25474e-09	B	Cox7a2l	XXE.v.XXB	DOWN
2.70429e-13	-0.2406	0.064	0.123	8.39764e-09	B	Snhg9	XXE.v.XXB	DOWN
3.04145e-13	0.0676451	0.139	0.076	9.44463e-09	B	Cars	XXE.v.XXB	UP
3.16026e-13	0.0472374	0.201	0.122	9.81357e-09	B	Tmem147	XXE.v.XXB	UP
3.27419e-13	0.0679672	0.233	0.146	1.01673e-08	B	Scfd1	XXE.v.XXB	UP
3.3237e-13	-0.323641	0.667	0.672	1.03211e-08	B	Rpl36al	XXE.v.XXB	DOWN
3.32618e-13	0.0427814	0.276	0.177	1.03288e-08	B	Arl1	XXE.v.XXB	UP
3.59997e-13	-0.229896	0.109	0.18	1.1179e-08	B	Sbk1	XXE.v.XXB	DOWN
3.68957e-13	0.0830171	0.263	0.169	1.14572e-08	B	P2rx4	XXE.v.XXB	UP
3.69528e-13	-0.362542	0.19	0.259	1.1475e-08	B	Tob1	XXE.v.XXB	DOWN
3.70644e-13	0.0807725	0.395	0.273	1.15096e-08	B	Tmem160	XXE.v.XXB	UP
3.80879e-13	0.38531	0.819	0.749	1.18274e-08	B	Jun	XXE.v.XXB	UP
3.85697e-13	0.076715	0.384	0.265	1.1977e-08	B	Ddrgk1	XXE.v.XXB	UP
3.85805e-13	-0.399809	0.386	0.431	1.19804e-08	B	Usmg5	XXE.v.XXB	DOWN
3.96012e-13	-0.195197	0.657	0.725	1.22974e-08	B	Msn	XXE.v.XXB	DOWN
3.96531e-13	0.040004	0.173	0.1	1.23135e-08	B	Yif1b	XXE.v.XXB	UP
4.00437e-13	-0.223122	0.084	0.151	1.24348e-08	B	Zfp608	XXE.v.XXB	DOWN
4.1726e-13	0.0475457	0.208	0.127	1.29572e-08	B	Grina	XXE.v.XXB	UP
4.21633e-13	0.0478051	0.128	0.068	1.3093e-08	B	Dnpep	XXE.v.XXB	UP
4.21968e-13	0.0556403	0.115	0.059	1.31034e-08	B	Mib1	XXE.v.XXB	UP
5.37209e-13	0.0772311	0.295	0.195	1.6682e-08	B	Ube2m	XXE.v.XXB	UP
5.54467e-13	0.0620424	0.102	0.051	1.72179e-08	B	Arhgap5	XXE.v.XXB	UP
5.66284e-13	0.0286332	0.112	0.057	1.75848e-08	B	Comt	XXE.v.XXB	UP
5.73163e-13	0.0798003	0.364	0.248	1.77984e-08	B	Ndufs6	XXE.v.XXB	UP
5.83235e-13	0.0662563	0.113	0.058	1.81112e-08	B	Grpel2	XXE.v.XXB	UP
6.24225e-13	0.0433692	0.235	0.147	1.93841e-08	B	Ppt1	XXE.v.XXB	UP
6.29217e-13	0.083149	0.131	0.072	1.95391e-08	B	Atf6b	XXE.v.XXB	UP
6.54481e-13	0.0594718	0.315	0.21	2.03236e-08	B	Golga4	XXE.v.XXB	UP
6.59345e-13	0.030517	0.193	0.116	2.04747e-08	B	Sec13	XXE.v.XXB	UP
6.77923e-13	-0.282316	0.368	0.449	2.10516e-08	B	Lbh	XXE.v.XXB	DOWN
6.96816e-13	0.0686947	0.185	0.111	2.16382e-08	B	Bscl2	XXE.v.XXB	UP
7.00652e-13	0.0673382	0.198	0.121	2.17573e-08	B	Mrpl42	XXE.v.XXB	UP
7.06044e-13	-0.322777	0.187	0.263	2.19248e-08	B	Chd3	XXE.v.XXB	DOWN
7.30578e-13	0.032978	0.134	0.072	2.26867e-08	B	Csnk1e	XXE.v.XXB	UP
7.40381e-13	0.085796	0.114	0.059	2.2991e-08	B	Iars	XXE.v.XXB	UP
7.62616e-13	-0.258896	0.797	0.786	2.36815e-08	B	Sub1	XXE.v.XXB	DOWN
7.83418e-13	-0.352875	0.282	0.344	2.43275e-08	B	Magoh	XXE.v.XXB	DOWN
8.48066e-13	0.0489243	0.298	0.194	2.6335e-08	B	Cers2	XXE.v.XXB	UP
8.859e-13	0.00165676	0.318	0.209	2.75098e-08	B	Tceal9	XXE.v.XXB	UP
8.99347e-13	0.0100457	0.256	0.161	2.79274e-08	B	Tm9sf2	XXE.v.XXB	UP
9.11917e-13	-0.252224	0.575	0.607	2.83178e-08	B	Gimap6	XXE.v.XXB	DOWN
9.24164e-13	0.0679801	0.374	0.254	2.86981e-08	B	Marc2	XXE.v.XXB	UP
9.43231e-13	0.104544	0.522	0.381	2.92901e-08	B	Psma7	XXE.v.XXB	UP
1.20726e-12	-0.183614	0.839	0.815	3.7489e-08	B	Eif3f	XXE.v.XXB	DOWN
1.23145e-12	-0.286791	0.398	0.468	3.82404e-08	B	Aff4	XXE.v.XXB	DOWN
1.23219e-12	0.0869869	0.277	0.184	3.82632e-08	B	Got2	XXE.v.XXB	UP
1.28286e-12	-0.217491	0.091	0.158	3.98365e-08	B	Gpr174	XXE.v.XXB	DOWN
1.31331e-12	0.101619	0.396	0.277	4.07823e-08	B	Prdx2	XXE.v.XXB	UP
1.31543e-12	0.0768803	0.237	0.152	4.08479e-08	B	Stt3a	XXE.v.XXB	UP
1.31828e-12	-0.211772	0.744	0.738	4.09366e-08	B	Arpc2	XXE.v.XXB	DOWN
1.3552e-12	0.0567368	0.237	0.151	4.20829e-08	B	Hivep1	XXE.v.XXB	UP
1.38251e-12	-0.256623	0.269	0.36	4.2931e-08	B	S1pr1	XXE.v.XXB	DOWN
1.42919e-12	0.120382	0.554	0.413	4.43808e-08	B	Ywhae	XXE.v.XXB	UP
1.43237e-12	-0.252706	0.607	0.647	4.44793e-08	B	Ptbp3	XXE.v.XXB	DOWN
1.43861e-12	0.155969	0.44	0.322	4.46731e-08	B	Ubald2	XXE.v.XXB	UP
1.47762e-12	0.0823907	0.2	0.123	4.58845e-08	B	Lrrc8d	XXE.v.XXB	UP
1.52341e-12	-0.182289	0.812	0.808	4.73064e-08	B	Foxp1	XXE.v.XXB	DOWN
1.53001e-12	0.0620608	0.147	0.084	4.75114e-08	B	Aars	XXE.v.XXB	UP
1.86133e-12	0.0994087	0.297	0.2	5.78e-08	B	Ascc3	XXE.v.XXB	UP
1.872e-12	0.0151241	0.275	0.176	5.81311e-08	B	Tmem248	XXE.v.XXB	UP
2.07199e-12	0.134569	0.541	0.409	6.43415e-08	B	Tmed9	XXE.v.XXB	UP
2.12711e-12	0.107439	0.429	0.305	6.60533e-08	B	Sdf4	XXE.v.XXB	UP
2.2229e-12	-0.368612	0.152	0.218	6.90276e-08	B	Hist1h1e	XXE.v.XXB	DOWN
2.31409e-12	-0.265467	0.17	0.245	7.18595e-08	B	Hmgn2	XXE.v.XXB	DOWN
2.34462e-12	0.102984	0.654	0.509	7.28075e-08	B	Ifi27l2a	XXE.v.XXB	UP
2.37273e-12	-0.263635	0.198	0.28	7.36804e-08	B	Pag1	XXE.v.XXB	DOWN
2.59601e-12	-0.424005	0.401	0.457	8.06139e-08	B	AC149090.1	XXE.v.XXB	DOWN
2.85873e-12	0.0985794	0.481	0.352	8.87721e-08	B	Minos1	XXE.v.XXB	UP
3.17325e-12	0.327871	0.101	0.052	9.85391e-08	B	Igfbp4	XXE.v.XXB	UP
3.41262e-12	0.0502419	0.116	0.062	1.05972e-07	B	Fdx1	XXE.v.XXB	UP
3.44439e-12	0.0207748	0.162	0.094	1.06959e-07	B	Cd9	XXE.v.XXB	UP
3.66187e-12	0.068479	0.253	0.164	1.13712e-07	B	Sec31a	XXE.v.XXB	UP
3.73748e-12	-0.288355	0.177	0.256	1.1606e-07	B	Fam43a	XXE.v.XXB	DOWN
3.88062e-12	-0.325523	0.414	0.479	1.20505e-07	B	Ssh2	XXE.v.XXB	DOWN
3.88383e-12	-0.254816	0.755	0.733	1.20605e-07	B	Brd2	XXE.v.XXB	DOWN
4.08415e-12	0.0283001	0.202	0.124	1.26825e-07	B	Mrpl13	XXE.v.XXB	UP
4.4457e-12	0.0504694	0.265	0.174	1.38052e-07	B	Grpel1	XXE.v.XXB	UP
4.55135e-12	-0.336144	0.281	0.34	1.41333e-07	B	Tuba4a	XXE.v.XXB	DOWN
4.87515e-12	-0.30152	0.725	0.71	1.51388e-07	B	Ier5	XXE.v.XXB	DOWN
5.13624e-12	0.283462	0.605	0.486	1.59496e-07	B	Cybb	XXE.v.XXB	UP
5.36284e-12	0.0497572	0.182	0.109	1.66532e-07	B	Arl6ip4	XXE.v.XXB	UP
5.44607e-12	-0.274022	0.135	0.203	1.69117e-07	B	Gm26699	XXE.v.XXB	DOWN
5.72655e-12	0.147213	0.522	0.388	1.77827e-07	B	Adgre5	XXE.v.XXB	UP
5.81028e-12	0.0718923	0.156	0.092	1.80427e-07	B	Gm30211	XXE.v.XXB	UP
6.35973e-12	0.0146445	0.1	0.05	1.97489e-07	B	Dhrs1	XXE.v.XXB	UP
6.38532e-12	0.0797926	0.533	0.397	1.98283e-07	B	Arf4	XXE.v.XXB	UP
6.51305e-12	-0.196701	0.078	0.136	2.0225e-07	B	Rnaset2a	XXE.v.XXB	DOWN
6.83125e-12	0.0642929	0.36	0.247	2.12131e-07	B	Txndc17	XXE.v.XXB	UP
7.12227e-12	0.0758892	0.364	0.253	2.21168e-07	B	Mpc2	XXE.v.XXB	UP
7.23454e-12	0.0149219	0.114	0.06	2.24654e-07	B	Sssca1	XXE.v.XXB	UP
7.64968e-12	-0.209035	0.384	0.481	2.37545e-07	B	Gm8369	XXE.v.XXB	DOWN
8.1543e-12	-0.00677587	0.262	0.168	2.53215e-07	B	Fam173a	XXE.v.XXB	DOWN
8.20539e-12	-0.105012	0.982	0.967	2.54802e-07	B	Rpl14	XXE.v.XXB	DOWN
8.52268e-12	0.0947356	0.178	0.109	2.64655e-07	B	Zfp703	XXE.v.XXB	UP
8.6787e-12	0.0593066	0.417	0.294	2.695e-07	B	Uqcr11	XXE.v.XXB	UP
8.92174e-12	0.0495623	0.16	0.095	2.77047e-07	B	Cisd1	XXE.v.XXB	UP
9.16698e-12	-0.253803	0.168	0.239	2.84662e-07	B	Tspan32	XXE.v.XXB	DOWN
9.28799e-12	0.0788675	0.256	0.171	2.8842e-07	B	Tpi1	XXE.v.XXB	UP
9.47387e-12	0.0466387	0.172	0.104	2.94192e-07	B	B3gat3	XXE.v.XXB	UP
9.78438e-12	0.0488946	0.151	0.088	3.03834e-07	B	Derl2	XXE.v.XXB	UP
1.01959e-11	0.0784189	0.105	0.056	3.16614e-07	B	Cyp51	XXE.v.XXB	UP
1.04481e-11	0.0146727	0.315	0.211	3.24444e-07	B	Ndufc1	XXE.v.XXB	UP
1.05666e-11	0.0542168	0.125	0.07	3.28126e-07	B	Agpat4	XXE.v.XXB	UP
1.08327e-11	-0.27597	0.206	0.275	3.36387e-07	B	Pcna	XXE.v.XXB	DOWN
1.15442e-11	0.0733334	0.338	0.234	3.58482e-07	B	Copa	XXE.v.XXB	UP
1.16283e-11	0.0867594	0.286	0.193	3.61093e-07	B	Napa	XXE.v.XXB	UP
1.17203e-11	0.0701737	0.19	0.119	3.63951e-07	B	Tmem126a	XXE.v.XXB	UP
1.17292e-11	0.0373597	0.115	0.062	3.64226e-07	B	Ncbp2	XXE.v.XXB	UP
1.29703e-11	0.0472641	0.182	0.111	4.02767e-07	B	Alcam	XXE.v.XXB	UP
1.4364e-11	0.00715544	0.261	0.17	4.46046e-07	B	Ndufa12	XXE.v.XXB	UP
1.44341e-11	0.053838	0.152	0.089	4.48223e-07	B	Auh	XXE.v.XXB	UP
1.48948e-11	-0.229735	0.105	0.172	4.6253e-07	B	Cnn3	XXE.v.XXB	DOWN
1.51092e-11	0.130315	0.686	0.525	4.69185e-07	B	mt-Nd4l	XXE.v.XXB	UP
1.5331e-11	-0.209884	0.715	0.745	4.76073e-07	B	Ddx6	XXE.v.XXB	DOWN
1.63051e-11	-0.184186	0.092	0.156	5.06322e-07	B	Pxdc1	XXE.v.XXB	DOWN
1.67294e-11	0.0565556	0.113	0.061	5.19499e-07	B	Ufsp2	XXE.v.XXB	UP
1.73308e-11	0.00735723	0.218	0.136	5.38175e-07	B	Psmd3	XXE.v.XXB	UP
1.80263e-11	-0.316424	0.369	0.422	5.59771e-07	B	Stk24	XXE.v.XXB	DOWN
1.92427e-11	-0.280809	0.395	0.463	5.97545e-07	B	Inpp5d	XXE.v.XXB	DOWN
1.98007e-11	0.0881677	0.241	0.158	6.14871e-07	B	Copb2	XXE.v.XXB	UP
1.99192e-11	-0.259666	0.886	0.856	6.18552e-07	B	Hsp90aa1	XXE.v.XXB	DOWN
1.99545e-11	0.067744	0.283	0.191	6.19648e-07	B	Lamtor4	XXE.v.XXB	UP
2.07076e-11	0.0492983	0.12	0.067	6.43032e-07	B	Insig2	XXE.v.XXB	UP
2.11966e-11	0.0966459	0.131	0.076	6.58218e-07	B	Ryr1	XXE.v.XXB	UP
2.1696e-11	0.0341398	0.278	0.184	6.73725e-07	B	Ndufs3	XXE.v.XXB	UP
2.23209e-11	0.0748508	0.241	0.158	6.93132e-07	B	Rnh1	XXE.v.XXB	UP
2.54174e-11	0.0716063	0.163	0.098	7.89285e-07	B	Nrbf2	XXE.v.XXB	UP
2.65655e-11	-0.191982	0.08	0.141	8.24937e-07	B	Hhex	XXE.v.XXB	DOWN
2.80744e-11	0.0208376	0.107	0.057	8.71795e-07	B	Ankrd28	XXE.v.XXB	UP
2.94541e-11	0.142284	0.594	0.476	9.14639e-07	B	Srp9	XXE.v.XXB	UP
2.94923e-11	-0.267775	0.431	0.514	9.15825e-07	B	Malt1	XXE.v.XXB	DOWN
2.95437e-11	0.042878	0.191	0.119	9.17422e-07	B	Tpd52l2	XXE.v.XXB	UP
3.13632e-11	0.0501459	0.144	0.084	9.7392e-07	B	Tor1b	XXE.v.XXB	UP
3.4249e-11	0.0385927	0.368	0.254	1.06353e-06	B	Rer1	XXE.v.XXB	UP
3.46908e-11	-0.251475	0.753	0.744	1.07725e-06	B	Ccnl1	XXE.v.XXB	DOWN
3.49153e-11	-0.270147	0.454	0.526	1.08422e-06	B	Lyn	XXE.v.XXB	DOWN
3.54515e-11	0.0917855	0.341	0.24	1.10088e-06	B	Psmb5	XXE.v.XXB	UP
3.74387e-11	0.0154029	0.205	0.128	1.16258e-06	B	Mrpl14	XXE.v.XXB	UP
4.22466e-11	-0.23722	0.453	0.528	1.31188e-06	B	Pold4	XXE.v.XXB	DOWN
4.22529e-11	-0.107742	0.977	0.969	1.31208e-06	B	Rps2	XXE.v.XXB	DOWN
4.38842e-11	-0.211434	0.148	0.22	1.36274e-06	B	Arhgef18	XXE.v.XXB	DOWN
4.60068e-11	0.191273	0.709	0.586	1.42865e-06	B	Eif3a	XXE.v.XXB	UP
4.9627e-11	0.00770298	0.147	0.085	1.54107e-06	B	Nsmce2	XXE.v.XXB	UP
5.13684e-11	-0.252275	0.243	0.316	1.59514e-06	B	Taf7	XXE.v.XXB	DOWN
5.58263e-11	0.0914433	0.346	0.248	1.73357e-06	B	St6gal1	XXE.v.XXB	UP
5.62333e-11	-0.201729	0.176	0.252	1.74621e-06	B	AB124611	XXE.v.XXB	DOWN
6.25735e-11	0.030009	0.211	0.134	1.9431e-06	B	Pttg1ip	XXE.v.XXB	UP
6.50147e-11	-0.258393	0.208	0.284	2.0189e-06	B	Samd9l	XXE.v.XXB	DOWN
6.52298e-11	0.0657157	0.161	0.098	2.02558e-06	B	Gtf3c6	XXE.v.XXB	UP
7.67535e-11	0.0785558	0.225	0.149	2.38343e-06	B	Mrpl34	XXE.v.XXB	UP
8.19308e-11	0.0426317	0.102	0.054	2.5442e-06	B	Txndc15	XXE.v.XXB	UP
8.93947e-11	0.054077	0.128	0.073	2.77597e-06	B	Slc41a1	XXE.v.XXB	UP
8.96587e-11	0.0618849	0.13	0.076	2.78417e-06	B	Ide	XXE.v.XXB	UP
9.09685e-11	0.0396018	0.151	0.09	2.82484e-06	B	Hars	XXE.v.XXB	UP
9.46255e-11	0.0575815	0.318	0.222	2.93841e-06	B	Psma4	XXE.v.XXB	UP
9.54301e-11	0.0492287	0.392	0.276	2.96339e-06	B	Ndufa11	XXE.v.XXB	UP
9.74783e-11	-0.232241	0.145	0.216	3.02699e-06	B	Ms4a4c	XXE.v.XXB	DOWN
1.04125e-10	-0.285325	0.447	0.493	3.2334e-06	B	Fcrla	XXE.v.XXB	DOWN
1.05657e-10	0.0375918	0.112	0.061	3.28096e-06	B	Tmem263	XXE.v.XXB	UP
1.07727e-10	-0.494909	0.163	0.228	3.34525e-06	B	Lgals3	XXE.v.XXB	DOWN
1.1184e-10	0.0321886	0.183	0.114	3.47297e-06	B	Polr2i	XXE.v.XXB	UP
1.12395e-10	0.0467243	0.123	0.07	3.4902e-06	B	Dpp3	XXE.v.XXB	UP
1.13938e-10	-0.312678	0.271	0.332	3.5381e-06	B	Slbp	XXE.v.XXB	DOWN
1.20356e-10	-0.00545689	0.138	0.08	3.73743e-06	B	Msrb1	XXE.v.XXB	DOWN
1.28822e-10	0.0692469	0.124	0.072	4.0003e-06	B	Pih1d1	XXE.v.XXB	UP
1.30648e-10	0.0948106	0.24	0.163	4.057e-06	B	Mtch1	XXE.v.XXB	UP
1.32134e-10	0.060181	0.101	0.054	4.10317e-06	B	Pea15a	XXE.v.XXB	UP
1.42188e-10	-0.1426	0.88	0.866	4.41538e-06	B	Oaz1	XXE.v.XXB	DOWN
1.48461e-10	0.0145157	0.115	0.064	4.61017e-06	B	Hsd11b1	XXE.v.XXB	UP
1.50324e-10	0.0547593	0.229	0.15	4.66802e-06	B	Stub1	XXE.v.XXB	UP
1.52976e-10	-0.204274	0.073	0.125	4.75037e-06	B	Grcc10	XXE.v.XXB	DOWN
1.53135e-10	-0.257596	0.19	0.262	4.75531e-06	B	Txndc16	XXE.v.XXB	DOWN
1.53917e-10	-0.189514	0.894	0.865	4.77958e-06	B	Calm1	XXE.v.XXB	DOWN
1.56439e-10	0.0310075	0.256	0.171	4.85791e-06	B	Mbd3	XXE.v.XXB	UP
1.60366e-10	0.0957363	0.206	0.136	4.97986e-06	B	Nfkbie	XXE.v.XXB	UP
1.62318e-10	-0.273306	0.312	0.378	5.04048e-06	B	Tnrc6c	XXE.v.XXB	DOWN
1.67614e-10	-0.257403	0.496	0.548	5.20491e-06	B	Bptf	XXE.v.XXB	DOWN
1.68214e-10	0.0256241	0.329	0.227	5.22356e-06	B	Mrps14	XXE.v.XXB	UP
1.91558e-10	0.0570414	0.286	0.195	5.94846e-06	B	Stx5a	XXE.v.XXB	UP
1.9209e-10	0.0190055	0.148	0.088	5.96497e-06	B	Gars	XXE.v.XXB	UP
1.97223e-10	0.159236	0.772	0.704	6.12437e-06	B	Itm2b	XXE.v.XXB	UP
1.97978e-10	0.038409	0.135	0.079	6.1478e-06	B	Dnajc10	XXE.v.XXB	UP
2.06444e-10	-0.0974191	0.998	0.988	6.4107e-06	B	Rps8	XXE.v.XXB	DOWN
2.24867e-10	0.0569656	0.12	0.069	6.98281e-06	B	Mnat1	XXE.v.XXB	UP
2.26491e-10	0.00284666	0.228	0.148	7.03322e-06	B	Snx17	XXE.v.XXB	UP
2.27562e-10	-0.250487	0.162	0.228	7.06648e-06	B	Notch2	XXE.v.XXB	DOWN
2.43042e-10	-0.252193	0.331	0.403	7.5472e-06	B	Crlf3	XXE.v.XXB	DOWN
2.53269e-10	0.0527503	0.37	0.262	7.86475e-06	B	Trp53i11	XXE.v.XXB	UP
2.54278e-10	-0.227113	0.196	0.266	7.8961e-06	B	Gngt2	XXE.v.XXB	DOWN
2.56828e-10	-0.182866	0.124	0.192	7.97528e-06	B	Gm26740	XXE.v.XXB	DOWN
2.71021e-10	0.0518241	0.153	0.094	8.41603e-06	B	Mpp1	XXE.v.XXB	UP
2.73184e-10	-0.260195	0.114	0.171	8.48319e-06	B	Sesn1	XXE.v.XXB	DOWN
2.9497e-10	-0.250247	0.525	0.556	9.15971e-06	B	Cd53	XXE.v.XXB	DOWN
3.00676e-10	0.029825	0.214	0.139	9.33689e-06	B	Psmd6	XXE.v.XXB	UP
3.13384e-10	0.0347965	0.212	0.139	9.73152e-06	B	Psmd13	XXE.v.XXB	UP
3.1429e-10	0.0385497	0.206	0.134	9.75963e-06	B	Cdk4	XXE.v.XXB	UP
3.35685e-10	0.0429871	0.126	0.073	1.0424e-05	B	Gng12	XXE.v.XXB	UP
3.38559e-10	0.119383	0.144	0.089	1.05133e-05	B	Serpinb6a	XXE.v.XXB	UP
3.55455e-10	0.0441015	0.132	0.078	1.10379e-05	B	Pole3	XXE.v.XXB	UP
3.70522e-10	0.0986572	0.355	0.256	1.15058e-05	B	Zfand6	XXE.v.XXB	UP
3.8328e-10	0.0519333	0.336	0.238	1.1902e-05	B	Mien1	XXE.v.XXB	UP
3.84542e-10	0.0521024	0.264	0.18	1.19412e-05	B	Lamtor5	XXE.v.XXB	UP
3.98902e-10	0.0335569	0.172	0.108	1.23871e-05	B	Ndufv1	XXE.v.XXB	UP
4.02837e-10	0.161165	0.179	0.118	1.25093e-05	B	Rassf4	XXE.v.XXB	UP
4.14273e-10	0.0473805	0.104	0.057	1.28644e-05	B	Fem1a	XXE.v.XXB	UP
4.23426e-10	0.0836285	0.409	0.297	1.31487e-05	B	Psme2	XXE.v.XXB	UP
4.33877e-10	0.00374685	0.123	0.07	1.34732e-05	B	Edem3	XXE.v.XXB	UP
4.37463e-10	0.0362427	0.191	0.123	1.35846e-05	B	Hint3	XXE.v.XXB	UP
4.60742e-10	0.0701868	0.307	0.216	1.43074e-05	B	Psmd7	XXE.v.XXB	UP
4.73812e-10	0.0747545	0.281	0.194	1.47133e-05	B	Mapkapk2	XXE.v.XXB	UP
5.27129e-10	0.151068	0.283	0.205	1.63689e-05	B	Bcar3	XXE.v.XXB	UP
5.3447e-10	0.0528285	0.178	0.114	1.65969e-05	B	Pigt	XXE.v.XXB	UP
5.41643e-10	0.0198109	0.126	0.073	1.68196e-05	B	Ube2e3	XXE.v.XXB	UP
5.4783e-10	0.0744006	0.267	0.186	1.70118e-05	B	Riok1	XXE.v.XXB	UP
5.66372e-10	0.0416	0.359	0.254	1.75876e-05	B	Tmem59	XXE.v.XXB	UP
5.79901e-10	0.025868	0.104	0.057	1.80077e-05	B	Tbc1d10b	XXE.v.XXB	UP
5.94668e-10	0.10495	0.173	0.112	1.84662e-05	B	Cep170	XXE.v.XXB	UP
6.4197e-10	0.0343512	0.315	0.217	1.99351e-05	B	Mrpl20	XXE.v.XXB	UP
6.49348e-10	0.0287612	0.232	0.155	2.01642e-05	B	Cops6	XXE.v.XXB	UP
6.6746e-10	0.0567463	0.277	0.191	2.07266e-05	B	Uqcc2	XXE.v.XXB	UP
6.71816e-10	0.0597329	0.17	0.108	2.08619e-05	B	Kars	XXE.v.XXB	UP
6.73587e-10	0.0614323	0.184	0.118	2.09169e-05	B	Dynll2	XXE.v.XXB	UP
7.27103e-10	0.0325955	0.228	0.152	2.25787e-05	B	Samm50	XXE.v.XXB	UP
7.42589e-10	-0.230862	0.634	0.641	2.30596e-05	B	Hnrnpk	XXE.v.XXB	DOWN
7.48758e-10	0.0291613	0.19	0.122	2.32512e-05	B	Tm2d2	XXE.v.XXB	UP
7.60068e-10	-0.284379	0.301	0.367	2.36024e-05	B	Retreg1	XXE.v.XXB	DOWN
7.62239e-10	0.0686306	0.277	0.192	2.36698e-05	B	Smim7	XXE.v.XXB	UP
7.73454e-10	0.0580742	0.114	0.066	2.40181e-05	B	Igf2r	XXE.v.XXB	UP
7.84865e-10	0.029094	0.303	0.21	2.43724e-05	B	Tap2	XXE.v.XXB	UP
7.87888e-10	-0.105169	0.966	0.945	2.44663e-05	B	Rps17	XXE.v.XXB	DOWN
8.04541e-10	0.0410809	0.31	0.217	2.49834e-05	B	Man2a1	XXE.v.XXB	UP
8.53158e-10	0.0586253	0.355	0.254	2.64931e-05	B	Rnase6	XXE.v.XXB	UP
8.60742e-10	0.0353301	0.18	0.115	2.67286e-05	B	Txnl4a	XXE.v.XXB	UP
8.62623e-10	0.0352132	0.181	0.116	2.6787e-05	B	Scarb2	XXE.v.XXB	UP
9.27288e-10	0.0390405	0.399	0.29	2.87951e-05	B	Tram1	XXE.v.XXB	UP
9.37152e-10	0.0284094	0.115	0.066	2.91014e-05	B	Asrgl1	XXE.v.XXB	UP
9.45197e-10	0.0755324	0.362	0.262	2.93512e-05	B	Prelid1	XXE.v.XXB	UP
1.00488e-09	-0.221417	0.633	0.645	3.12044e-05	B	Nop53	XXE.v.XXB	DOWN
1.05319e-09	0.0495551	0.295	0.207	3.27047e-05	B	Eif3b	XXE.v.XXB	UP
1.06392e-09	-0.245884	0.366	0.429	3.3038e-05	B	H2afy	XXE.v.XXB	DOWN
1.10096e-09	0.00745926	0.264	0.179	3.4188e-05	B	1110008P14Rik	XXE.v.XXB	UP
1.16352e-09	-0.101186	0.99	0.98	3.61307e-05	B	Rps4x	XXE.v.XXB	DOWN
1.17082e-09	0.138192	0.15	0.095	3.63575e-05	B	Ifitm2	XXE.v.XXB	UP
1.18579e-09	-0.253016	0.297	0.362	3.68224e-05	B	Top2b	XXE.v.XXB	DOWN
1.43585e-09	0.0394646	0.105	0.059	4.45874e-05	B	Tvp23b	XXE.v.XXB	UP
1.45679e-09	0.0387454	0.272	0.186	4.52376e-05	B	Chchd1	XXE.v.XXB	UP
1.50312e-09	-0.224411	0.382	0.457	4.66764e-05	B	Dek	XXE.v.XXB	DOWN
1.51113e-09	0.027991	0.209	0.138	4.6925e-05	B	Acadl	XXE.v.XXB	UP
1.52042e-09	0.0284942	0.106	0.06	4.72134e-05	B	Jagn1	XXE.v.XXB	UP
1.54264e-09	-0.315333	0.325	0.379	4.79035e-05	B	Wsb1	XXE.v.XXB	DOWN
1.59973e-09	0.0152245	0.326	0.229	4.96765e-05	B	Ssr1	XXE.v.XXB	UP
1.61237e-09	0.114018	0.208	0.142	5.0069e-05	B	Psmd14	XXE.v.XXB	UP
1.6589e-09	0.0650377	0.158	0.1	5.15138e-05	B	Rab22a	XXE.v.XXB	UP
1.66252e-09	-0.176085	0.83	0.801	5.16263e-05	B	Rbm3	XXE.v.XXB	DOWN
1.69944e-09	-0.267697	0.251	0.319	5.27727e-05	B	Marcksl1	XXE.v.XXB	DOWN
1.76126e-09	0.0359438	0.35	0.25	5.46923e-05	B	Aup1	XXE.v.XXB	UP
1.80275e-09	-0.295084	0.657	0.645	5.59808e-05	B	Cytip	XXE.v.XXB	DOWN
1.84627e-09	-0.254077	0.516	0.541	5.73321e-05	B	Snrpf	XXE.v.XXB	DOWN
2.09068e-09	0.0350169	0.11	0.064	6.49219e-05	B	Nudcd2	XXE.v.XXB	UP
2.09778e-09	-0.187812	0.452	0.541	6.51423e-05	B	Fam49b	XXE.v.XXB	DOWN
2.29316e-09	0.0809743	0.21	0.143	7.12096e-05	B	Ddi2	XXE.v.XXB	UP
2.35791e-09	-0.317709	0.542	0.54	7.322e-05	B	Snu13	XXE.v.XXB	DOWN
2.4454e-09	-0.190601	0.806	0.788	7.5937e-05	B	Tra2b	XXE.v.XXB	DOWN
2.46546e-09	-0.179745	0.755	0.747	7.65598e-05	B	Rhoa	XXE.v.XXB	DOWN
2.56105e-09	-0.195158	0.149	0.212	7.95282e-05	B	Fam69a	XXE.v.XXB	DOWN
2.62193e-09	0.0478244	0.249	0.17	8.14188e-05	B	Rala	XXE.v.XXB	UP
2.6625e-09	0.0730292	0.136	0.084	8.26785e-05	B	Tmcc3	XXE.v.XXB	UP
2.66913e-09	0.0138907	0.292	0.203	8.28844e-05	B	Morf4l2	XXE.v.XXB	UP
2.68814e-09	0.173914	0.135	0.085	8.34749e-05	B	Nid1	XXE.v.XXB	UP
2.71272e-09	0.199537	0.11	0.065	8.42382e-05	B	Dpt	XXE.v.XXB	UP
2.86987e-09	-0.209832	0.718	0.698	8.91182e-05	B	Morf4l1	XXE.v.XXB	DOWN
3.05061e-09	0.00719379	0.15	0.093	9.47304e-05	B	Slc35c2	XXE.v.XXB	UP
3.11498e-09	0.0385412	0.305	0.214	9.67295e-05	B	Emc7	XXE.v.XXB	UP
3.12367e-09	-0.113294	0.994	0.988	9.69994e-05	B	Rpl13	XXE.v.XXB	DOWN
3.15281e-09	0.0862178	0.514	0.393	9.79041e-05	B	Atp5g1	XXE.v.XXB	UP
3.18556e-09	0.0982376	0.248	0.175	9.89212e-05	B	Nhp2	XXE.v.XXB	UP
3.32651e-09	0.0860127	0.106	0.062	0.000103298	B	AC133103.1	XXE.v.XXB	UP
3.39796e-09	0.0486708	0.173	0.112	0.000105517	B	Cdipt	XXE.v.XXB	UP
3.41979e-09	0.014839	0.31	0.22	0.000106195	B	Lamp2	XXE.v.XXB	UP
3.51594e-09	0.218737	0.111	0.066	0.000109181	B	Col1a2	XXE.v.XXB	UP
3.60689e-09	-0.212567	0.37	0.44	0.000112005	B	Nfatc3	XXE.v.XXB	DOWN
3.62198e-09	0.0203577	0.175	0.113	0.000112473	B	Etfa	XXE.v.XXB	UP
3.77555e-09	0.0113549	0.131	0.079	0.000117242	B	Clip1	XXE.v.XXB	UP
3.8842e-09	0.06694	0.203	0.136	0.000120616	B	Ptpn11	XXE.v.XXB	UP
3.91418e-09	-0.24026	0.152	0.21	0.000121547	B	Kif21b	XXE.v.XXB	DOWN
4.05414e-09	0.0740933	0.161	0.104	0.000125893	B	Il10rb	XXE.v.XXB	UP
4.05982e-09	0.0706594	0.228	0.156	0.000126069	B	Nus1	XXE.v.XXB	UP
4.62248e-09	0.13498	0.302	0.222	0.000143542	B	Vgll4	XXE.v.XXB	UP
4.79911e-09	-0.265756	0.55	0.573	0.000149027	B	Rsrp1	XXE.v.XXB	DOWN
4.80646e-09	0.0509727	0.13	0.08	0.000149255	B	Pigk	XXE.v.XXB	UP
4.88467e-09	-0.287459	0.095	0.142	0.000151684	B	Gm26669	XXE.v.XXB	DOWN
4.89921e-09	-0.276792	0.394	0.45	0.000152135	B	Add3	XXE.v.XXB	DOWN
4.91489e-09	-0.164898	0.686	0.725	0.000152622	B	Rac2	XXE.v.XXB	DOWN
5.07943e-09	-0.220402	0.109	0.163	0.000157731	B	H2afx	XXE.v.XXB	DOWN
5.153e-09	-0.263661	0.47	0.497	0.000160016	B	Paip2	XXE.v.XXB	DOWN
5.18705e-09	0.0111352	0.292	0.203	0.000161073	B	Txnl1	XXE.v.XXB	UP
5.25621e-09	0.0256844	0.275	0.191	0.000163221	B	Mrpl18	XXE.v.XXB	UP
5.33455e-09	0.02979	0.184	0.121	0.000165654	B	Cyhr1	XXE.v.XXB	UP
5.55298e-09	0.0481928	0.126	0.077	0.000172437	B	Pacsin2	XXE.v.XXB	UP
5.59903e-09	0.109992	0.164	0.108	0.000173867	B	Ankrd33b	XXE.v.XXB	UP
5.82422e-09	0.011157	0.28	0.196	0.00018086	B	Mast4	XXE.v.XXB	UP
6.11862e-09	-0.279579	0.455	0.485	0.000190002	B	Hmgn1	XXE.v.XXB	DOWN
7.00859e-09	0.0588207	0.209	0.143	0.000217638	B	Phf20	XXE.v.XXB	UP
7.33378e-09	0.057554	0.152	0.097	0.000227736	B	Zfp281	XXE.v.XXB	UP
7.37048e-09	-0.153446	0.832	0.8	0.000228875	B	Atp5e	XXE.v.XXB	DOWN
7.52056e-09	0.023403	0.139	0.086	0.000233536	B	Mrps18a	XXE.v.XXB	UP
7.63273e-09	-0.255124	0.673	0.67	0.000237019	B	Dad1	XXE.v.XXB	DOWN
7.78896e-09	-0.0163419	0.111	0.065	0.00024187	B	Htra2	XXE.v.XXB	DOWN
8.01823e-09	0.12316	0.382	0.287	0.00024899	B	Tap1	XXE.v.XXB	UP
8.09662e-09	0.0805171	0.477	0.362	0.000251424	B	Rtraf	XXE.v.XXB	UP
8.14741e-09	0.101731	0.493	0.378	0.000253002	B	Canx	XXE.v.XXB	UP
8.29234e-09	0.0273651	0.136	0.084	0.000257502	B	Ccdc127	XXE.v.XXB	UP
8.32648e-09	0.085401	0.187	0.126	0.000258562	B	St3gal1	XXE.v.XXB	UP
8.582e-09	0.0220053	0.327	0.232	0.000266497	B	Zcrb1	XXE.v.XXB	UP
8.79196e-09	-0.155102	0.865	0.83	0.000273017	B	Uqcrh	XXE.v.XXB	DOWN
8.83359e-09	0.0570509	0.107	0.063	0.000274309	B	Lyrm2	XXE.v.XXB	UP
9.29975e-09	0.0530413	0.258	0.181	0.000288785	B	Ptpa	XXE.v.XXB	UP
9.69918e-09	0.00865867	0.194	0.128	0.000301189	B	Cdc34	XXE.v.XXB	UP
9.84773e-09	0.105256	0.26	0.189	0.000305802	B	Traf1	XXE.v.XXB	UP
9.86822e-09	-0.144999	0.094	0.149	0.000306438	B	Rnf144a	XXE.v.XXB	DOWN
1.02556e-08	-0.249696	0.248	0.309	0.000318466	B	Abcg1	XXE.v.XXB	DOWN
1.06327e-08	-0.210707	0.125	0.179	0.000330176	B	Cdkn2d	XXE.v.XXB	DOWN
1.09767e-08	0.0639327	0.556	0.427	0.000340858	B	Eif5b	XXE.v.XXB	UP
1.10069e-08	0.0362397	0.154	0.099	0.000341799	B	Sdhc	XXE.v.XXB	UP
1.12977e-08	-0.262744	0.301	0.359	0.000350828	B	Stk4	XXE.v.XXB	DOWN
1.15079e-08	0.0485997	0.145	0.093	0.000357354	B	Tmcc1	XXE.v.XXB	UP
1.16729e-08	0.0291594	0.286	0.202	0.00036248	B	Snf8	XXE.v.XXB	UP
1.2106e-08	0.0121456	0.159	0.101	0.000375927	B	Med29	XXE.v.XXB	UP
1.22833e-08	0.0280787	0.194	0.129	0.000381432	B	Naa38	XXE.v.XXB	UP
1.24727e-08	0.0391846	0.239	0.167	0.000387315	B	Atg3	XXE.v.XXB	UP
1.27213e-08	-0.227979	0.655	0.653	0.000395034	B	Set	XXE.v.XXB	DOWN
1.28507e-08	-0.203418	0.114	0.166	0.000399053	B	Ephx1	XXE.v.XXB	DOWN
1.34748e-08	-0.0954055	0.982	0.969	0.000418435	B	Rack1	XXE.v.XXB	DOWN
1.34762e-08	0.100775	0.717	0.608	0.000418477	B	Psap	XXE.v.XXB	UP
1.45313e-08	0.0373431	0.112	0.067	0.000451239	B	Stk25	XXE.v.XXB	UP
1.45525e-08	-0.252449	0.138	0.191	0.000451898	B	Isca1	XXE.v.XXB	DOWN
1.48538e-08	-0.296712	0.331	0.371	0.000461256	B	Ypel3	XXE.v.XXB	DOWN
1.48698e-08	0.114647	0.55	0.43	0.000461752	B	Gnb2	XXE.v.XXB	UP
1.51043e-08	0.0718309	0.313	0.227	0.000469033	B	Anapc5	XXE.v.XXB	UP
1.51412e-08	0.0621952	0.371	0.275	0.000470178	B	Arcn1	XXE.v.XXB	UP
1.51953e-08	0.0786613	0.161	0.106	0.000471858	B	Ccng1	XXE.v.XXB	UP
1.57306e-08	0.136316	0.175	0.12	0.000488483	B	Slc25a19	XXE.v.XXB	UP
1.61347e-08	-0.250279	0.946	0.91	0.00050103	B	Hspa8	XXE.v.XXB	DOWN
1.61407e-08	-0.279681	0.472	0.507	0.000501217	B	Kdm6b	XXE.v.XXB	DOWN
1.72579e-08	0.000211041	0.232	0.159	0.000535908	B	Arpc1a	XXE.v.XXB	UP
1.76986e-08	-0.166057	0.728	0.743	0.000549593	B	Mbnl1	XXE.v.XXB	DOWN
1.78341e-08	0.0452064	0.15	0.097	0.000553802	B	Tm9sf4	XXE.v.XXB	UP
1.87225e-08	0.0397691	0.129	0.08	0.000581389	B	Lage3	XXE.v.XXB	UP
1.92868e-08	0.0631506	0.13	0.082	0.000598913	B	Tsr1	XXE.v.XXB	UP
1.99169e-08	0.0285787	0.256	0.18	0.000618478	B	Scamp2	XXE.v.XXB	UP
2.03057e-08	0.104639	0.225	0.158	0.000630554	B	Lmnb1	XXE.v.XXB	UP
2.07368e-08	0.0976822	0.25	0.182	0.000643939	B	Fnip1	XXE.v.XXB	UP
2.21825e-08	-0.158151	0.546	0.615	0.000688833	B	Jak1	XXE.v.XXB	DOWN
2.31851e-08	-0.191356	0.61	0.637	0.000719968	B	Eif3e	XXE.v.XXB	DOWN
2.37209e-08	0.116125	0.198	0.138	0.000736606	B	Chordc1	XXE.v.XXB	UP
2.38353e-08	-0.253589	0.152	0.205	0.000740157	B	Tbc1d10c	XXE.v.XXB	DOWN
2.3978e-08	-0.37196	0.472	0.485	0.00074459	B	Cd24a	XXE.v.XXB	DOWN
2.46762e-08	0.0882699	0.458	0.352	0.000766271	B	Vars	XXE.v.XXB	UP
2.5455e-08	0.0365978	0.168	0.111	0.000790453	B	Maea	XXE.v.XXB	UP
2.67207e-08	0.0678325	0.275	0.198	0.000829759	B	Pbdc1	XXE.v.XXB	UP
2.67807e-08	0.0268759	0.155	0.099	0.000831621	B	Oxr1	XXE.v.XXB	UP
2.76741e-08	0.00837355	0.145	0.092	0.000859365	B	Gps1	XXE.v.XXB	UP
2.76893e-08	-0.260097	0.166	0.221	0.000859837	B	Farsb	XXE.v.XXB	DOWN
2.77112e-08	0.0458888	0.1	0.059	0.000860515	B	Vat1	XXE.v.XXB	UP
2.87675e-08	0.0260773	0.135	0.084	0.000893316	B	Osbp	XXE.v.XXB	UP
2.88315e-08	0.111286	0.142	0.094	0.000895306	B	Arhgap24	XXE.v.XXB	UP
2.89689e-08	-0.204655	0.1	0.15	0.000899571	B	Slc25a37	XXE.v.XXB	DOWN
2.99697e-08	0.00700504	0.27	0.191	0.000930648	B	Man1a2	XXE.v.XXB	UP
3.04428e-08	0.00760512	0.242	0.169	0.000945339	B	Psmd12	XXE.v.XXB	UP
3.0779e-08	-0.210349	0.185	0.244	0.00095578	B	Fmnl1	XXE.v.XXB	DOWN
3.1008e-08	-0.203959	0.642	0.667	0.000962892	B	Prrc2c	XXE.v.XXB	DOWN
3.28201e-08	0.0495528	0.131	0.083	0.00101916	B	Cmc1	XXE.v.XXB	UP
3.37694e-08	0.055027	0.172	0.115	0.00104864	B	Cyb5b	XXE.v.XXB	UP
3.3865e-08	0.0415185	0.241	0.169	0.00105161	B	Necap2	XXE.v.XXB	UP
3.74999e-08	0.052156	0.517	0.402	0.00116448	B	Srp14	XXE.v.XXB	UP
3.82078e-08	-0.239573	0.146	0.199	0.00118647	B	Galnt11	XXE.v.XXB	DOWN
3.89217e-08	0.0855719	0.111	0.068	0.00120864	B	App	XXE.v.XXB	UP
3.92633e-08	0.0540315	0.192	0.131	0.00121924	B	Snx6	XXE.v.XXB	UP
3.94137e-08	0.0819147	0.147	0.096	0.00122391	B	Rpia	XXE.v.XXB	UP
4.02135e-08	0.0183262	0.116	0.071	0.00124875	B	Ncstn	XXE.v.XXB	UP
4.04782e-08	-0.0410539	0.221	0.155	0.00125697	B	C1qa	XXE.v.XXB	DOWN
4.12057e-08	0.0671463	0.11	0.067	0.00127956	B	Reps1	XXE.v.XXB	UP
4.12555e-08	-0.00485722	0.191	0.128	0.00128111	B	Elof1	XXE.v.XXB	DOWN
4.13246e-08	0.00734616	0.169	0.111	0.00128325	B	Klf10	XXE.v.XXB	UP
4.15502e-08	0.0704589	0.322	0.235	0.00129026	B	Akr1b3	XXE.v.XXB	UP
4.34962e-08	0.114176	0.316	0.237	0.00135069	B	Cnp	XXE.v.XXB	UP
4.36001e-08	0.0821148	0.261	0.191	0.00135391	B	Myo5a	XXE.v.XXB	UP
4.37472e-08	-0.144244	0.974	0.944	0.00135848	B	Hsp90ab1	XXE.v.XXB	DOWN
4.40885e-08	0.0354796	0.155	0.102	0.00136908	B	Glrx2	XXE.v.XXB	UP
4.69096e-08	0.0356517	0.128	0.081	0.00145668	B	Eif2b5	XXE.v.XXB	UP
4.82697e-08	0.0294014	0.138	0.087	0.00149892	B	Mrpl58	XXE.v.XXB	UP
5.25712e-08	0.0697789	0.262	0.19	0.00163249	B	Acbd5	XXE.v.XXB	UP
5.34683e-08	0.0310325	0.309	0.223	0.00166035	B	Hsbp1	XXE.v.XXB	UP
5.61795e-08	0.0237798	0.136	0.086	0.00174454	B	Slc25a39	XXE.v.XXB	UP
5.8503e-08	-0.266661	0.329	0.38	0.00181669	B	Otulin	XXE.v.XXB	DOWN
5.8777e-08	0.0413261	0.123	0.077	0.0018252	B	Ccdc71l	XXE.v.XXB	UP
5.89947e-08	-0.190019	0.118	0.17	0.00183196	B	Mta3	XXE.v.XXB	DOWN
5.90063e-08	0.179784	0.687	0.613	0.00183232	B	Ppib	XXE.v.XXB	UP
6.02731e-08	-0.219365	0.245	0.306	0.00187166	B	Pde7a	XXE.v.XXB	DOWN
6.22261e-08	0.00281233	0.109	0.066	0.00193231	B	Gstt2	XXE.v.XXB	UP
6.33419e-08	-0.268465	0.268	0.32	0.00196696	B	Fbxo11	XXE.v.XXB	DOWN
6.3861e-08	-0.0121453	0.145	0.093	0.00198308	B	Hbs1l	XXE.v.XXB	DOWN
6.49024e-08	-0.194023	0.413	0.468	0.00201541	B	Sp100	XXE.v.XXB	DOWN
6.50105e-08	0.0216464	0.181	0.122	0.00201877	B	Ccser2	XXE.v.XXB	UP
6.53463e-08	0.122052	0.631	0.507	0.0020292	B	Psma3	XXE.v.XXB	UP
6.61546e-08	0.0140648	0.284	0.201	0.0020543	B	Anapc13	XXE.v.XXB	UP
6.75855e-08	-0.234896	0.416	0.466	0.00209873	B	Rhoh	XXE.v.XXB	DOWN
6.77049e-08	-0.257444	0.226	0.28	0.00210244	B	Slfn2	XXE.v.XXB	DOWN
6.98813e-08	0.028825	0.158	0.104	0.00217002	B	Twf1	XXE.v.XXB	UP
7.05014e-08	-0.229595	0.184	0.24	0.00218928	B	Rnf145	XXE.v.XXB	DOWN
7.07288e-08	-0.162613	0.772	0.762	0.00219634	B	Myl6	XXE.v.XXB	DOWN
7.15711e-08	0.064015	0.124	0.079	0.0022225	B	Rrp7a	XXE.v.XXB	UP
7.24386e-08	-0.00419923	0.131	0.083	0.00224944	B	Ss18l2	XXE.v.XXB	DOWN
7.32086e-08	-0.00899468	0.112	0.068	0.00227335	B	Exosc4	XXE.v.XXB	DOWN
7.53472e-08	-0.233173	0.146	0.198	0.00233976	B	Map4k2	XXE.v.XXB	DOWN
7.54163e-08	-0.272294	0.34	0.388	0.0023419	B	Rlim	XXE.v.XXB	DOWN
7.57762e-08	0.0812113	0.113	0.071	0.00235308	B	Erap1	XXE.v.XXB	UP
7.69991e-08	0.0431621	0.223	0.156	0.00239105	B	Tmem259	XXE.v.XXB	UP
7.75717e-08	0.0155825	0.123	0.077	0.00240884	B	Tspan31	XXE.v.XXB	UP
7.90488e-08	0.0146413	0.147	0.096	0.0024547	B	Naxd	XXE.v.XXB	UP
7.9125e-08	-0.13159	0.216	0.284	0.00245707	B	Fcrl1	XXE.v.XXB	DOWN
8.28155e-08	-0.253667	0.629	0.634	0.00257167	B	Ier2	XXE.v.XXB	DOWN
8.55762e-08	-0.208212	0.497	0.534	0.0026574	B	Matr3	XXE.v.XXB	DOWN
8.58337e-08	-0.130861	0.668	0.674	0.00266539	B	Hspe1	XXE.v.XXB	DOWN
9.08569e-08	0.0135936	0.133	0.084	0.00282138	B	Csrp1	XXE.v.XXB	UP
9.09393e-08	0.0281168	0.112	0.069	0.00282394	B	Ostm1	XXE.v.XXB	UP
9.28106e-08	-0.234273	0.125	0.174	0.00288205	B	Hist3h2a	XXE.v.XXB	DOWN
9.33079e-08	-0.00309192	0.145	0.093	0.00289749	B	Cebpg	XXE.v.XXB	DOWN
9.39487e-08	-0.253887	0.313	0.363	0.00291739	B	Tpm4	XXE.v.XXB	DOWN
1.02485e-07	0.0361783	0.139	0.09	0.00318247	B	Mpdu1	XXE.v.XXB	UP
1.05564e-07	0.122107	0.536	0.425	0.00327809	B	Zfp706	XXE.v.XXB	UP
1.07068e-07	0.070182	0.318	0.237	0.00332478	B	Mia2	XXE.v.XXB	UP
1.19311e-07	0.0973143	0.478	0.375	0.00370498	B	Dnajc7	XXE.v.XXB	UP
1.21957e-07	0.0732519	0.39	0.3	0.00378714	B	Ptbp1	XXE.v.XXB	UP
1.25549e-07	-0.143399	0.314	0.388	0.00389868	B	Siglecg	XXE.v.XXB	DOWN
1.27034e-07	0.0594053	0.497	0.381	0.0039448	B	Tapbp	XXE.v.XXB	UP
1.27268e-07	0.137504	0.335	0.262	0.00395207	B	Pld4	XXE.v.XXB	UP
1.28645e-07	0.0495066	0.229	0.162	0.0039948	B	Mrpl12	XXE.v.XXB	UP
1.2922e-07	0.43652	0.173	0.119	0.00401267	B	Col3a1	XXE.v.XXB	UP
1.29354e-07	-0.146834	0.759	0.753	0.00401683	B	Clk1	XXE.v.XXB	DOWN
1.32087e-07	0.122875	0.688	0.566	0.00410171	B	Man1a	XXE.v.XXB	UP
1.35137e-07	0.128292	0.693	0.609	0.00419641	B	Sec61g	XXE.v.XXB	UP
1.36016e-07	-0.217951	0.126	0.176	0.00422371	B	Glul	XXE.v.XXB	DOWN
1.37264e-07	0.0187832	0.188	0.128	0.00426245	B	Coa3	XXE.v.XXB	UP
1.4488e-07	-0.199989	0.601	0.607	0.00449895	B	Elf1	XXE.v.XXB	DOWN
1.49288e-07	0.00571983	0.227	0.159	0.00463583	B	Guk1	XXE.v.XXB	UP
1.49396e-07	0.0182997	0.21	0.147	0.00463919	B	Ddt	XXE.v.XXB	UP
1.56054e-07	0.0135523	0.165	0.11	0.00484593	B	Tmem33	XXE.v.XXB	UP
1.57312e-07	0.0430925	0.165	0.111	0.004885	B	Gbf1	XXE.v.XXB	UP
1.58977e-07	0.0686355	0.196	0.137	0.00493671	B	N4bp1	XXE.v.XXB	UP
1.59095e-07	0.0543052	0.458	0.351	0.00494038	B	Cdc42se2	XXE.v.XXB	UP
1.6231e-07	0.100476	0.623	0.505	0.00504021	B	Erp29	XXE.v.XXB	UP
1.7064e-07	0.0278517	0.322	0.238	0.00529888	B	Atp6v1e1	XXE.v.XXB	UP
1.72386e-07	-0.0122969	0.127	0.081	0.0053531	B	Isca2	XXE.v.XXB	DOWN
1.72714e-07	0.0298807	0.153	0.103	0.00536328	B	Senp1	XXE.v.XXB	UP
1.85696e-07	0.0102019	0.204	0.142	0.00576641	B	Mlf2	XXE.v.XXB	UP
1.87299e-07	-0.0137773	0.195	0.134	0.00581621	B	Pfkp	XXE.v.XXB	DOWN
1.87443e-07	0.0590606	0.392	0.3	0.00582067	B	Rhob	XXE.v.XXB	UP
1.9344e-07	-0.172549	0.163	0.219	0.0060069	B	Gimap8	XXE.v.XXB	DOWN
1.96937e-07	0.02093	0.148	0.098	0.00611548	B	Ubfd1	XXE.v.XXB	UP
2.05809e-07	0.00323352	0.281	0.202	0.00639099	B	Gspt1	XXE.v.XXB	UP
2.06686e-07	0.0355243	0.546	0.429	0.00641822	B	Gnl3	XXE.v.XXB	UP
2.07226e-07	0.00310613	0.143	0.094	0.00643499	B	Nbr1	XXE.v.XXB	UP
2.13622e-07	0.0629085	0.311	0.232	0.00663361	B	Emc10	XXE.v.XXB	UP
2.16324e-07	0.0436039	0.139	0.091	0.00671751	B	Impa1	XXE.v.XXB	UP
2.19083e-07	0.0442895	0.251	0.183	0.00680318	B	Hexa	XXE.v.XXB	UP
2.21765e-07	0.133891	0.235	0.175	0.00688647	B	Wfdc17	XXE.v.XXB	UP
2.23879e-07	0.0198774	0.329	0.243	0.00695211	B	Rab1a	XXE.v.XXB	UP
2.24778e-07	-0.0463296	0.141	0.092	0.00698003	B	Hist1h2bc	XXE.v.XXB	DOWN
2.29947e-07	0.0517415	0.164	0.112	0.00714053	B	Ap3d1	XXE.v.XXB	UP
2.32082e-07	0.0350333	0.13	0.084	0.00720685	B	Mllt3	XXE.v.XXB	UP
2.32404e-07	0.0219131	0.201	0.14	0.00721684	B	Mrpl21	XXE.v.XXB	UP
2.32762e-07	0.013372	0.273	0.197	0.00722797	B	Dctn3	XXE.v.XXB	UP
2.38573e-07	-0.274368	0.415	0.448	0.00740842	B	Pnisr	XXE.v.XXB	DOWN
2.41145e-07	0.0308821	0.144	0.095	0.00748827	B	Desi2	XXE.v.XXB	UP
2.46671e-07	0.0303092	0.201	0.141	0.00765988	B	Gtf2a1	XXE.v.XXB	UP
2.49698e-07	-0.188951	0.621	0.622	0.00775386	B	Eif3h	XXE.v.XXB	DOWN
2.51574e-07	-0.208798	0.149	0.202	0.00781214	B	Gpr132	XXE.v.XXB	DOWN
2.53261e-07	-0.176	0.342	0.403	0.0078645	B	Elmsan1	XXE.v.XXB	DOWN
2.55809e-07	-0.171149	0.658	0.684	0.00794364	B	Actr3	XXE.v.XXB	DOWN
2.60018e-07	-0.207645	0.218	0.269	0.00807435	B	Wdr89	XXE.v.XXB	DOWN
2.62815e-07	0.00516695	0.317	0.229	0.00816119	B	Ndufs8	XXE.v.XXB	UP
2.67158e-07	-0.270361	0.657	0.642	0.00829607	B	Tsc22d3	XXE.v.XXB	DOWN
2.70532e-07	0.0185337	0.125	0.081	0.00840084	B	Sp3os	XXE.v.XXB	UP
2.72429e-07	0.0334144	0.303	0.224	0.00845972	B	Ppp1r15b	XXE.v.XXB	UP
2.84869e-07	0.0639648	0.458	0.349	0.00884604	B	Psmd8	XXE.v.XXB	UP
2.94538e-07	-0.266163	0.484	0.499	0.0091463	B	Arpc5	XXE.v.XXB	DOWN
3.01929e-07	-0.0156923	0.283	0.203	0.00937579	B	Ndufab1	XXE.v.XXB	DOWN
3.14729e-07	0.0231927	0.168	0.114	0.00977327	B	Hint2	XXE.v.XXB	UP
3.18737e-07	-0.144241	0.065	0.105	0.00989774	B	Acot2	XXE.v.XXB	DOWN
3.22759e-07	-0.196189	0.664	0.667	0.0100226	B	Nsa2	XXE.v.XXB	DOWN
3.24892e-07	0.0482208	0.185	0.13	0.0100889	B	Lamtor3	XXE.v.XXB	UP
3.2947e-07	-0.0804095	0.984	0.969	0.010231	B	Rps6	XXE.v.XXB	DOWN
3.36946e-07	0.0289637	0.12	0.077	0.0104632	B	Ncln	XXE.v.XXB	UP
3.42754e-07	-0.218016	0.379	0.426	0.0106435	B	Cyth1	XXE.v.XXB	DOWN
3.51195e-07	0.085091	0.441	0.345	0.0109057	B	Lamp1	XXE.v.XXB	UP
3.55077e-07	-0.159976	0.086	0.129	0.0110262	B	Cdk17	XXE.v.XXB	DOWN
3.56609e-07	0.0512478	0.152	0.103	0.0110738	B	Dapk3	XXE.v.XXB	UP
3.60725e-07	-0.0317163	0.292	0.207	0.0112016	B	Ssu72	XXE.v.XXB	DOWN
3.64592e-07	-0.138172	0.492	0.574	0.0113217	B	Ablim1	XXE.v.XXB	DOWN
3.67239e-07	-0.17872	0.253	0.31	0.0114039	B	Acp5	XXE.v.XXB	DOWN
3.76459e-07	0.0535994	0.11	0.07	0.0116902	B	Apobec1	XXE.v.XXB	UP
3.85079e-07	0.0346586	0.109	0.069	0.0119579	B	Josd2	XXE.v.XXB	UP
4.06572e-07	-0.00413277	0.115	0.073	0.0126253	B	1810030O07Rik	XXE.v.XXB	DOWN
4.16378e-07	-0.00472476	0.199	0.138	0.0129298	B	Atp6v1d	XXE.v.XXB	DOWN
4.2547e-07	0.0307899	0.13	0.085	0.0132121	B	Triobp	XXE.v.XXB	UP
4.35388e-07	-0.254919	0.642	0.617	0.0135201	B	Tax1bp1	XXE.v.XXB	DOWN
4.48114e-07	-0.196201	0.133	0.182	0.0139153	B	Cfap43	XXE.v.XXB	DOWN
4.52122e-07	0.0502544	0.277	0.204	0.0140397	B	Copb1	XXE.v.XXB	UP
4.53784e-07	-0.267214	0.498	0.502	0.0140914	B	Tomm7	XXE.v.XXB	DOWN
4.55411e-07	0.0327409	0.334	0.248	0.0141419	B	Polr2e	XXE.v.XXB	UP
4.5801e-07	-0.0127913	0.281	0.203	0.0142226	B	Smap1	XXE.v.XXB	DOWN
4.58469e-07	0.0111715	0.239	0.171	0.0142368	B	Uqcrc1	XXE.v.XXB	UP
4.65271e-07	0.0661254	0.199	0.142	0.0144481	B	AI314180	XXE.v.XXB	UP
4.66432e-07	-0.214439	0.202	0.25	0.0144841	B	Eno1	XXE.v.XXB	DOWN
4.82449e-07	0.0370581	0.114	0.072	0.0149815	B	Ube4a	XXE.v.XXB	UP
4.83506e-07	0.0277765	0.302	0.223	0.0150143	B	Slc1a5	XXE.v.XXB	UP
4.87585e-07	-0.170291	0.132	0.183	0.015141	B	Hs3st1	XXE.v.XXB	DOWN
4.88876e-07	0.0235194	0.12	0.077	0.0151811	B	Acaa2	XXE.v.XXB	UP
5.06654e-07	-0.153019	0.737	0.733	0.0157331	B	Gnai2	XXE.v.XXB	DOWN
5.20285e-07	-0.165516	0.09	0.132	0.0161564	B	Gimap7	XXE.v.XXB	DOWN
5.34111e-07	0.0155794	0.177	0.123	0.0165858	B	Zfp330	XXE.v.XXB	UP
5.38775e-07	-0.0277153	0.198	0.137	0.0167306	B	Pink1	XXE.v.XXB	DOWN
5.39537e-07	-0.246633	0.257	0.302	0.0167542	B	Atp11b	XXE.v.XXB	DOWN
5.39683e-07	-0.252643	0.284	0.328	0.0167588	B	Ppm1g	XXE.v.XXB	DOWN
5.48636e-07	-0.00443163	0.195	0.135	0.0170368	B	Ubxn6	XXE.v.XXB	DOWN
5.51881e-07	0.052491	0.102	0.064	0.0171375	B	Kat2b	XXE.v.XXB	UP
5.84933e-07	0.0412339	0.343	0.261	0.0181639	B	Zc3h7a	XXE.v.XXB	UP
5.96878e-07	0.0288658	0.153	0.104	0.0185349	B	Zbtb8os	XXE.v.XXB	UP
6.00486e-07	0.0184514	0.107	0.068	0.0186469	B	Mocs2	XXE.v.XXB	UP
6.19242e-07	-0.00802525	0.168	0.114	0.0192293	B	Mrps17	XXE.v.XXB	DOWN
6.23122e-07	0.151864	0.248	0.191	0.0193498	B	Pip4k2a	XXE.v.XXB	UP
6.25679e-07	-0.213355	0.117	0.161	0.0194292	B	Gm26518	XXE.v.XXB	DOWN
6.3184e-07	0.0642707	0.104	0.066	0.0196205	B	Rnf123	XXE.v.XXB	UP
6.41099e-07	-0.123066	0.063	0.103	0.019908	B	Hopx	XXE.v.XXB	DOWN
6.4474e-07	-0.00121216	0.352	0.262	0.0200211	B	Psip1	XXE.v.XXB	DOWN
6.47458e-07	-0.0115342	0.307	0.224	0.0201055	B	Tmbim4	XXE.v.XXB	DOWN
6.52541e-07	0.0294031	0.116	0.074	0.0202634	B	Tfe3	XXE.v.XXB	UP
6.57705e-07	0.0204219	0.31	0.228	0.0204237	B	Akirin1	XXE.v.XXB	UP
6.61204e-07	0.0652232	0.216	0.157	0.0205324	B	Spen	XXE.v.XXB	UP
6.61559e-07	0.007076	0.124	0.08	0.0205434	B	Golt1b	XXE.v.XXB	UP
6.83853e-07	0.0497499	0.186	0.131	0.0212357	B	Agpat3	XXE.v.XXB	UP
6.8428e-07	0.0583495	0.12	0.078	0.0212489	B	Borcs7	XXE.v.XXB	UP
6.86289e-07	-0.185291	0.503	0.543	0.0213113	B	Actr2	XXE.v.XXB	DOWN
6.87585e-07	-0.170862	0.313	0.363	0.0213516	B	Zc3hav1	XXE.v.XXB	DOWN
7.03321e-07	0.0309794	0.118	0.076	0.0218402	B	Aig1	XXE.v.XXB	UP
7.06236e-07	0.0622148	0.202	0.145	0.0219307	B	Ddb1	XXE.v.XXB	UP
7.07493e-07	-0.0122326	0.359	0.264	0.0219698	B	Mrps24	XXE.v.XXB	DOWN
7.23645e-07	0.00579005	0.12	0.077	0.0224714	B	Naxe	XXE.v.XXB	UP
7.35614e-07	0.0408432	0.12	0.078	0.022843	B	Actr1b	XXE.v.XXB	UP
7.53928e-07	0.0418324	0.314	0.235	0.0234117	B	Ptpn22	XXE.v.XXB	UP
7.55207e-07	0.0455397	0.126	0.083	0.0234515	B	Cant1	XXE.v.XXB	UP
7.61932e-07	0.0194667	0.149	0.1	0.0236603	B	Ccdc186	XXE.v.XXB	UP
7.65142e-07	0.0750755	0.141	0.096	0.02376	B	Lamc1	XXE.v.XXB	UP
7.73737e-07	-0.116455	0.858	0.848	0.0240269	B	Serf2	XXE.v.XXB	DOWN
7.76205e-07	0.0199901	0.342	0.254	0.0241035	B	Cdk2ap2	XXE.v.XXB	UP
7.76956e-07	-0.174753	0.207	0.266	0.0241268	B	Rasgef1b	XXE.v.XXB	DOWN
7.7942e-07	0.0430904	0.344	0.261	0.0242033	B	Trip11	XXE.v.XXB	UP
7.83541e-07	0.054162	0.281	0.21	0.0243313	B	4933434E20Rik	XXE.v.XXB	UP
7.8459e-07	-0.00444187	0.354	0.265	0.0243639	B	Ndufb8	XXE.v.XXB	DOWN
7.85865e-07	-0.197915	0.253	0.305	0.0244035	B	Runx1	XXE.v.XXB	DOWN
7.91188e-07	0.00631625	0.186	0.129	0.0245688	B	Mapkap1	XXE.v.XXB	UP
8.12716e-07	0.02362	0.143	0.096	0.0252373	B	Mbd1	XXE.v.XXB	UP
8.24422e-07	0.105278	0.318	0.246	0.0256008	B	A530032D15Rik	XXE.v.XXB	UP
8.3778e-07	-0.144062	0.85	0.823	0.0260156	B	Ncl	XXE.v.XXB	DOWN
8.61204e-07	-0.252614	0.244	0.291	0.026743	B	Tuba1a	XXE.v.XXB	DOWN
8.72428e-07	0.0992512	0.648	0.571	0.0270915	B	Rabac1	XXE.v.XXB	UP
8.74972e-07	0.0202317	0.145	0.097	0.0271705	B	Mrpl48	XXE.v.XXB	UP
8.95106e-07	0.0622472	0.142	0.097	0.0277957	B	Ankrd40	XXE.v.XXB	UP
9.03216e-07	-0.192726	0.555	0.567	0.0280476	B	Clic1	XXE.v.XXB	DOWN
9.08913e-07	0.0366801	0.184	0.13	0.0282245	B	Ube2g2	XXE.v.XXB	UP
9.2355e-07	-0.156076	0.076	0.115	0.028679	B	Ctps2	XXE.v.XXB	DOWN
9.28994e-07	0.0619586	0.298	0.224	0.028848	B	Etv3	XXE.v.XXB	UP
9.30778e-07	-0.244534	0.475	0.497	0.0289035	B	Smchd1	XXE.v.XXB	DOWN
9.58949e-07	-0.31454	0.298	0.338	0.0297782	B	Trim25	XXE.v.XXB	DOWN
9.59164e-07	0.184974	0.494	0.416	0.0297849	B	Atp2b1	XXE.v.XXB	UP
9.80162e-07	0.121584	0.259	0.198	0.030437	B	Sbno2	XXE.v.XXB	UP
9.80193e-07	0.0356702	0.402	0.311	0.0304379	B	Akr1a1	XXE.v.XXB	UP
1.0168e-06	-0.0234863	0.228	0.161	0.0315748	B	Polr2j	XXE.v.XXB	DOWN
1.01892e-06	0.0539969	0.199	0.143	0.0316404	B	Ybx3	XXE.v.XXB	UP
1.06277e-06	-0.213541	0.46	0.489	0.0330021	B	Grk2	XXE.v.XXB	DOWN
1.07011e-06	0.0107601	0.169	0.117	0.0332301	B	Gosr2	XXE.v.XXB	UP
1.08991e-06	0.0275655	0.124	0.081	0.0338451	B	Get4	XXE.v.XXB	UP
1.10361e-06	-0.318902	0.207	0.248	0.0342705	B	Gm47283	XXE.v.XXB	DOWN
1.12606e-06	-0.178791	0.332	0.39	0.0349674	B	Setd2	XXE.v.XXB	DOWN
1.12993e-06	0.0308764	0.247	0.181	0.0350878	B	Fkbp1a	XXE.v.XXB	UP
1.13821e-06	0.00259951	0.208	0.147	0.0353448	B	Pop5	XXE.v.XXB	UP
1.17386e-06	-0.0237295	0.118	0.076	0.0364518	B	Uck2	XXE.v.XXB	DOWN
1.21534e-06	0.00933386	0.329	0.246	0.0377401	B	Cmpk1	XXE.v.XXB	UP
1.2226e-06	0.0361867	0.221	0.161	0.0379655	B	Ehmt2	XXE.v.XXB	UP
1.26168e-06	-0.254231	0.173	0.219	0.0391788	B	Bcl2a1b	XXE.v.XXB	DOWN
1.27722e-06	0.203337	0.1	0.064	0.0396615	B	Clec3b	XXE.v.XXB	UP
1.27962e-06	0.00425073	0.12	0.078	0.039736	B	Stoml2	XXE.v.XXB	UP
1.30536e-06	0.0277057	0.146	0.099	0.0405353	B	Cmas	XXE.v.XXB	UP
1.33355e-06	0.226863	0.298	0.242	0.0414107	B	Zeb2	XXE.v.XXB	UP
1.34064e-06	0.0321933	0.137	0.092	0.041631	B	Gbp3	XXE.v.XXB	UP
1.34482e-06	0.0471086	0.103	0.066	0.0417607	B	Acads	XXE.v.XXB	UP
1.36265e-06	0.00278766	0.224	0.16	0.0423143	B	Idnk	XXE.v.XXB	UP
1.36954e-06	0.0518693	0.262	0.195	0.0425284	B	Sumo3	XXE.v.XXB	UP
1.37442e-06	0.0640756	0.22	0.163	0.04268	B	Icam1	XXE.v.XXB	UP
1.39726e-06	0.0599064	0.151	0.105	0.0433892	B	Ptpn7	XXE.v.XXB	UP
1.40087e-06	0.0102031	0.114	0.073	0.0435014	B	Nol12	XXE.v.XXB	UP
1.41003e-06	0.0218336	0.132	0.088	0.0437855	B	Trafd1	XXE.v.XXB	UP
1.4343e-06	-0.00992311	0.153	0.103	0.0445394	B	Hmox2	XXE.v.XXB	DOWN
1.45045e-06	0.038941	0.455	0.356	0.0450408	B	Bola2	XXE.v.XXB	UP
1.45903e-06	0.063792	0.478	0.375	0.0453071	B	Tmem258	XXE.v.XXB	UP
1.49606e-06	-0.177684	0.172	0.221	0.0464571	B	Mllt6	XXE.v.XXB	DOWN
1.55038e-06	-0.0137359	0.265	0.193	0.0481438	B	Ndufb2	XXE.v.XXB	DOWN
1.55583e-06	-0.176892	0.096	0.136	0.0483133	B	Rbmxl1	XXE.v.XXB	DOWN
1.56949e-06	-0.0100723	0.186	0.13	0.0487373	B	Pla2g16	XXE.v.XXB	DOWN
1.58744e-06	-0.212887	0.158	0.202	0.0492948	B	Fam76b	XXE.v.XXB	DOWN
1.65712e-06	-0.191798	0.228	0.28	0.0514587	B	Sept6	XXE.v.XXB	Non-sig
1.6607e-06	0.00586055	0.136	0.091	0.0515698	B	Ufd1	XXE.v.XXB	Non-sig
1.72086e-06	-0.106496	0.615	0.701	0.0534379	B	Bank1	XXE.v.XXB	Non-sig
1.73776e-06	0.00690147	0.242	0.175	0.0539626	B	Kcmf1	XXE.v.XXB	Non-sig
1.76491e-06	0.0470806	0.145	0.099	0.0548056	B	Usf1	XXE.v.XXB	Non-sig
1.77108e-06	0.060856	0.146	0.1	0.0549974	B	Tnip1	XXE.v.XXB	Non-sig
1.83807e-06	0.074895	0.134	0.09	0.0570775	B	Phlda1	XXE.v.XXB	Non-sig
1.84767e-06	0.0451789	0.396	0.306	0.0573758	B	Nek7	XXE.v.XXB	Non-sig
1.86901e-06	-0.1631	0.105	0.149	0.0580385	B	Clec2i	XXE.v.XXB	Non-sig
1.88939e-06	-0.190167	0.128	0.171	0.0586713	B	Bmyc	XXE.v.XXB	Non-sig
1.89875e-06	0.0793796	0.142	0.099	0.058962	B	Plekhb2	XXE.v.XXB	Non-sig
1.90314e-06	-0.177951	0.746	0.707	0.0590981	B	Atp5l	XXE.v.XXB	Non-sig
1.9033e-06	0.0592293	0.526	0.414	0.0591031	B	Edf1	XXE.v.XXB	Non-sig
1.91467e-06	0.0194627	0.171	0.119	0.0594563	B	Prpf19	XXE.v.XXB	Non-sig
1.91553e-06	-0.172852	0.101	0.143	0.0594828	B	Irf2bpl	XXE.v.XXB	Non-sig
1.92851e-06	0.0436568	0.456	0.359	0.059886	B	Zfand5	XXE.v.XXB	Non-sig
1.94933e-06	-0.18991	0.2	0.25	0.0605325	B	Epb41	XXE.v.XXB	Non-sig
1.97154e-06	-0.0107057	0.149	0.101	0.0612223	B	Pdxdc1	XXE.v.XXB	Non-sig
1.99555e-06	-0.180879	0.301	0.354	0.0619679	B	Rassf3	XXE.v.XXB	Non-sig
2.017e-06	-0.207482	0.255	0.305	0.062634	B	Flna	XXE.v.XXB	Non-sig
2.03898e-06	-0.250662	0.334	0.37	0.0633165	B	Fli1	XXE.v.XXB	Non-sig
2.05679e-06	-0.16467	0.227	0.277	0.0638694	B	Zdhhc18	XXE.v.XXB	Non-sig
2.06299e-06	-0.019103	0.324	0.242	0.064062	B	Eny2	XXE.v.XXB	Non-sig
2.06553e-06	0.0289581	0.113	0.074	0.064141	B	Armc1	XXE.v.XXB	Non-sig
2.07869e-06	-0.170801	0.091	0.13	0.0645496	B	Sft2d1	XXE.v.XXB	Non-sig
2.12414e-06	-0.206571	0.301	0.345	0.065961	B	Senp2	XXE.v.XXB	Non-sig
2.12634e-06	-0.0716371	0.955	0.933	0.0660293	B	Rpl4	XXE.v.XXB	Non-sig
2.1392e-06	-0.204785	0.17	0.215	0.0664286	B	Lsm3	XXE.v.XXB	Non-sig
2.21321e-06	0.0201188	0.102	0.065	0.0687268	B	Mmadhc	XXE.v.XXB	Non-sig
2.26226e-06	-0.0295646	0.206	0.145	0.0702499	B	Tmem219	XXE.v.XXB	Non-sig
2.28339e-06	0.0311002	0.136	0.092	0.070906	B	Fam162a	XXE.v.XXB	Non-sig
2.28899e-06	0.059364	0.298	0.228	0.0710799	B	Larp1	XXE.v.XXB	Non-sig
2.29787e-06	0.0166438	0.138	0.093	0.0713557	B	Rnf11	XXE.v.XXB	Non-sig
2.33948e-06	0.08832	0.462	0.374	0.072648	B	Ndufa1	XXE.v.XXB	Non-sig
2.34156e-06	0.136022	0.109	0.072	0.0727125	B	Cxcl1	XXE.v.XXB	Non-sig
2.361e-06	-0.088969	0.583	0.635	0.073316	B	Napsa	XXE.v.XXB	Non-sig
2.36534e-06	-0.0101578	0.169	0.118	0.0734509	B	Copz1	XXE.v.XXB	Non-sig
2.37705e-06	0.0833407	0.406	0.318	0.0738144	B	Ero1lb	XXE.v.XXB	Non-sig
2.42765e-06	0.0412444	0.113	0.074	0.0753859	B	Apeh	XXE.v.XXB	Non-sig
2.51836e-06	-0.173987	0.629	0.62	0.0782025	B	Rap1b	XXE.v.XXB	Non-sig
2.55739e-06	0.072501	0.246	0.185	0.0794147	B	Tnpo3	XXE.v.XXB	Non-sig
2.5835e-06	0.0625461	0.119	0.079	0.0802255	B	Phyh	XXE.v.XXB	Non-sig
2.61063e-06	0.0178651	0.127	0.086	0.0810679	B	Dstn	XXE.v.XXB	Non-sig
2.61697e-06	0.0184177	0.375	0.286	0.0812648	B	Eif4g1	XXE.v.XXB	Non-sig
2.66102e-06	-0.187365	0.376	0.426	0.0826325	B	Arhgap17	XXE.v.XXB	Non-sig
2.72142e-06	0.000291146	0.26	0.191	0.0845084	B	Timm8b	XXE.v.XXB	Non-sig
2.74201e-06	-0.189375	0.258	0.304	0.0851475	B	Stag2	XXE.v.XXB	Non-sig
2.74705e-06	0.00509148	0.291	0.218	0.0853043	B	Irak1	XXE.v.XXB	Non-sig
2.75306e-06	0.0113388	0.188	0.133	0.0854909	B	Psmc2	XXE.v.XXB	Non-sig
2.7733e-06	0.025813	0.173	0.123	0.0861194	B	Sec24c	XXE.v.XXB	Non-sig
2.8292e-06	-0.230997	0.419	0.455	0.0878551	B	Dgkd	XXE.v.XXB	Non-sig
2.85556e-06	0.024605	0.249	0.183	0.0886736	B	Nmt1	XXE.v.XXB	Non-sig
2.92421e-06	0.0711697	0.208	0.155	0.0908054	B	Hook3	XXE.v.XXB	Non-sig
2.94082e-06	0.0348213	0.111	0.073	0.0913214	B	Mrpl19	XXE.v.XXB	Non-sig
2.97525e-06	-0.212239	0.392	0.434	0.0923904	B	Ifi203	XXE.v.XXB	Non-sig
3.00866e-06	-0.175255	0.268	0.32	0.0934279	B	Sipa1	XXE.v.XXB	Non-sig
3.06596e-06	-0.0203208	0.182	0.127	0.0952073	B	Mrpl36	XXE.v.XXB	Non-sig
3.0855e-06	-0.216156	0.139	0.181	0.095814	B	Crebzf	XXE.v.XXB	Non-sig
3.1404e-06	0.0184518	0.105	0.068	0.0975189	B	Fastk	XXE.v.XXB	Non-sig
3.16393e-06	0.00129256	0.104	0.067	0.0982497	B	Cyb561d2	XXE.v.XXB	Non-sig
3.17573e-06	-0.197599	0.156	0.201	0.0986159	B	Chfr	XXE.v.XXB	Non-sig
3.18256e-06	-0.00927223	0.354	0.266	0.098828	B	Irf4	XXE.v.XXB	Non-sig
3.30291e-06	0.00729687	0.242	0.179	0.102565	B	Riok3	XXE.v.XXB	Non-sig
3.49085e-06	0.0257164	0.143	0.098	0.108401	B	Fam192a	XXE.v.XXB	Non-sig
3.62757e-06	-0.20844	0.407	0.436	0.112647	B	Nop10	XXE.v.XXB	Non-sig
3.68631e-06	0.0144615	0.111	0.073	0.114471	B	Plscr1	XXE.v.XXB	Non-sig
3.74956e-06	0.0152367	0.121	0.081	0.116435	B	Ssbp3	XXE.v.XXB	Non-sig
3.76857e-06	0.00669039	0.135	0.092	0.117026	B	Pdlim2	XXE.v.XXB	Non-sig
3.81654e-06	-0.214382	0.217	0.262	0.118515	B	Cpsf6	XXE.v.XXB	Non-sig
3.81906e-06	-0.00759447	0.104	0.067	0.118593	B	Hax1	XXE.v.XXB	Non-sig
3.9278e-06	-0.164411	0.713	0.693	0.12197	B	Hnrnpf	XXE.v.XXB	Non-sig
3.96783e-06	-0.227208	0.16	0.201	0.123213	B	Cks2	XXE.v.XXB	Non-sig
4.02876e-06	-0.156313	0.651	0.656	0.125105	B	Rsrc2	XXE.v.XXB	Non-sig
4.06586e-06	0.0157863	0.142	0.097	0.126257	B	Sav1	XXE.v.XXB	Non-sig
4.11138e-06	0.00421465	0.124	0.083	0.127671	B	Gatd1	XXE.v.XXB	Non-sig
4.22811e-06	-0.235377	0.36	0.392	0.131295	B	Hnrnpl	XXE.v.XXB	Non-sig
4.22971e-06	-0.213742	0.574	0.577	0.131345	B	Hnrnpdl	XXE.v.XXB	Non-sig
4.43199e-06	-0.201483	0.668	0.654	0.137627	B	Dnaja1	XXE.v.XXB	Non-sig
4.45183e-06	-0.165249	0.192	0.24	0.138243	B	Epb41l4aos	XXE.v.XXB	Non-sig
4.76342e-06	-0.0959822	0.962	0.949	0.147919	B	H2-K1	XXE.v.XXB	Non-sig
4.77182e-06	-0.279294	0.236	0.276	0.148179	B	Hist1h1c	XXE.v.XXB	Non-sig
4.83653e-06	0.00163914	0.118	0.078	0.150189	B	Mrpl16	XXE.v.XXB	Non-sig
4.87279e-06	0.0495559	0.447	0.352	0.151315	B	Smdt1	XXE.v.XXB	Non-sig
4.97637e-06	-0.192353	0.193	0.239	0.154531	B	Rnf130	XXE.v.XXB	Non-sig
4.98129e-06	-0.232723	0.555	0.555	0.154684	B	Smarca5	XXE.v.XXB	Non-sig
5.01989e-06	0.0249606	0.248	0.184	0.155883	B	Uqcc3	XXE.v.XXB	Non-sig
5.08548e-06	-0.126707	0.104	0.145	0.157919	B	Dgka	XXE.v.XXB	Non-sig
5.11709e-06	0.0233128	0.13	0.088	0.158901	B	Tor1a	XXE.v.XXB	Non-sig
5.14273e-06	-0.00202522	0.248	0.183	0.159697	B	Mrpl43	XXE.v.XXB	Non-sig
5.20776e-06	-0.132375	0.798	0.771	0.161717	B	Ybx1	XXE.v.XXB	Non-sig
5.35951e-06	0.027116	0.168	0.12	0.166429	B	Dctn1	XXE.v.XXB	Non-sig
5.37918e-06	0.0392194	0.147	0.103	0.16704	B	Rab35	XXE.v.XXB	Non-sig
5.45446e-06	0.0458307	0.183	0.132	0.169377	B	Ube2z	XXE.v.XXB	Non-sig
5.48219e-06	0.0650043	0.327	0.256	0.170238	B	Glud1	XXE.v.XXB	Non-sig
5.51758e-06	-0.0211767	0.177	0.125	0.171337	B	Ncaph2	XXE.v.XXB	Non-sig
5.54604e-06	0.051713	0.484	0.381	0.172221	B	Emp3	XXE.v.XXB	Non-sig
5.62171e-06	0.0736362	0.197	0.146	0.174571	B	Sgpl1	XXE.v.XXB	Non-sig
5.66308e-06	-0.00508517	0.115	0.076	0.175856	B	Malsu1	XXE.v.XXB	Non-sig
5.72982e-06	-0.127582	0.117	0.16	0.177928	B	Acap1	XXE.v.XXB	Non-sig
5.79531e-06	0.0197784	0.114	0.076	0.179962	B	Tubb2a	XXE.v.XXB	Non-sig
5.91494e-06	-0.198307	0.218	0.262	0.183677	B	Zbtb10	XXE.v.XXB	Non-sig
5.92276e-06	-0.229536	0.158	0.199	0.183919	B	Tfam	XXE.v.XXB	Non-sig
5.94411e-06	-0.242133	0.202	0.245	0.184582	B	Sirt1	XXE.v.XXB	Non-sig
6.10476e-06	0.0247222	0.331	0.253	0.189571	B	Psmb10	XXE.v.XXB	Non-sig
6.13591e-06	-0.180811	0.218	0.268	0.190538	B	Tmem131l	XXE.v.XXB	Non-sig
6.18846e-06	-0.0058781	0.119	0.079	0.19217	B	Znhit1	XXE.v.XXB	Non-sig
6.24369e-06	-0.0161213	0.262	0.192	0.193885	B	Dnajc19	XXE.v.XXB	Non-sig
6.25149e-06	-0.00810623	0.279	0.207	0.194128	B	Aamp	XXE.v.XXB	Non-sig
6.32769e-06	0.0601577	0.229	0.172	0.196494	B	Eif2a	XXE.v.XXB	Non-sig
6.38224e-06	0.0414091	0.178	0.128	0.198188	B	Ripk1	XXE.v.XXB	Non-sig
6.38392e-06	-0.185069	0.122	0.165	0.19824	B	Nr4a3	XXE.v.XXB	Non-sig
6.38421e-06	-0.165215	0.728	0.705	0.198249	B	Cdc42	XXE.v.XXB	Non-sig
6.52739e-06	-0.131949	0.261	0.324	0.202695	B	B3gnt5	XXE.v.XXB	Non-sig
6.64562e-06	-0.163045	0.78	0.741	0.206366	B	Cox7c	XXE.v.XXB	Non-sig
6.69526e-06	0.0122701	0.312	0.235	0.207908	B	Fkbp8	XXE.v.XXB	Non-sig
6.89361e-06	-0.0207358	0.233	0.173	0.214067	B	Cs	XXE.v.XXB	Non-sig
7.01068e-06	-0.18946	0.353	0.39	0.217703	B	Vasp	XXE.v.XXB	Non-sig
7.01618e-06	-0.00916676	0.309	0.234	0.217873	B	Rnf10	XXE.v.XXB	Non-sig
7.02769e-06	-0.216942	0.588	0.574	0.218231	B	Slc25a5	XXE.v.XXB	Non-sig
7.08436e-06	0.0253657	0.104	0.068	0.219991	B	Ebpl	XXE.v.XXB	Non-sig
7.12599e-06	-0.203875	0.191	0.237	0.221283	B	Egr3	XXE.v.XXB	Non-sig
7.22722e-06	-0.02884	0.158	0.11	0.224427	B	Vapb	XXE.v.XXB	Non-sig
7.38056e-06	0.00910678	0.136	0.093	0.229189	B	Phax	XXE.v.XXB	Non-sig
7.38974e-06	-0.176411	0.634	0.63	0.229474	B	Rbm25	XXE.v.XXB	Non-sig
7.40838e-06	0.083807	0.534	0.436	0.230052	B	Blnk	XXE.v.XXB	Non-sig
7.44792e-06	0.0245456	0.237	0.177	0.23128	B	Gramd3	XXE.v.XXB	Non-sig
7.46932e-06	-0.00406469	0.255	0.189	0.231945	B	Ndufa8	XXE.v.XXB	Non-sig
7.51564e-06	0.000970122	0.103	0.067	0.233383	B	Tmed4	XXE.v.XXB	Non-sig
7.55992e-06	-0.0397918	0.147	0.101	0.234758	B	Pld3	XXE.v.XXB	Non-sig
7.7245e-06	-0.00153061	0.115	0.077	0.239869	B	Asah1	XXE.v.XXB	Non-sig
7.7605e-06	-0.0106399	0.266	0.197	0.240987	B	Sod2	XXE.v.XXB	Non-sig
7.80086e-06	0.0443451	0.159	0.113	0.24224	B	Adipor2	XXE.v.XXB	Non-sig
7.89633e-06	-0.00954725	0.149	0.104	0.245205	B	Gnaq	XXE.v.XXB	Non-sig
7.91563e-06	-0.194746	0.439	0.465	0.245804	B	BC005537	XXE.v.XXB	Non-sig
8.02769e-06	0.00677325	0.162	0.114	0.249284	B	Mrpl4	XXE.v.XXB	Non-sig
8.13128e-06	0.0233347	0.251	0.188	0.252501	B	Rnf7	XXE.v.XXB	Non-sig
8.18621e-06	0.000758088	0.17	0.121	0.254207	B	Gatad1	XXE.v.XXB	Non-sig
8.21812e-06	0.0260373	0.103	0.068	0.255197	B	Rbm15b	XXE.v.XXB	Non-sig
8.44482e-06	0.0531789	0.113	0.076	0.262237	B	Il6ra	XXE.v.XXB	Non-sig
8.46106e-06	0.0287536	0.34	0.26	0.262741	B	Dph3	XXE.v.XXB	Non-sig
8.54302e-06	0.00300403	0.108	0.072	0.265286	B	Ykt6	XXE.v.XXB	Non-sig
8.56871e-06	-0.00556857	0.319	0.243	0.266084	B	Mrps21	XXE.v.XXB	Non-sig
8.6866e-06	0.0228204	0.171	0.123	0.269745	B	Slirp	XXE.v.XXB	Non-sig
8.71398e-06	0.0321734	0.316	0.244	0.270595	B	Metap2	XXE.v.XXB	Non-sig
8.72e-06	-0.00942912	0.116	0.077	0.270782	B	Lrrfip2	XXE.v.XXB	Non-sig
8.72029e-06	0.022401	0.401	0.312	0.270791	B	Selenot	XXE.v.XXB	Non-sig
8.89061e-06	0.0481114	0.219	0.164	0.27608	B	Cnppd1	XXE.v.XXB	Non-sig
8.99311e-06	-0.194605	0.087	0.125	0.279263	B	Nr4a2	XXE.v.XXB	Non-sig
9.03767e-06	0.0542837	0.661	0.556	0.280647	B	Cd69	XXE.v.XXB	Non-sig
9.07833e-06	0.0653498	0.503	0.404	0.281909	B	Reep5	XXE.v.XXB	Non-sig
9.10228e-06	0.0550244	0.153	0.11	0.282653	B	Prdx3	XXE.v.XXB	Non-sig
9.19661e-06	-0.143804	0.16	0.21	0.285582	B	Stat4	XXE.v.XXB	Non-sig
9.22931e-06	0.0356023	0.354	0.277	0.286598	B	Ddx54	XXE.v.XXB	Non-sig
9.46256e-06	0.0251948	0.117	0.079	0.293841	B	Mrpl2	XXE.v.XXB	Non-sig
9.89155e-06	0.0140131	0.131	0.091	0.307162	B	Eif4enif1	XXE.v.XXB	Non-sig
1.05293e-05	-0.168341	0.26	0.307	0.326965	B	Plekho1	XXE.v.XXB	Non-sig
1.05757e-05	0.00988312	0.293	0.221	0.328407	B	Denr	XXE.v.XXB	Non-sig
1.07367e-05	-0.00980477	0.385	0.296	0.333407	B	Etf1	XXE.v.XXB	Non-sig
1.07391e-05	0.030257	0.124	0.085	0.33348	B	Rhoq	XXE.v.XXB	Non-sig
1.09958e-05	0.0290267	0.366	0.283	0.341453	B	Psmd4	XXE.v.XXB	Non-sig
1.10337e-05	0.171605	0.929	0.892	0.342631	B	Hspa5	XXE.v.XXB	Non-sig
1.11834e-05	-0.253466	0.27	0.313	0.347277	B	Btla	XXE.v.XXB	Non-sig
1.12496e-05	0.0219286	0.266	0.202	0.349334	B	Plgrkt	XXE.v.XXB	Non-sig
1.13292e-05	0.050165	0.159	0.115	0.351805	B	Aph1a	XXE.v.XXB	Non-sig
1.14915e-05	0.0131589	0.132	0.092	0.356846	B	Ap4s1	XXE.v.XXB	Non-sig
1.14933e-05	-0.193555	0.124	0.163	0.356903	B	Lats2	XXE.v.XXB	Non-sig
1.15174e-05	0.10019	0.122	0.086	0.35765	B	Ercc6l2	XXE.v.XXB	Non-sig
1.15959e-05	-0.228876	0.38	0.404	0.360088	B	Gpbp1	XXE.v.XXB	Non-sig
1.18189e-05	0.268743	0.129	0.092	0.367013	B	Sparc	XXE.v.XXB	Non-sig
1.18386e-05	-0.00901567	0.345	0.263	0.367625	B	Dbi	XXE.v.XXB	Non-sig
1.18502e-05	0.0207633	0.126	0.087	0.367983	B	Surf1	XXE.v.XXB	Non-sig
1.22356e-05	-0.0394862	0.339	0.253	0.379951	B	Ndufv3	XXE.v.XXB	Non-sig
1.22388e-05	0.0270413	0.19	0.139	0.38005	B	Araf	XXE.v.XXB	Non-sig
1.2357e-05	0.0102052	0.121	0.082	0.383722	B	Ift27	XXE.v.XXB	Non-sig
1.24697e-05	0.00305225	0.141	0.099	0.387223	B	Sec16a	XXE.v.XXB	Non-sig
1.28955e-05	0.0412505	0.396	0.311	0.400444	B	Calm3	XXE.v.XXB	Non-sig
1.29701e-05	0.0433506	0.275	0.21	0.402762	B	H2-M3	XXE.v.XXB	Non-sig
1.30236e-05	-0.0652544	0.878	0.869	0.40442	B	Npm1	XXE.v.XXB	Non-sig
1.31187e-05	0.0122354	0.255	0.193	0.407375	B	Ap2s1	XXE.v.XXB	Non-sig
1.31696e-05	-0.0765876	0.99	0.979	0.408957	B	Rps15	XXE.v.XXB	Non-sig
1.32822e-05	0.0219744	0.16	0.115	0.412453	B	Mapk6	XXE.v.XXB	Non-sig
1.32959e-05	0.0112838	0.131	0.091	0.412878	B	Cep250	XXE.v.XXB	Non-sig
1.33595e-05	0.0180261	0.396	0.307	0.414851	B	Swi5	XXE.v.XXB	Non-sig
1.36087e-05	-0.253424	0.64	0.605	0.422591	B	Dynll1	XXE.v.XXB	Non-sig
1.36603e-05	-0.199613	0.55	0.565	0.424194	B	Chd4	XXE.v.XXB	Non-sig
1.36965e-05	-0.163833	0.135	0.176	0.425318	B	Cdt1	XXE.v.XXB	Non-sig
1.37439e-05	-0.113884	0.148	0.196	0.426789	B	Tmem64	XXE.v.XXB	Non-sig
1.37589e-05	-0.00149407	0.105	0.069	0.427254	B	Mlx	XXE.v.XXB	Non-sig
1.38255e-05	0.00360599	0.274	0.208	0.429322	B	Eif3l	XXE.v.XXB	Non-sig
1.38358e-05	0.0583463	0.113	0.077	0.429644	B	Ass1	XXE.v.XXB	Non-sig
1.38604e-05	0.0140892	0.117	0.079	0.430408	B	Gfer	XXE.v.XXB	Non-sig
1.4079e-05	-0.117832	0.073	0.108	0.437196	B	Ffar1	XXE.v.XXB	Non-sig
1.41439e-05	0.0386436	0.13	0.091	0.439209	B	Ddx1	XXE.v.XXB	Non-sig
1.41514e-05	0.0336297	0.121	0.083	0.439443	B	St6galnac4	XXE.v.XXB	Non-sig
1.41941e-05	-0.167936	0.265	0.309	0.440768	B	Atp2a3	XXE.v.XXB	Non-sig
1.43027e-05	0.00937601	0.201	0.148	0.444143	B	Commd6	XXE.v.XXB	Non-sig
1.43531e-05	-0.0787966	0.681	0.736	0.445707	B	Nap1l1	XXE.v.XXB	Non-sig
1.45914e-05	0.0294229	0.276	0.212	0.453107	B	Strn3	XXE.v.XXB	Non-sig
1.45915e-05	0.0463999	0.44	0.353	0.453111	B	Sqstm1	XXE.v.XXB	Non-sig
1.46398e-05	0.0384347	0.231	0.175	0.454609	B	Mdm2	XXE.v.XXB	Non-sig
1.49449e-05	-0.222055	0.428	0.44	0.464083	B	Syf2	XXE.v.XXB	Non-sig
1.49976e-05	0.0187648	0.123	0.084	0.465721	B	Polr3k	XXE.v.XXB	Non-sig
1.50098e-05	0.00576534	0.228	0.17	0.466099	B	Cops4	XXE.v.XXB	Non-sig
1.50382e-05	0.0089202	0.104	0.069	0.466981	B	Bop1	XXE.v.XXB	Non-sig
1.50999e-05	0.0247412	0.123	0.085	0.468898	B	Zmpste24	XXE.v.XXB	Non-sig
1.52857e-05	0.0453787	0.532	0.425	0.474668	B	Fis1	XXE.v.XXB	Non-sig
1.58948e-05	-0.00749251	0.138	0.096	0.493581	B	Wdr61	XXE.v.XXB	Non-sig
1.58948e-05	0.0135144	0.302	0.232	0.493582	B	Rdx	XXE.v.XXB	Non-sig
1.6028e-05	-0.0137866	0.123	0.085	0.497718	B	Med8	XXE.v.XXB	Non-sig
1.62116e-05	-0.153058	0.113	0.154	0.503418	B	Icosl	XXE.v.XXB	Non-sig
1.62428e-05	0.0184824	0.503	0.406	0.504389	B	Gpx4	XXE.v.XXB	Non-sig
1.65806e-05	-0.00760412	0.102	0.067	0.514877	B	Hagh	XXE.v.XXB	Non-sig
1.71015e-05	0.0928946	0.603	0.507	0.531052	B	Ndufa13	XXE.v.XXB	Non-sig
1.73696e-05	0.0246183	0.139	0.099	0.539379	B	Nol8	XXE.v.XXB	Non-sig
1.76015e-05	0.00849198	0.134	0.093	0.546581	B	Asxl1	XXE.v.XXB	Non-sig
1.76869e-05	0.104368	0.843	0.77	0.549232	B	Gm10076	XXE.v.XXB	Non-sig
1.84782e-05	0.021868	0.113	0.077	0.573803	B	Rps6ka1	XXE.v.XXB	Non-sig
1.88627e-05	-0.184439	0.281	0.316	0.585744	B	Rbbp4	XXE.v.XXB	Non-sig
1.90872e-05	-0.0707205	0.993	0.982	0.592714	B	Rps14	XXE.v.XXB	Non-sig
1.91295e-05	0.0261865	0.313	0.244	0.594027	B	Pbxip1	XXE.v.XXB	Non-sig
1.91853e-05	0.0727289	0.153	0.112	0.595762	B	Ftsj3	XXE.v.XXB	Non-sig
1.92917e-05	0.0429423	0.213	0.16	0.599064	B	Psmd2	XXE.v.XXB	Non-sig
1.93924e-05	-0.0234154	0.246	0.183	0.602193	B	Ergic2	XXE.v.XXB	Non-sig
1.95931e-05	-0.209415	0.183	0.221	0.608426	B	Cdkn2aip	XXE.v.XXB	Non-sig
1.98678e-05	0.0180531	0.112	0.076	0.616954	B	Cd63	XXE.v.XXB	Non-sig
1.98824e-05	-0.18192	0.256	0.3	0.617408	B	Lbr	XXE.v.XXB	Non-sig
1.99292e-05	-0.000631891	0.381	0.295	0.618862	B	Aimp1	XXE.v.XXB	Non-sig
2.00799e-05	-0.0951237	0.77	0.795	0.623542	B	Ptprc	XXE.v.XXB	Non-sig
2.02246e-05	0.043978	0.159	0.115	0.628034	B	Smpdl3a	XXE.v.XXB	Non-sig
2.0361e-05	0.0480955	0.206	0.154	0.632269	B	Imp4	XXE.v.XXB	Non-sig
2.04699e-05	-0.200289	0.279	0.316	0.635653	B	Ccni	XXE.v.XXB	Non-sig
2.06076e-05	-0.177662	0.281	0.327	0.639928	B	Sh3kbp1	XXE.v.XXB	Non-sig
2.0658e-05	-0.234722	0.317	0.354	0.641492	B	Eml4	XXE.v.XXB	Non-sig
2.09477e-05	-0.238403	0.17	0.206	0.65049	B	Fabp4	XXE.v.XXB	Non-sig
2.10729e-05	-0.0391912	0.113	0.076	0.654376	B	Coa6	XXE.v.XXB	Non-sig
2.10895e-05	0.0193912	0.196	0.145	0.654892	B	Stx4a	XXE.v.XXB	Non-sig
2.13344e-05	0.00248525	0.134	0.093	0.662498	B	Iqcb1	XXE.v.XXB	Non-sig
2.14052e-05	-0.018056	0.148	0.105	0.664696	B	Faf1	XXE.v.XXB	Non-sig
2.15911e-05	-0.0419937	0.256	0.189	0.670467	B	Ndufa5	XXE.v.XXB	Non-sig
2.16769e-05	-0.127114	0.14	0.181	0.673134	B	Epsti1	XXE.v.XXB	Non-sig
2.16815e-05	0.0335255	0.109	0.075	0.673274	B	Dpp9	XXE.v.XXB	Non-sig
2.19009e-05	0.0462589	0.173	0.129	0.680088	B	Acox3	XXE.v.XXB	Non-sig
2.19918e-05	-0.218427	0.354	0.389	0.682911	B	Zcchc7	XXE.v.XXB	Non-sig
2.204e-05	-0.257841	0.458	0.472	0.684408	B	Nipbl	XXE.v.XXB	Non-sig
2.2043e-05	0.00376471	0.155	0.112	0.684501	B	Upf3a	XXE.v.XXB	Non-sig
2.23057e-05	0.0398773	0.127	0.089	0.692659	B	Suclg2	XXE.v.XXB	Non-sig
2.25916e-05	-0.116095	0.078	0.112	0.701538	B	Mcur1	XXE.v.XXB	Non-sig
2.2817e-05	-8.65662e-05	0.243	0.182	0.708536	B	Sdhb	XXE.v.XXB	Non-sig
2.28971e-05	-0.0102846	0.102	0.067	0.711024	B	Ngly1	XXE.v.XXB	Non-sig
2.29616e-05	-0.00461192	0.135	0.094	0.713026	B	Stk40	XXE.v.XXB	Non-sig
2.31061e-05	0.00774838	0.102	0.068	0.717514	B	Ethe1	XXE.v.XXB	Non-sig
2.31833e-05	-0.201789	0.578	0.58	0.719911	B	Ythdc1	XXE.v.XXB	Non-sig
2.34462e-05	-0.174092	0.453	0.492	0.728074	B	Slc38a1	XXE.v.XXB	Non-sig
2.35047e-05	-0.12953	0.293	0.347	0.729892	B	Bmp2k	XXE.v.XXB	Non-sig
2.37085e-05	-0.225911	0.402	0.427	0.736221	B	Mat2a	XXE.v.XXB	Non-sig
2.45303e-05	0.00243195	0.229	0.173	0.761741	B	Vdac3	XXE.v.XXB	Non-sig
2.4945e-05	-0.171936	0.077	0.109	0.774617	B	Cd200	XXE.v.XXB	Non-sig
2.49779e-05	0.108768	0.241	0.189	0.775638	B	Mindy2	XXE.v.XXB	Non-sig
2.52233e-05	0.0126978	0.1	0.067	0.78326	B	Timm29	XXE.v.XXB	Non-sig
2.5241e-05	0.0343459	0.117	0.081	0.783808	B	Mphosph6	XXE.v.XXB	Non-sig
2.52582e-05	-0.194527	0.287	0.328	0.784342	B	Sp110	XXE.v.XXB	Non-sig
2.53573e-05	0.0849159	0.131	0.094	0.787422	B	Rps12-ps3	XXE.v.XXB	Non-sig
2.53878e-05	0.107285	0.172	0.129	0.788367	B	Rragc	XXE.v.XXB	Non-sig
2.57448e-05	0.00820259	0.158	0.113	0.799453	B	Dars	XXE.v.XXB	Non-sig
2.68884e-05	0.0472181	0.199	0.15	0.834965	B	Rbpj	XXE.v.XXB	Non-sig
2.73447e-05	-0.319585	0.366	0.377	0.849135	B	Chchd10	XXE.v.XXB	Non-sig
2.75006e-05	-0.00260901	0.105	0.071	0.853977	B	Grsf1	XXE.v.XXB	Non-sig
2.75979e-05	-0.279205	0.403	0.406	0.856998	B	Ndufa3	XXE.v.XXB	Non-sig
2.76468e-05	-0.118471	0.068	0.1	0.858516	B	Dpp4	XXE.v.XXB	Non-sig
2.78486e-05	0.00300045	0.215	0.16	0.864782	B	Psmc4	XXE.v.XXB	Non-sig
2.78544e-05	-0.196501	0.123	0.161	0.864963	B	Plcl2	XXE.v.XXB	Non-sig
2.80989e-05	0.0668804	0.191	0.145	0.872554	B	Setbp1	XXE.v.XXB	Non-sig
2.82459e-05	0.0498464	0.217	0.166	0.877119	B	Ttc3	XXE.v.XXB	Non-sig
2.90685e-05	-0.19538	0.507	0.529	0.902664	B	Scaf11	XXE.v.XXB	Non-sig
2.95706e-05	0.0374329	0.284	0.221	0.918254	B	Osbpl9	XXE.v.XXB	Non-sig
2.96001e-05	0.022104	0.454	0.354	0.919172	B	Ndufb7	XXE.v.XXB	Non-sig
2.96687e-05	-0.245253	0.398	0.417	0.921302	B	Dnajb6	XXE.v.XXB	Non-sig
3.01752e-05	-0.180029	0.576	0.557	0.937032	B	Aes	XXE.v.XXB	Non-sig
3.04411e-05	-0.124628	0.073	0.106	0.945288	B	Fmnl3	XXE.v.XXB	Non-sig
3.05706e-05	0.0337008	0.225	0.169	0.94931	B	Smim11	XXE.v.XXB	Non-sig
3.09157e-05	-0.0174018	0.148	0.105	0.960025	B	Adrm1	XXE.v.XXB	Non-sig
3.10413e-05	-0.195663	0.418	0.451	0.963926	B	Klhl24	XXE.v.XXB	Non-sig
3.10669e-05	-0.0273593	0.361	0.278	0.96472	B	Rtn4	XXE.v.XXB	Non-sig
3.16184e-05	0.00321891	0.142	0.101	0.981846	B	Map2k7	XXE.v.XXB	Non-sig
3.1664e-05	-0.232254	0.491	0.5	0.983263	B	Pten	XXE.v.XXB	Non-sig
3.17265e-05	0.0716853	0.439	0.357	0.985203	B	Rabgap1l	XXE.v.XXB	Non-sig
3.2625e-05	-0.0321443	0.235	0.174	1	B	Ndufb6	XXE.v.XXB	Non-sig
3.32166e-05	-0.142402	0.081	0.115	1	B	9430038I01Rik	XXE.v.XXB	Non-sig
3.33245e-05	-0.0929294	0.181	0.232	1	B	Lrrk2	XXE.v.XXB	Non-sig
3.38679e-05	0.00349049	0.153	0.11	1	B	Pgp	XXE.v.XXB	Non-sig
3.40999e-05	0.0461682	0.549	0.445	1	B	Tmed2	XXE.v.XXB	Non-sig
3.41705e-05	-0.222802	0.131	0.166	1	B	Zfp652	XXE.v.XXB	Non-sig
3.44282e-05	0.051723	0.495	0.401	1	B	Mrpl52	XXE.v.XXB	Non-sig
3.44788e-05	0.0140056	0.146	0.105	1	B	Atxn10	XXE.v.XXB	Non-sig
3.5348e-05	0.0044372	0.341	0.266	1	B	Larp4	XXE.v.XXB	Non-sig
3.5612e-05	-0.201496	0.478	0.503	1	B	Mndal	XXE.v.XXB	Non-sig
3.56142e-05	-0.00221926	0.132	0.093	1	B	Uap1	XXE.v.XXB	Non-sig
3.56608e-05	0.00842971	0.472	0.372	1	B	Psmb4	XXE.v.XXB	Non-sig
3.6098e-05	0.0260181	0.105	0.072	1	B	Rab28	XXE.v.XXB	Non-sig
3.70484e-05	0.00859612	0.2	0.149	1	B	Psmc5	XXE.v.XXB	Non-sig
3.74038e-05	0.0105177	0.123	0.086	1	B	Tbc1d17	XXE.v.XXB	Non-sig
3.74363e-05	-0.00117223	0.105	0.071	1	B	Ilk	XXE.v.XXB	Non-sig
3.80115e-05	0.000755432	0.1	0.067	1	B	Golga2	XXE.v.XXB	Non-sig
3.82722e-05	-0.0168375	0.186	0.136	1	B	Rab1b	XXE.v.XXB	Non-sig
3.83494e-05	0.0184795	0.192	0.142	1	B	Skap2	XXE.v.XXB	Non-sig
3.84639e-05	0.0190048	0.103	0.07	1	B	C2cd5	XXE.v.XXB	Non-sig
3.90496e-05	-0.222124	0.193	0.231	1	B	Tug1	XXE.v.XXB	Non-sig
3.98611e-05	-0.130493	0.83	0.788	1	B	Chchd2	XXE.v.XXB	Non-sig
4.10869e-05	-0.0253941	0.193	0.141	1	B	Polr2c	XXE.v.XXB	Non-sig
4.11917e-05	0.0231653	0.358	0.283	1	B	Fgfr1op2	XXE.v.XXB	Non-sig
4.22452e-05	-0.017764	0.109	0.074	1	B	Mrpl55	XXE.v.XXB	Non-sig
4.27018e-05	-0.00801492	0.179	0.132	1	B	Vdac1	XXE.v.XXB	Non-sig
4.27513e-05	0.00188927	0.233	0.177	1	B	Nfe2l1	XXE.v.XXB	Non-sig
4.28586e-05	0.0050487	0.104	0.071	1	B	Tmem5	XXE.v.XXB	Non-sig
4.45052e-05	0.0559868	0.129	0.093	1	B	Anxa2	XXE.v.XXB	Non-sig
4.53673e-05	0.0245068	0.132	0.094	1	B	Slc35a4	XXE.v.XXB	Non-sig
4.58909e-05	-0.17598	0.639	0.612	1	B	Tma7	XXE.v.XXB	Non-sig
4.60655e-05	-0.239139	0.387	0.406	1	B	Srsf10	XXE.v.XXB	Non-sig
4.61815e-05	-0.0161089	0.123	0.086	1	B	Gtf2i	XXE.v.XXB	Non-sig
4.66901e-05	-0.21392	0.294	0.323	1	B	Atxn2l	XXE.v.XXB	Non-sig
4.67628e-05	-0.123902	0.795	0.767	1	B	Ube2d3	XXE.v.XXB	Non-sig
4.87797e-05	-0.00478121	0.12	0.084	1	B	Hikeshi	XXE.v.XXB	Non-sig
4.9373e-05	-0.0225974	0.119	0.082	1	B	Pgrmc2	XXE.v.XXB	Non-sig
4.96216e-05	-0.162143	0.132	0.168	1	B	Abt1	XXE.v.XXB	Non-sig
5.0088e-05	-0.0323593	0.203	0.149	1	B	Ndfip1	XXE.v.XXB	Non-sig
5.04269e-05	0.00924745	0.211	0.16	1	B	Usp47	XXE.v.XXB	Non-sig
5.10184e-05	0.0302547	0.162	0.119	1	B	Pdrg1	XXE.v.XXB	Non-sig
5.23905e-05	-0.179258	0.305	0.344	1	B	Mknk2	XXE.v.XXB	Non-sig
5.31554e-05	-0.166378	0.082	0.114	1	B	Mirt1	XXE.v.XXB	Non-sig
5.31853e-05	-0.234277	0.306	0.333	1	B	Per1	XXE.v.XXB	Non-sig
5.44996e-05	0.0323418	0.241	0.186	1	B	Eif1a	XXE.v.XXB	Non-sig
5.56611e-05	0.0354377	0.132	0.096	1	B	Polr1a	XXE.v.XXB	Non-sig
5.56922e-05	0.00789547	0.168	0.123	1	B	Ibtk	XXE.v.XXB	Non-sig
5.5929e-05	-0.0197311	0.126	0.089	1	B	Lcorl	XXE.v.XXB	Non-sig
5.59877e-05	0.0228655	0.144	0.104	1	B	Ranbp9	XXE.v.XXB	Non-sig
5.61904e-05	-0.0775005	0.863	0.872	1	B	Actg1	XXE.v.XXB	Non-sig
5.67983e-05	0.0353344	0.154	0.113	1	B	Gpr18	XXE.v.XXB	Non-sig
5.76984e-05	-0.219488	0.482	0.48	1	B	Aldoa	XXE.v.XXB	Non-sig
5.78384e-05	0.0281023	0.25	0.193	1	B	Eif2s1	XXE.v.XXB	Non-sig
5.79434e-05	-0.140352	0.212	0.253	1	B	Gga2	XXE.v.XXB	Non-sig
5.81492e-05	-0.207621	0.44	0.447	1	B	Arpp19	XXE.v.XXB	Non-sig
5.82337e-05	0.0172497	0.122	0.086	1	B	Asna1	XXE.v.XXB	Non-sig
5.86034e-05	-0.00356883	0.122	0.085	1	B	Carhsp1	XXE.v.XXB	Non-sig
5.86877e-05	0.0184285	0.167	0.124	1	B	Rad50	XXE.v.XXB	Non-sig
5.87453e-05	-0.000824959	0.104	0.071	1	B	Iah1	XXE.v.XXB	Non-sig
5.88782e-05	-0.00893328	0.238	0.181	1	B	C1qbp	XXE.v.XXB	Non-sig
5.93717e-05	0.00462113	0.373	0.296	1	B	Bod1l	XXE.v.XXB	Non-sig
6.01981e-05	-0.00265442	0.221	0.168	1	B	Dctn2	XXE.v.XXB	Non-sig
6.03358e-05	-0.173058	0.354	0.39	1	B	Ccnt1	XXE.v.XXB	Non-sig
6.03948e-05	0.000541547	0.186	0.139	1	B	Qars	XXE.v.XXB	Non-sig
6.0562e-05	-0.119144	0.1	0.136	1	B	Sh3pxd2a	XXE.v.XXB	Non-sig
6.06453e-05	0.0683578	0.3	0.238	1	B	Tomm5	XXE.v.XXB	Non-sig
6.11359e-05	0.135461	0.126	0.09	1	B	Mgp	XXE.v.XXB	Non-sig
6.29825e-05	-0.181441	0.227	0.266	1	B	Slc25a36	XXE.v.XXB	Non-sig
6.29975e-05	0.0378654	0.115	0.081	1	B	Rara	XXE.v.XXB	Non-sig
6.33294e-05	-0.114512	0.082	0.116	1	B	Slc28a2	XXE.v.XXB	Non-sig
6.38647e-05	0.0142434	0.419	0.331	1	B	Timm13	XXE.v.XXB	Non-sig
6.4122e-05	0.0259061	0.204	0.154	1	B	Pabpc4	XXE.v.XXB	Non-sig
6.53642e-05	-0.00166726	0.141	0.102	1	B	Farsa	XXE.v.XXB	Non-sig
6.57838e-05	0.023476	0.195	0.148	1	B	Arl6ip5	XXE.v.XXB	Non-sig
6.65237e-05	0.0211527	0.117	0.082	1	B	Washc3	XXE.v.XXB	Non-sig
6.7081e-05	0.00274119	0.1	0.068	1	B	Ilvbl	XXE.v.XXB	Non-sig
6.70833e-05	-0.00323918	0.221	0.169	1	B	Abce1	XXE.v.XXB	Non-sig
6.73524e-05	-0.149203	0.133	0.172	1	B	Klhl6	XXE.v.XXB	Non-sig
6.81537e-05	0.0413501	0.295	0.233	1	B	Chtop	XXE.v.XXB	Non-sig
7.21908e-05	-0.133357	0.252	0.301	1	B	Bin1	XXE.v.XXB	Non-sig
7.26885e-05	-0.0190971	0.26	0.198	1	B	Rab5a	XXE.v.XXB	Non-sig
7.31141e-05	0.0190189	0.251	0.194	1	B	Mta2	XXE.v.XXB	Non-sig
7.34385e-05	0.018035	0.197	0.15	1	B	AC125149.3	XXE.v.XXB	Non-sig
7.51389e-05	-0.18161	0.272	0.307	1	B	Fip1l1	XXE.v.XXB	Non-sig
7.51945e-05	0.0195607	0.286	0.224	1	B	Atp6v0d1	XXE.v.XXB	Non-sig
7.52872e-05	0.0704807	0.204	0.159	1	B	Plec	XXE.v.XXB	Non-sig
7.56889e-05	0.070439	0.307	0.251	1	B	Snx20	XXE.v.XXB	Non-sig
7.61547e-05	0.0576893	0.203	0.154	1	B	Ptpra	XXE.v.XXB	Non-sig
7.72693e-05	-0.0360681	0.176	0.129	1	B	Cyb5r3	XXE.v.XXB	Non-sig
7.73032e-05	0.0464555	0.771	0.657	1	B	Apoe	XXE.v.XXB	Non-sig
7.77785e-05	-0.0273923	0.365	0.28	1	B	Psmb6	XXE.v.XXB	Non-sig
7.80917e-05	-0.109648	0.875	0.843	1	B	Cox4i1	XXE.v.XXB	Non-sig
7.91702e-05	0.00210863	0.236	0.18	1	B	Gadd45gip1	XXE.v.XXB	Non-sig
7.97766e-05	0.0319978	0.286	0.225	1	B	Esd	XXE.v.XXB	Non-sig
7.99822e-05	-0.0613965	0.941	0.924	1	B	Eef2	XXE.v.XXB	Non-sig
8.01354e-05	-0.214084	0.233	0.269	1	B	Itpkb	XXE.v.XXB	Non-sig
8.15815e-05	-0.186006	0.206	0.245	1	B	Phc2	XXE.v.XXB	Non-sig
8.17532e-05	0.0175822	0.173	0.129	1	B	Twsg1	XXE.v.XXB	Non-sig
8.22429e-05	-0.0104539	0.193	0.145	1	B	Mbtps1	XXE.v.XXB	Non-sig
8.31974e-05	-0.269864	0.502	0.499	1	B	Irs2	XXE.v.XXB	Non-sig
8.35309e-05	-0.173558	0.19	0.228	1	B	Dock11	XXE.v.XXB	Non-sig
8.52068e-05	0.00887232	0.138	0.099	1	B	Sik3	XXE.v.XXB	Non-sig
8.54302e-05	-0.14643	0.159	0.199	1	B	Morc3	XXE.v.XXB	Non-sig
8.57132e-05	-0.0580839	0.292	0.22	1	B	Tecr	XXE.v.XXB	Non-sig
8.70311e-05	0.152366	0.203	0.161	1	B	Nampt	XXE.v.XXB	Non-sig
8.83943e-05	0.00362465	0.114	0.08	1	B	Lemd2	XXE.v.XXB	Non-sig
8.87266e-05	-0.0164222	0.182	0.136	1	B	Rad23a	XXE.v.XXB	Non-sig
9.06828e-05	-0.0287627	0.22	0.167	1	B	Gigyf2	XXE.v.XXB	Non-sig
9.20457e-05	-0.230387	0.463	0.471	1	B	Chd2	XXE.v.XXB	Non-sig
9.30108e-05	0.0188747	0.395	0.317	1	B	Capns1	XXE.v.XXB	Non-sig
9.34092e-05	-0.154925	0.112	0.147	1	B	Usf3	XXE.v.XXB	Non-sig
9.36949e-05	-0.029182	0.284	0.22	1	B	Mrps33	XXE.v.XXB	Non-sig
9.39806e-05	-0.143958	0.151	0.191	1	B	Sh2b3	XXE.v.XXB	Non-sig
9.45104e-05	-0.157507	0.078	0.108	1	B	Plcxd2	XXE.v.XXB	Non-sig
9.48946e-05	0.0162493	0.301	0.239	1	B	Bcl2	XXE.v.XXB	Non-sig
9.53651e-05	0.0067486	0.337	0.263	1	B	Rwdd1	XXE.v.XXB	Non-sig
9.60237e-05	-0.0172989	0.211	0.159	1	B	Rab6a	XXE.v.XXB	Non-sig
9.62386e-05	-0.154658	0.108	0.141	1	B	Ube2d1	XXE.v.XXB	Non-sig
9.72152e-05	-0.0956306	0.088	0.121	1	B	Nuak2	XXE.v.XXB	Non-sig
9.73513e-05	-0.155392	0.343	0.385	1	B	Sh3bp5	XXE.v.XXB	Non-sig
9.78975e-05	-0.1695	0.34	0.368	1	B	Ptp4a1	XXE.v.XXB	Non-sig
9.81259e-05	-0.190311	0.641	0.624	1	B	Hnrnpu	XXE.v.XXB	Non-sig
0.000104302	0.0980236	0.315	0.259	1	B	Taok3	XXE.v.XXB	Non-sig
0.000105564	-0.184642	0.393	0.421	1	B	P2ry10	XXE.v.XXB	Non-sig
0.00010733	-0.0458637	0.453	0.541	1	B	Cd22	XXE.v.XXB	Non-sig
0.000107749	-0.0290193	0.24	0.182	1	B	Pfdn6	XXE.v.XXB	Non-sig
0.000108868	-0.00534901	0.162	0.119	1	B	Immp1l	XXE.v.XXB	Non-sig
0.000109039	-0.0415492	0.64	0.668	1	B	Lsp1	XXE.v.XXB	Non-sig
0.000112589	-0.216189	0.475	0.472	1	B	Supt4a	XXE.v.XXB	Non-sig
0.000113406	0.0353826	0.557	0.454	1	B	mt-Atp8	XXE.v.XXB	Non-sig
0.000113434	-0.00119614	0.139	0.101	1	B	Bcor	XXE.v.XXB	Non-sig
0.000115297	-0.220994	0.172	0.205	1	B	Lztfl1	XXE.v.XXB	Non-sig
0.000116162	-0.0197334	0.193	0.145	1	B	Sirt2	XXE.v.XXB	Non-sig
0.000120019	0.0305792	0.153	0.114	1	B	Exoc4	XXE.v.XXB	Non-sig
0.000120665	-0.0178373	0.289	0.226	1	B	Cited2	XXE.v.XXB	Non-sig
0.000121511	-0.266081	0.314	0.336	1	B	Prdx6	XXE.v.XXB	Non-sig
0.000122049	-0.0592076	0.279	0.212	1	B	1110008F13Rik	XXE.v.XXB	Non-sig
0.000123094	0.00569868	0.255	0.197	1	B	Susd6	XXE.v.XXB	Non-sig
0.000126003	0.0271205	0.112	0.079	1	B	Dohh	XXE.v.XXB	Non-sig
0.000127417	0.029772	0.134	0.098	1	B	Clock	XXE.v.XXB	Non-sig
0.000129175	-0.0115239	0.126	0.09	1	B	Mrps25	XXE.v.XXB	Non-sig
0.000129177	0.0326565	0.146	0.108	1	B	Zhx1	XXE.v.XXB	Non-sig
0.000130266	0.0308389	0.249	0.196	1	B	Rbm17	XXE.v.XXB	Non-sig
0.00013031	-0.112089	0.119	0.155	1	B	Gm6377	XXE.v.XXB	Non-sig
0.000130349	-0.151859	0.134	0.169	1	B	Nsmce1	XXE.v.XXB	Non-sig
0.00013098	-0.00456202	0.239	0.185	1	B	Uba1	XXE.v.XXB	Non-sig
0.000131551	0.244915	0.715	0.624	1	B	Crip1	XXE.v.XXB	Non-sig
0.000131586	0.0226658	0.211	0.163	1	B	Mcrip1	XXE.v.XXB	Non-sig
0.000132087	0.0254268	0.349	0.279	1	B	Supt5	XXE.v.XXB	Non-sig
0.000132957	0.00462448	0.106	0.074	1	B	Hadh	XXE.v.XXB	Non-sig
0.000133129	0.00148574	0.288	0.227	1	B	Nemf	XXE.v.XXB	Non-sig
0.000133414	-0.0124982	0.12	0.085	1	B	Traf7	XXE.v.XXB	Non-sig
0.000136075	-0.167276	0.62	0.605	1	B	Hnrnpc	XXE.v.XXB	Non-sig
0.000137574	-0.124424	0.073	0.103	1	B	Fam102a	XXE.v.XXB	Non-sig
0.000138088	0.00472125	0.292	0.23	1	B	Rnf19b	XXE.v.XXB	Non-sig
0.000138368	-0.0839467	0.497	0.559	1	B	Ctsh	XXE.v.XXB	Non-sig
0.00014017	-0.17082	0.12	0.153	1	B	Samsn1	XXE.v.XXB	Non-sig
0.00014069	-0.225288	0.182	0.214	1	B	Cwc25	XXE.v.XXB	Non-sig
0.000142066	0.0190234	0.235	0.185	1	B	Rapgef1	XXE.v.XXB	Non-sig
0.000144089	0.0110526	0.121	0.087	1	B	Rsu1	XXE.v.XXB	Non-sig
0.000146349	-0.0261672	0.148	0.108	1	B	Nr2c2ap	XXE.v.XXB	Non-sig
0.000146676	-0.0353257	0.404	0.317	1	B	Eprs	XXE.v.XXB	Non-sig
0.000148457	0.0316298	0.117	0.083	1	B	Ddx49	XXE.v.XXB	Non-sig
0.000149536	0.0689622	0.185	0.144	1	B	Cyfip1	XXE.v.XXB	Non-sig
0.00015078	-0.112671	0.863	0.842	1	B	Gnas	XXE.v.XXB	Non-sig
0.000153265	0.0165284	0.153	0.114	1	B	Tgs1	XXE.v.XXB	Non-sig
0.000154312	-0.156224	0.112	0.145	1	B	Gadd45a	XXE.v.XXB	Non-sig
0.000154787	-0.205655	0.332	0.362	1	B	Kras	XXE.v.XXB	Non-sig
0.000158121	0.0450854	0.149	0.112	1	B	Pip4k2c	XXE.v.XXB	Non-sig
0.0001613	-0.0254861	0.271	0.21	1	B	Psma6	XXE.v.XXB	Non-sig
0.000161464	0.0273975	0.189	0.145	1	B	Eif4e	XXE.v.XXB	Non-sig
0.000162609	0.0196942	0.102	0.071	1	B	Dnttip1	XXE.v.XXB	Non-sig
0.000163829	-0.154015	0.206	0.244	1	B	Slc4a7	XXE.v.XXB	Non-sig
0.00016412	0.000200793	0.122	0.087	1	B	Brcc3	XXE.v.XXB	Non-sig
0.000167258	-0.101157	0.991	0.986	1	B	Rps9	XXE.v.XXB	Non-sig
0.000168039	-0.0217318	0.342	0.267	1	B	Ier3ip1	XXE.v.XXB	Non-sig
0.000168883	-0.0501952	0.134	0.098	1	B	C1qc	XXE.v.XXB	Non-sig
0.000170653	-0.226941	0.251	0.278	1	B	Sde2	XXE.v.XXB	Non-sig
0.000172206	-0.206561	0.395	0.413	1	B	Arglu1	XXE.v.XXB	Non-sig
0.000173962	-0.0138922	0.335	0.261	1	B	Tlk1	XXE.v.XXB	Non-sig
0.000175606	-0.179228	0.164	0.201	1	B	Herc4	XXE.v.XXB	Non-sig
0.000176227	-0.0192998	0.115	0.081	1	B	Gde1	XXE.v.XXB	Non-sig
0.000177069	0.00335838	0.248	0.193	1	B	Lamtor1	XXE.v.XXB	Non-sig
0.000178218	-0.00761995	0.139	0.101	1	B	Retreg2	XXE.v.XXB	Non-sig
0.000181189	-0.171762	0.12	0.153	1	B	Rell1	XXE.v.XXB	Non-sig
0.000183946	0.0826185	0.984	0.972	1	B	B2m	XXE.v.XXB	Non-sig
0.000184212	-0.00629965	0.362	0.286	1	B	Rnf187	XXE.v.XXB	Non-sig
0.000185257	0.00571288	0.307	0.242	1	B	Eif3d	XXE.v.XXB	Non-sig
0.000186875	-0.0218685	0.312	0.244	1	B	Man2b1	XXE.v.XXB	Non-sig
0.000187032	-0.0236871	0.154	0.113	1	B	Sgta	XXE.v.XXB	Non-sig
0.000189824	-0.0229191	0.176	0.132	1	B	Zcchc17	XXE.v.XXB	Non-sig
0.000191297	-0.119666	0.239	0.285	1	B	Gimap3	XXE.v.XXB	Non-sig
0.000193499	0.00656891	0.122	0.087	1	B	Leprot	XXE.v.XXB	Non-sig
0.000194811	-0.134448	0.175	0.212	1	B	Was	XXE.v.XXB	Non-sig
0.000195239	0.0247819	0.134	0.098	1	B	AI413582	XXE.v.XXB	Non-sig
0.000198033	-0.0170605	0.312	0.247	1	B	Cr1l	XXE.v.XXB	Non-sig
0.000200526	0.0589625	0.199	0.157	1	B	B4galt1	XXE.v.XXB	Non-sig
0.000200903	0.00895739	0.17	0.128	1	B	Ebna1bp2	XXE.v.XXB	Non-sig
0.000202295	-0.157317	0.173	0.209	1	B	Heca	XXE.v.XXB	Non-sig
0.000206831	-0.0555769	0.11	0.077	1	B	Unc50	XXE.v.XXB	Non-sig
0.000218526	-0.00246485	0.123	0.089	1	B	Zfp560	XXE.v.XXB	Non-sig
0.000218777	-0.115024	0.084	0.114	1	B	BC028528	XXE.v.XXB	Non-sig
0.000220734	-0.233085	0.32	0.342	1	B	Polr2a	XXE.v.XXB	Non-sig
0.000222309	-0.00496072	0.184	0.139	1	B	Ptpn2	XXE.v.XXB	Non-sig
0.000223394	-0.168683	0.454	0.475	1	B	Map3k1	XXE.v.XXB	Non-sig
0.000226232	0.0165283	0.103	0.073	1	B	Qtrt1	XXE.v.XXB	Non-sig
0.000226906	-0.235665	0.23	0.257	1	B	Alyref	XXE.v.XXB	Non-sig
0.000229664	-0.194964	0.241	0.274	1	B	Hip1r	XXE.v.XXB	Non-sig
0.000229807	-0.246023	0.248	0.274	1	B	Jarid2	XXE.v.XXB	Non-sig
0.000232654	0.023253	0.232	0.181	1	B	Acbd6	XXE.v.XXB	Non-sig
0.000234251	-0.0166103	0.137	0.1	1	B	Micu2	XXE.v.XXB	Non-sig
0.000236632	0.00792052	0.299	0.239	1	B	Far1	XXE.v.XXB	Non-sig
0.000237925	0.0278177	0.113	0.081	1	B	Acot13	XXE.v.XXB	Non-sig
0.000239343	-0.183252	0.314	0.337	1	B	Snrpd1	XXE.v.XXB	Non-sig
0.000242474	0.204649	0.618	0.592	1	B	Plac8	XXE.v.XXB	Non-sig
0.00024363	0.0014616	0.174	0.132	1	B	Cnih4	XXE.v.XXB	Non-sig
0.000245751	0.0852256	0.332	0.278	1	B	Sypl	XXE.v.XXB	Non-sig
0.000245957	-0.183005	0.215	0.248	1	B	Esco1	XXE.v.XXB	Non-sig
0.000255761	0.0262094	0.422	0.339	1	B	Cct7	XXE.v.XXB	Non-sig
0.000256965	0.0184594	0.207	0.161	1	B	Mapre2	XXE.v.XXB	Non-sig
0.000260673	-0.0261062	0.146	0.108	1	B	Pigp	XXE.v.XXB	Non-sig
0.000261462	-0.113661	0.988	0.867	1	B	mt-Nd2	XXE.v.XXB	Non-sig
0.000266253	-0.00200698	0.123	0.089	1	B	Dusp16	XXE.v.XXB	Non-sig
0.000277535	0.031786	0.412	0.338	1	B	Ankrd12	XXE.v.XXB	Non-sig
0.000278603	-0.168987	0.352	0.385	1	B	Ttc14	XXE.v.XXB	Non-sig
0.000278605	0.00698227	0.319	0.254	1	B	Aurkaip1	XXE.v.XXB	Non-sig
0.000280215	0.0402458	0.103	0.073	1	B	Dera	XXE.v.XXB	Non-sig
0.000280515	-0.00153949	0.352	0.283	1	B	Rb1cc1	XXE.v.XXB	Non-sig
0.000281735	-0.152447	0.219	0.254	1	B	Ccm2	XXE.v.XXB	Non-sig
0.000282732	-0.0157681	0.165	0.124	1	B	Lysmd3	XXE.v.XXB	Non-sig
0.000287441	0.0468978	0.116	0.085	1	B	Adam19	XXE.v.XXB	Non-sig
0.000289047	0.027519	0.211	0.166	1	B	Arl8b	XXE.v.XXB	Non-sig
0.000289339	0.0125412	0.464	0.373	1	B	Park7	XXE.v.XXB	Non-sig
0.0002901	0.00669661	0.477	0.385	1	B	Atp5o.1	XXE.v.XXB	Non-sig
0.000290558	-0.0190903	0.118	0.084	1	B	Slc25a28	XXE.v.XXB	Non-sig
0.000291685	0.00664513	0.366	0.294	1	B	Ggnbp2	XXE.v.XXB	Non-sig
0.000294241	0.0124132	0.166	0.125	1	B	Dynlt3	XXE.v.XXB	Non-sig
0.000297093	0.0475542	0.135	0.101	1	B	Ncoa7	XXE.v.XXB	Non-sig
0.000297732	0.00802766	0.165	0.125	1	B	Zdhhc5	XXE.v.XXB	Non-sig
0.000298477	0.00887488	0.142	0.106	1	B	Yipf1	XXE.v.XXB	Non-sig
0.000299207	-0.150454	0.133	0.167	1	B	Arhgap26	XXE.v.XXB	Non-sig
0.000302789	0.0226809	0.318	0.257	1	B	Ppp4r2	XXE.v.XXB	Non-sig
0.000306963	-0.168984	0.234	0.268	1	B	Gpsm3	XXE.v.XXB	Non-sig
0.000307173	-2.80112e-05	0.123	0.089	1	B	Tm2d3	XXE.v.XXB	Non-sig
0.000311991	0.050016	0.285	0.232	1	B	Got1	XXE.v.XXB	Non-sig
0.000312825	-0.111505	0.419	0.465	1	B	Ankrd44	XXE.v.XXB	Non-sig
0.000313543	-0.0314963	0.149	0.11	1	B	Med30	XXE.v.XXB	Non-sig
0.000314007	-0.0701109	0.291	0.351	1	B	Ciita	XXE.v.XXB	Non-sig
0.000318272	-0.205716	0.327	0.349	1	B	Tgif1	XXE.v.XXB	Non-sig
0.000319154	-0.207808	0.416	0.427	1	B	Ptpn6	XXE.v.XXB	Non-sig
0.000325591	-0.0210356	0.162	0.122	1	B	Psmc1	XXE.v.XXB	Non-sig
0.000327699	-0.0498336	0.337	0.264	1	B	Abcf1	XXE.v.XXB	Non-sig
0.000330816	-0.136364	0.441	0.462	1	B	Hnrnpm	XXE.v.XXB	Non-sig
0.000331393	0.0489782	0.161	0.124	1	B	Dkc1	XXE.v.XXB	Non-sig
0.000331417	-0.146911	0.115	0.146	1	B	Cklf	XXE.v.XXB	Non-sig
0.000336046	-0.0280904	0.147	0.108	1	B	Ccdc107	XXE.v.XXB	Non-sig
0.000337081	-0.145871	0.225	0.264	1	B	Ncf2	XXE.v.XXB	Non-sig
0.000337626	0.0057615	0.274	0.217	1	B	2900097C17Rik	XXE.v.XXB	Non-sig
0.000341117	-0.00159858	0.109	0.078	1	B	Cnot8	XXE.v.XXB	Non-sig
0.000342953	-0.0197359	0.222	0.173	1	B	Ifnar1	XXE.v.XXB	Non-sig
0.000343996	0.0657551	0.107	0.079	1	B	Gdap10	XXE.v.XXB	Non-sig
0.000344227	0.00732775	0.301	0.24	1	B	Mef2a	XXE.v.XXB	Non-sig
0.000347462	0.0268	0.136	0.102	1	B	Synj2bp	XXE.v.XXB	Non-sig
0.000348006	-0.15645	0.145	0.179	1	B	Inpp5f	XXE.v.XXB	Non-sig
0.000348288	-0.0263667	0.417	0.335	1	B	Lamtor2	XXE.v.XXB	Non-sig
0.000354268	0.012668	0.213	0.167	1	B	Nubp1	XXE.v.XXB	Non-sig
0.00035497	-0.0224646	0.335	0.265	1	B	Ctbp1	XXE.v.XXB	Non-sig
0.000357977	-0.0218069	0.204	0.156	1	B	Fam96b	XXE.v.XXB	Non-sig
0.00035845	-0.148302	0.125	0.156	1	B	Oard1	XXE.v.XXB	Non-sig
0.000358977	0.00885135	0.323	0.261	1	B	Cct8	XXE.v.XXB	Non-sig
0.000360371	-0.161168	0.215	0.247	1	B	Ppp1r18	XXE.v.XXB	Non-sig
0.0003606	-0.00797592	0.108	0.077	1	B	Isyna1	XXE.v.XXB	Non-sig
0.000361134	0.0754143	0.287	0.238	1	B	Slc25a4	XXE.v.XXB	Non-sig
0.000362664	0.0216507	0.247	0.194	1	B	Pgk1	XXE.v.XXB	Non-sig
0.000374189	-0.209536	0.38	0.393	1	B	Arf6	XXE.v.XXB	Non-sig
0.000375156	-0.0620101	0.103	0.073	1	B	Plin2	XXE.v.XXB	Non-sig
0.000385108	-0.0116277	0.193	0.148	1	B	Amfr	XXE.v.XXB	Non-sig
0.000387036	-0.010077	0.111	0.08	1	B	Ggta1	XXE.v.XXB	Non-sig
0.000387477	-0.142976	0.342	0.38	1	B	Cnn2	XXE.v.XXB	Non-sig
0.000387574	-0.00305783	0.329	0.261	1	B	Sec11a	XXE.v.XXB	Non-sig
0.000398004	0.0389982	0.285	0.23	1	B	Uhrf2	XXE.v.XXB	Non-sig
0.000398901	0.0502149	0.23	0.183	1	B	Rasgrp3	XXE.v.XXB	Non-sig
0.000405114	-0.00285882	0.124	0.09	1	B	Chchd7	XXE.v.XXB	Non-sig
0.000410539	0.00807889	0.164	0.125	1	B	Cops2	XXE.v.XXB	Non-sig
0.00041278	-0.19979	0.437	0.445	1	B	Sf1	XXE.v.XXB	Non-sig
0.000414793	-0.0248075	0.115	0.082	1	B	Nudt4	XXE.v.XXB	Non-sig
0.000415678	-0.000831057	0.258	0.205	1	B	Atp1a1	XXE.v.XXB	Non-sig
0.000415854	-0.0189236	0.239	0.186	1	B	Glrx3	XXE.v.XXB	Non-sig
0.000417402	0.0182346	0.113	0.082	1	B	Atg4d	XXE.v.XXB	Non-sig
0.000422043	-0.156849	0.651	0.621	1	B	Srsf11	XXE.v.XXB	Non-sig
0.00042258	-0.00674797	0.168	0.128	1	B	Cuedc2	XXE.v.XXB	Non-sig
0.00042266	-0.173289	0.098	0.125	1	B	C87436	XXE.v.XXB	Non-sig
0.000427814	0.0431491	0.591	0.492	1	B	Atp5j2	XXE.v.XXB	Non-sig
0.000430078	0.00332223	0.151	0.113	1	B	Ssbp4	XXE.v.XXB	Non-sig
0.00043386	-0.188062	0.231	0.257	1	B	Stk11	XXE.v.XXB	Non-sig
0.000435077	-0.0157397	0.239	0.187	1	B	Yrdc	XXE.v.XXB	Non-sig
0.000436033	-0.0599697	0.193	0.146	1	B	Snrnp27	XXE.v.XXB	Non-sig
0.000436425	-0.222734	0.291	0.309	1	B	Arpc4	XXE.v.XXB	Non-sig
0.000437022	0.0253429	0.542	0.438	1	B	Atp5f1	XXE.v.XXB	Non-sig
0.000438509	0.0577051	0.485	0.404	1	B	Neat1	XXE.v.XXB	Non-sig
0.000442156	0.0185714	0.13	0.097	1	B	Acsl5	XXE.v.XXB	Non-sig
0.000443071	0.0718725	0.189	0.151	1	B	Lpp	XXE.v.XXB	Non-sig
0.000451575	-0.0189659	0.208	0.16	1	B	Rtf2	XXE.v.XXB	Non-sig
0.000453848	-0.0414624	0.262	0.202	1	B	Aco2	XXE.v.XXB	Non-sig
0.000459227	-0.0551195	0.951	0.927	1	B	Rpl7a	XXE.v.XXB	Non-sig
0.000459807	-0.0248786	0.203	0.156	1	B	Immt	XXE.v.XXB	Non-sig
0.000463469	-0.00475406	0.228	0.177	1	B	Pcmt1	XXE.v.XXB	Non-sig
0.000466	0.0111509	0.247	0.196	1	B	Anapc16	XXE.v.XXB	Non-sig
0.000468311	0.0144037	0.329	0.267	1	B	Ubtf	XXE.v.XXB	Non-sig
0.000468492	-0.00335173	0.272	0.215	1	B	Uchl3	XXE.v.XXB	Non-sig
0.000468585	-0.169767	0.271	0.305	1	B	Map4k4	XXE.v.XXB	Non-sig
0.000474455	-0.0170098	0.157	0.118	1	B	Stx8	XXE.v.XXB	Non-sig
0.000475254	0.00715402	0.182	0.14	1	B	Rpl7l1	XXE.v.XXB	Non-sig
0.000477615	0.0301781	0.17	0.132	1	B	Commd7	XXE.v.XXB	Non-sig
0.000479645	-0.1528	0.558	0.571	1	B	Mycbp2	XXE.v.XXB	Non-sig
0.000479868	0.00119192	0.12	0.089	1	B	Mtx1	XXE.v.XXB	Non-sig
0.000480334	-0.0316859	0.22	0.172	1	B	Ddx39	XXE.v.XXB	Non-sig
0.000481359	-0.025331	0.187	0.143	1	B	Specc1l	XXE.v.XXB	Non-sig
0.00048355	-0.00977324	0.273	0.214	1	B	Tbc1d15	XXE.v.XXB	Non-sig
0.000488603	0.0669776	0.101	0.074	1	B	Myo18a	XXE.v.XXB	Non-sig
0.000489431	-0.0361026	0.675	0.762	1	B	Ms4a1	XXE.v.XXB	Non-sig
0.000492923	-0.0131588	0.184	0.141	1	B	Vps29	XXE.v.XXB	Non-sig
0.00049643	0.0118528	0.187	0.145	1	B	Pik3ca	XXE.v.XXB	Non-sig
0.000505406	0.0284495	0.125	0.093	1	B	Adar	XXE.v.XXB	Non-sig
0.000511339	0.00816988	0.131	0.098	1	B	Actr1a	XXE.v.XXB	Non-sig
0.000517642	-0.0115375	0.244	0.19	1	B	Eif1ax	XXE.v.XXB	Non-sig
0.000520847	-0.226445	0.401	0.408	1	B	Ppdpf	XXE.v.XXB	Non-sig
0.0005372	-0.0170744	0.112	0.081	1	B	1300002E11Rik	XXE.v.XXB	Non-sig
0.000538837	0.0588364	0.861	0.81	1	B	Serp1	XXE.v.XXB	Non-sig
0.000539945	-0.183433	0.612	0.579	1	B	Clta	XXE.v.XXB	Non-sig
0.00054613	-0.147189	0.076	0.102	1	B	Phykpl	XXE.v.XXB	Non-sig
0.000553776	-0.00629388	0.12	0.088	1	B	Smim26	XXE.v.XXB	Non-sig
0.000554841	-0.0211696	0.158	0.119	1	B	Nfkb2	XXE.v.XXB	Non-sig
0.000557582	-0.138733	0.126	0.157	1	B	Adcy7	XXE.v.XXB	Non-sig
0.000559768	-0.13617	0.133	0.164	1	B	Hcst	XXE.v.XXB	Non-sig
0.000561403	0.121243	0.568	0.496	1	B	4930523C07Rik	XXE.v.XXB	Non-sig
0.000564151	-0.129511	0.634	0.62	1	B	Hnrnph1	XXE.v.XXB	Non-sig
0.000565173	0.0487579	0.144	0.11	1	B	Ttc39b	XXE.v.XXB	Non-sig
0.000573049	-0.0168265	0.186	0.143	1	B	Coro1b	XXE.v.XXB	Non-sig
0.000579569	0.0994933	0.187	0.149	1	B	Stip1	XXE.v.XXB	Non-sig
0.000579876	0.0320328	0.101	0.074	1	B	Cndp2	XXE.v.XXB	Non-sig
0.000580342	0.00174197	0.216	0.17	1	B	Epb41l2	XXE.v.XXB	Non-sig
0.000581935	-0.0932409	0.726	0.713	1	B	Ddx3x	XXE.v.XXB	Non-sig
0.000583441	-0.0272951	0.11	0.08	1	B	Rnf126	XXE.v.XXB	Non-sig
0.000587005	0.00834348	0.115	0.085	1	B	1600002K03Rik	XXE.v.XXB	Non-sig
0.00059144	-0.0363948	0.228	0.178	1	B	Golph3	XXE.v.XXB	Non-sig
0.000596801	-0.147815	0.554	0.544	1	B	Sumo2	XXE.v.XXB	Non-sig
0.000599269	-0.162336	0.638	0.624	1	B	Ankrd11	XXE.v.XXB	Non-sig
0.000607488	-0.152294	0.169	0.202	1	B	Itpr3	XXE.v.XXB	Non-sig
0.000616451	-0.152873	0.192	0.227	1	B	Pecam1	XXE.v.XXB	Non-sig
0.000617119	0.0116672	0.211	0.166	1	B	Ncoa2	XXE.v.XXB	Non-sig
0.000623994	0.0404561	0.15	0.115	1	B	Ankle2	XXE.v.XXB	Non-sig
0.000628787	-0.136831	0.163	0.2	1	B	Pgap1	XXE.v.XXB	Non-sig
0.000631711	-0.0473551	0.141	0.105	1	B	Mpp6	XXE.v.XXB	Non-sig
0.000632508	-0.0210868	0.243	0.19	1	B	Cfdp1	XXE.v.XXB	Non-sig
0.000640069	0.0129671	0.143	0.108	1	B	Rabggtb	XXE.v.XXB	Non-sig
0.00064025	-0.162952	0.162	0.192	1	B	Svbp	XXE.v.XXB	Non-sig
0.000641679	-0.00026759	0.113	0.082	1	B	Rbfa	XXE.v.XXB	Non-sig
0.00065902	-0.0626401	0.241	0.186	1	B	Timm10b	XXE.v.XXB	Non-sig
0.000666959	0.0197332	0.442	0.363	1	B	Pomp	XXE.v.XXB	Non-sig
[truncated: 63,536 more rows]
