# Supplementary material for: Estradiol treatment induces both shared and unique gene regulation and networks in adipose cell types of gonadectomized obese XX and XY mice
Source: Biol Sex Differ. 2026 Feb 23;17:41. doi: 10.1186/s13293-026-00859-z (PMC12930959; doi:10.1186/s13293-026-00859-z)
Supplement: Supplementary file 3 — Additional file 3. [file 13293_2026_859_MOESM3_ESM.xls]

## Sheet: Sheet 1
Module	Pval	Enrichment	Padj	PathwaySource	Pathway	nOverlap	Overlap	nDEGs	nGeneInPathwayInBackground	nBackground	negLog10Padj	pathwaywise.avg_log2FC
NK_XYE.v.XYB_DOWN	5.48041e-80	304.985	4.29774e-76	GO_BP_Mm	GOBP_TRANSLATION_AT_SYNAPSE	33	Rps14,Rpl17,Rpl5,Rpl9,Rps16,Rpl32,Rps5,Rpl10,Rpl10a,Rpl23,Rps27a,Rps11,Rps15a,Rps10,Rpl29,Rpl26,Rpl7,Rps24,Rpl13,Rpl27a,Rpl28,Rpl14,Rpl24,Rpl7a,Rpl8,Rpl34,Rpl15,Rplp2,Rps12,Rpl22,Rpl4,Rpl35a,Rps26	70	48	31053	75.3668	-0.431069
Mono_XYE.v.XYB_DOWN	6.87636e-79	217.719	5.39244e-75	GO_BP_Mm	GOBP_TRANSLATION_AT_SYNAPSE	35	Rpl10,Rpl23,Rpl17,Rpl9,Rps14,Rpl29,Rps16,Rps12,Rps5,Rpl26,Rpl35a,Rpl5,Rps24,Rps15a,Rps10,Rps11,Rpl24,Rpl7,Rps27a,Rpl10a,Rpl28,Rpl34,Rps26,Rpl32,Rpl23a,Rpl22,Rpl7a,Rpl6,Rpl13,Rpl14,Rpl27a,Rpl15,Rpl8,Rplp2,Rpl12	104	48	31053	74.2682	-0.237443
NK_XYE.v.XYB_DOWN	1.13164e-125	175.597	8.87435e-122	GO_BP_Mm	GOBP_CYTOPLASMIC_TRANSLATION	57	Rps3,Rpl21,Rps14,Rpl17,Rpl5,Rpl9,Rps4x,Rps16,Rps3a1,Rpl32,Rps5,Rpl30,Rps13,Rps6,Rps7,Rpl10a,Rplp1,Rpl23,Fau,Rps19,Rpl18,Rps27a,Rpl3,Rps11,Rps15a,Rps10,Rpl29,Rpl26,Rpl7,Rpl18a,Rps24,Rpl13,Rpl27a,Rpl11,Rplp0,Rps2,Rpl28,Rpl14,Rpl19,Rpl24,Rpl7a,Rps8,Rps23,Rpl8,Rps25,Rps9,Rpl34,Rpl15,Rplp2,Rpsa,Rps18,Rps12,Rpl22,Rps20,Rpl4,Rpl35a,Rps26	70	144	31053	121.052	-0.427778
Mono_XYE.v.XYB_DOWN	2.1325e-109	118.191	1.67231e-105	GO_BP_Mm	GOBP_CYTOPLASMIC_TRANSLATION	57	Rps4x,Rps3a1,Rpl23,Rpl17,Rpl9,Rps14,Rpl21,Rpl29,Fau,Rps16,Rps13,Rps2,Rps25,Rps12,Rps5,Rpl26,Rpl35a,Rpl5,Rps3,Rpl30,Rps24,Rps15a,Rps10,Rps7,Rps11,Rpl24,Rpl7,Rps27a,Rpl10a,Rpl11,Rpl18,Rps19,Rps6,Rps8,Rps20,Rpl28,Rpl34,Rps26,Rpl32,Rplp1,Rpl23a,Rpl22,Rpl7a,Rpl6,Rpl13,Rps23,Rpl14,Rpl39,Rpl27a,Rpl18a,Rps15,Rpl15,Rpl8,Rplp2,Rpl12,Rpl19,Rplp0	104	144	31053	104.777	-0.23303
Mono_XXE.v.XXB_DOWN	3.21552e-24	116.808	2.52161e-20	GO_BP_Mm	GOBP_TRANSLATION_AT_SYNAPSE	13	Uba52,Rps27,Rpl27,Rpl27a,Rpl34,Rpl36,Rps15a,Rpl37,Rpl35,Rpl9,Rps11,Rpl37a,Rpl26	72	48	31053	19.5983	-0.30205
B_XYE.v.XYB_DOWN	1.67229e-74	114.342	1.31141e-70	GO_BP_Mm	GOBP_TRANSLATION_AT_SYNAPSE	38	Rpl17,Rpl9,Rpl26,Rps15a,Rps16,Rpl10,Rps24,Rpl29,Rps5,Rpl32,Rpl23,Rpl35a,Rps14,Rps11,Rpl7,Rpl13,Rpl28,Rps10,Rpl8,Rpl15,Rpl27a,Rpl24,Rpl10a,Rpl12,Rpl14,Rpl34,Rpl5,Rpl6,Rps27a,Rpl7a,Rpl22,Rpl4,Rps26,Rps27,Rpl36a,Rpl27,Rpl13a,Rplp2	215	48	31053	69.8823	-0.315522
T_XYE.v.XYB_DOWN	1.88618e-78	109.65	1.47914e-74	GO_BP_Mm	GOBP_TRANSLATION_AT_SYNAPSE	40	Rpl17,Rpl9,Rps15a,Rpl29,Rpl26,Rps16,Rpl10,Rpl32,Rps14,Rps11,Rps5,Rps10,Rpl7,Rpl23,Rpl15,Rpl8,Rps27a,Rpl34,Rps24,Rpl28,Rpl24,Rpl35a,Rpl12,Rpl13,Rpl5,Rpl10a,Rpl27a,Rpl14,Rpl6,Rpl7a,Rpl22,Rps12,Rpl4,Rps26,Rplp2,Rps27,Rpl27,Rpl36a,Rpl13a,Rpl23a	236	48	31053	73.83	-0.345454
Meso_XXE.v.XXB_DOWN	1.40215e-43	86.954	1.09957e-39	GO_BP_Mm	GOBP_TRANSLATION_AT_SYNAPSE	25	Rps27,Rps24,Rpl35a,Rpl37,Rpl27a,Rpl34,Rpl36,Rpl38,Rps26,Rpl37a,Rps28,Rpl12,Uba52,Rps16,Rpl27,Rplp2,Rps11,Rpl35,Rpl32,Rpl9,Rps27a,Rpl17,Rpl13,Rpl8,Rps10	186	48	31053	38.9588	-0.769954
NK_XYE.v.XYB_DOWN	1.25862e-20	85.8608	9.87011e-17	GO_BP_Mm	GOBP_RIBOSOME_ASSEMBLY	12	Rps14,Rpl5,Rps5,Rps6,Rpl10,Fau,Rps19,Rpl11,Rplp0,Rpl24,Rps25,Rpsa	70	62	31053	16.0057	-0.467827
DC_XYE.v.XYB_DOWN	1.1301e-18	76.5195	8.86223e-15	GO_BP_Mm	GOBP_CYTOPLASMIC_TRANSLATION	11	Rps4x,Rps3a1,Rpl21,Rpl29,Rpl5,Rpl7,Rps5,Rps6,Rps11,Fau,Rpl17	31	144	31053	14.0525	-0.203711
NK_XYE.v.XYB_DOWN	8.79812e-20	73.9357	6.89948e-16	GO_BP_Mm	GOBP_RIBOSOMAL_SMALL_SUBUNIT_BIOGENESIS	12	Rps14,Rps16,Rps5,Rps6,Rps7,Fau,Rps19,Rps24,Rps8,Rps25,Rps9,Rpsa	70	72	31053	15.1612	-0.413353
B_XYE.v.XYB_DOWN	8.2697e-111	68.2043	6.48509e-107	GO_BP_Mm	GOBP_CYTOPLASMIC_TRANSLATION	68	Rpl17,Fau,Rpl21,Rps4x,Rpl9,Rpl26,Rps15a,Rps16,Rps3a1,Rps7,Rps3,Rps24,Rpl29,Rps6,Rps5,Rpl32,Rpl11,Rpl23,Rpl18a,Rps19,Rpl35a,Rps13,Rps23,Rps14,Rps11,Rpl7,Rpl19,Rpl13,Rps18,Rpl28,Rps2,Rps10,Rpl30,Rpl8,Rpl15,Rps20,Rps25,Rpl27a,Rpl24,Rpl10a,Rpl12,Rpl14,Rpl34,Rpl18,Rps8,Rpl5,Rpl6,Rps27a,Rplp0,Rplp1,Rpsa,Rpl7a,Rpl22,Rpl3,Rpl4,Rps26,Rps9,Rpl22l1,Rpl39,Rpl36a,Rps15,Cnbp,Rpl36al,Rpl27,Rpl13a,Rplp2,Eif4a1,R…	215	144	31053	106.188	-0.306323
Mono_XYE.v.XYB_DOWN	2.28953e-22	67.4228	1.79545e-18	GO_BP_Mm	GOBP_RIBOSOME_ASSEMBLY	14	Rpl10,Rps14,Fau,Rps25,Rps5,Rpl5,Rpl24,Rpl11,Rps19,Rps6,Rpl23a,Rpl6,Rps15,Rplp0	104	62	31053	17.7458	-0.251565
T_XYE.v.XYB_DOWN	1.56093e-116	65.7903	1.22408e-112	GO_BP_Mm	GOBP_CYTOPLASMIC_TRANSLATION	72	Fau,Rpl21,Rps3a1,Rpl17,Rpl9,Rps4x,Rps15a,Rps3,Rpl29,Rpl26,Rps16,Rpl32,Rps7,Rps14,Rps11,Rps6,Rps5,Rps10,Rps13,Rplp0,Rpl19,Rps18,Rplp1,Rpl7,Rps2,Rps23,Rpl11,Rpl18a,Rpl23,Rpl30,Rpl15,Rpl8,Rpl18,Rps27a,Rpl34,Rps24,Rpl28,Rpl24,Rpsa,Rpl35a,Rpl12,Rpl13,Rps25,Rpl5,Rpl10a,Rpl27a,Rpl14,Rps19,Rps8,Rpl3,Rpl6,Rps20,Rpl7a,Rpl22l1,Rpl22,Rps12,Rpl4,Rps26,Rps9,Rplp2,Rps15,Rpl39,Rpl41,Rpl27,Rpl36al,Eif4a1,Rpl36a,R…	236	144	31053	111.912	-0.343965
T_XXE.v.XXB_DOWN	1.0162e-62	58.5324	7.96901e-59	GO_BP_Mm	GOBP_TRANSLATION_AT_SYNAPSE	38	Rps27,Uba52,Rps15a,Rpl27,Rpl35a,Rpl9,Rpl35,Rps16,Rpl37,Rpl36,Rps24,Rpl34,Rps10,Rps28,Rps26,Rpl28,Rpl32,Rpl8,Rpl29,Rpl12,Rpl13a,Rpl37a,Rpl27a,Rpl36a,Rpl17,Rps27a,Rpl26,Rplp2,Rpl23,Rpl15,Rpl24,Rpl10a,Rpl38,Rps11,Rpl13,Rpl22,Rpl6,Rps5	420	48	31053	58.0986	-0.189788
B_XXE.v.XXB_DOWN	1.57724e-68	57.1647	1.23687e-64	GO_BP_Mm	GOBP_TRANSLATION_AT_SYNAPSE	41	Uba52,Rps27,Rpl27,Rpl35a,Rps15a,Rpl37a,Rpl34,Rps16,Rpl9,Rpl37,Rpl36,Rpl38,Rpl35,Rps24,Rps26,Rpl27a,Rps28,Rpl26,Rpl13a,Rpl29,Rpl22,Rpl8,Rpl36a,Rpl17,Rpl23,Rpl12,Rpl28,Rpl32,Rps10,Rpl6,Rpl15,Rpl7,Rps5,Rpl10a,Rplp2,Rpl10,Rps27a,Rpl24,Rps11,Rpl14,Rpl13	464	48	31053	63.9077	-0.316222
Mono_XXE.v.XXB_DOWN	1.09739e-26	53.9115	8.60569e-23	GO_BP_Mm	GOBP_CYTOPLASMIC_TRANSLATION	18	Uba52,Rpl39,Rpl27,Rps19,Rps21,Rpl27a,Rps7,Rpl34,Rps23,Rpl36,Rps15a,Rpl9,Rpl30,Rpl11,Rps11,Rpl18a,Rpl37a,Rpl26	72	144	31053	22.0652	-0.293165
Mono_XYE.v.XYB_DOWN	5.32329e-18	53.4782	4.17453e-14	GO_BP_Mm	GOBP_RIBOSOMAL_LARGE_SUBUNIT_BIOGENESIS	12	Rpl10,Rpl26,Rpl35a,Rpl5,Rpl24,Rpl7,Rpl11,Rpl23a,Rpl6,Npm1,Rpl14,Rplp0	104	67	31053	13.3794	-0.247137
Mono_XYE.v.XYB_DOWN	1.34518e-17	49.7644	1.05489e-13	GO_BP_Mm	GOBP_RIBOSOMAL_SMALL_SUBUNIT_BIOGENESIS	12	Rps14,Fau,Rps16,Rps25,Rps5,Rps24,Rps7,Rps19,Rps6,Rps8,Npm1,Rps15	104	72	31053	12.9768	-0.243684
ASPC_XXE.v.XXB_DOWN	3.77144e-13	2.90147	2.95756e-09	GO_BP_Mm	GOBP_CELL_CELL_SIGNALING_BY_WNT	58	Dact1,Sfrp1,Jup,Mdk,Bicc1,Wnt5a,Rbms3,Ror1,Tpbgl,App,Gpc3,Col1a1,Jade1,Fzd1,Ndrg2,Ccnd1,Nid1,Amotl2,Tiam1,Zeb2,Apoe,Wnt11,Sulf1,Hbp1,Tcf7l2,Fzd4,Lrrk1,Wwtr1,Thra,Myoc,Vgll4,Foxo3,Atp6ap2,Tbx18,Ift80,Lrp1,Lrp5,Crbn,Fzd7,Mdfic,Reck,Ppp2r3a,Lrrk2,Cyld,Eda,Tbl1xr1,Pkd1,Cdk14,Tle4,Cd44,Tgfb1,Cdc73,Ddit3,Amer1,Ryk,Ldb1,Pten,Dab2ip	1414	439	31053	8.52907	-0.178141
Meso_XXE.v.XXB_DOWN	1.78237e-48	41.7379	1.39774e-44	GO_BP_Mm	GOBP_CYTOPLASMIC_TRANSLATION	36	Rps29,Fau,Rps24,Rpl30,Rpl35a,Rps21,Rpl27a,Rpl34,Rpl36,Rpl38,Rpl18a,Rps26,Rps23,Rpl37a,Rps28,Rpl12,Uba52,Rps13,Rpl39,Rps15,Rps16,Rps25,Rpl27,Rplp2,Rpl21,Rps7,Rps11,Rpl32,Rpl18,Rpl9,Rps27a,Rpl19,Rpl17,Rpl13,Rpl8,Rps10	186	144	31053	43.8546	-0.718217
NK_XYE.v.XYB_DOWN	8.08688e-98	41.527	6.34173e-94	GO_BP_Mm	GOBP_PEPTIDE_BIOSYNTHETIC_PROCESS	63	Rps3,Rpl21,Rps14,Rpl17,Rpl5,Rpl9,Rps4x,Rps16,Rps3a1,Rpl32,Rps5,Rpl30,Rps13,Rps6,Rpl10,Rps7,Rpl10a,Rplp1,Rpl23,Fau,Rps19,Rpl18,Rps27a,Rpl3,Rack1,Rps11,Rps15a,Rps10,Rpl29,Rpl26,Rpl7,Rpl18a,Rps24,Rpl13,Rpl27a,Rpl11,Eef1a1,Rplp0,Rps2,Rpl28,Rpl14,Rpl19,Rpl24,Rpl7a,Rps8,Rps23,Rpl8,Rps25,Rps9,Rpl34,Rpl15,Rplp2,Rpsa,Eif1,Rps18,Rps12,Rpl22,Rps20,Rpl4,Rpl35a,Eef1b2,Rps26,Eif3h	70	673	31053	93.1978	-0.428906
Mono_XXE.v.XXB_DOWN	4.45049e-15	39.5351	3.49008e-11	GO_BP_Mm	GOBP_ANTIGEN_PROCESSING_AND_PRESENTATION	11	H2-Q7,Relb,Flt3,Ccr7,H2-M3,B2m,H2-DMb2,H2-D1,Cd74,H2-Aa,H2-Q6	72	120	31053	10.4572	-0.396201
T_XYE.v.XYB_DOWN	2.8684e-22	36.0785	2.2494e-18	GO_BP_Mm	GOBP_RIBOSOME_ASSEMBLY	17	Fau,Rpl10,Rps14,Rps6,Rps5,Rplp0,Rpl11,Rpl24,Rpsa,Rps25,Rpl5,Rps19,Rpl6,Rps27,Rps15,Rpl23a,Nop53	236	62	31053	17.6479	-0.337182
NK_XYE.v.XYB_DOWN	2.16584e-93	35.5569	1.69845e-89	GO_BP_Mm	GOBP_PEPTIDE_METABOLIC_PROCESS	63	Rps3,Rpl21,Rps14,Rpl17,Rpl5,Rpl9,Rps4x,Rps16,Rps3a1,Rpl32,Rps5,Rpl30,Rps13,Rps6,Rpl10,Rps7,Rpl10a,Rplp1,Rpl23,Fau,Rps19,Rpl18,Rps27a,Rpl3,Rack1,Rps11,Rps15a,Rps10,Rpl29,Rpl26,Rpl7,Rpl18a,Rps24,Rpl13,Rpl27a,Rpl11,Eef1a1,Rplp0,Rps2,Rpl28,Rpl14,Rpl19,Rpl24,Rpl7a,Rps8,Rps23,Rpl8,Rps25,Rps9,Rpl34,Rpl15,Rplp2,Rpsa,Eif1,Rps18,Rps12,Rpl22,Rps20,Rpl4,Rpl35a,Eef1b2,Rps26,Eif3h	70	786	31053	88.7699	-0.428906
NK_XYE.v.XYB_DOWN	3.27971e-93	35.3321	2.57195e-89	GO_BP_Mm	GOBP_AMIDE_BIOSYNTHETIC_PROCESS	63	Rps3,Rpl21,Rps14,Rpl17,Rpl5,Rpl9,Rps4x,Rps16,Rps3a1,Rpl32,Rps5,Rpl30,Rps13,Rps6,Rpl10,Rps7,Rpl10a,Rplp1,Rpl23,Fau,Rps19,Rpl18,Rps27a,Rpl3,Rack1,Rps11,Rps15a,Rps10,Rpl29,Rpl26,Rpl7,Rpl18a,Rps24,Rpl13,Rpl27a,Rpl11,Eef1a1,Rplp0,Rps2,Rpl28,Rpl14,Rpl19,Rpl24,Rpl7a,Rps8,Rps23,Rpl8,Rps25,Rps9,Rpl34,Rpl15,Rplp2,Rpsa,Eif1,Rps18,Rps12,Rpl22,Rps20,Rpl4,Rpl35a,Eef1b2,Rps26,Eif3h	70	791	31053	88.5897	-0.428906
B_XYE.v.XYB_DOWN	1.71589e-19	34.9434	1.3456e-15	GO_BP_Mm	GOBP_RIBOSOME_ASSEMBLY	15	Fau,Rpl10,Rps6,Rps5,Rpl11,Rps19,Rps14,Rps25,Rpl24,Rpl5,Rpl6,Rplp0,Rpsa,Rps27,Rps15	215	62	31053	14.8711	-0.316759
T_XXE.v.XXB_DOWN	8.18506e-85	33.8872	6.41873e-81	GO_BP_Mm	GOBP_CYTOPLASMIC_TRANSLATION	66	Uba52,Rps29,Rps7,Rps15a,Rpl27,Rpl35a,Rpl9,Rps21,Rpl39,Rps16,Rpl36al,Rpl36,Rpl22l1,Rps20,Rps24,Rps23,Rpl34,Rps10,Rps19,Rps28,Rpl21,Rpl30,Rps26,Rplp0,Rps13,Rpl28,Rpl32,Rps18,Rpl8,Fau,Rpl29,Rpl12,Rpl13a,Rps3a1,Rps3,Rpl18,Rpl37a,Rpl18a,Rpl27a,Rpl19,Rpl36a,Rps17,Rpl17,Rps27a,Rpl26,Rplp2,Rpl23,Rpl15,Rpl41,Rpsa,Rpl31,Rps8,Rpl24,Rpl10a,Rpl11,Rpl38,Rps11,Rpl13,Dph5,Rpl22,Rps9,Slbp,Rplp1,Rpl6,Eif3m,Rps5	420	144	31053	80.1926	-0.175275
NK_XYE.v.XYB_DOWN	9.71759e-28	32.8603	7.62053e-24	GO_BP_Mm	GOBP_RIBOSOME_BIOGENESIS	22	Rps14,Rpl5,Rps16,Rps5,Rps6,Rpl10,Rps7,Fau,Rps19,Rpl26,Rpl7,Rps24,Rpl11,Rplp0,Rpl14,Rpl24,Rpl7a,Rps8,Rps25,Rps9,Rpsa,Rpl35a	70	297	31053	23.118	-0.436565
B_XYE.v.XYB_DOWN	4.63296e-20	32.0961	3.63317e-16	GO_BP_Mm	GOBP_RIBOSOMAL_SMALL_SUBUNIT_BIOGENESIS	16	Fau,Rps16,Rps7,Rps24,Rps6,Rps5,Rps19,Rps14,Rps25,Rps8,Rpsa,Rps9,Rps27,Rps15,Snu13,Npm1	215	72	31053	15.4397	-0.282273
B_XXE.v.XXB_DOWN	2.01314e-85	31.6033	1.57871e-81	GO_BP_Mm	GOBP_CYTOPLASMIC_TRANSLATION	68	Uba52,Fau,Rpl27,Rps21,Rps29,Rpl35a,Rps15a,Rps7,Rpl21,Rpl37a,Rpl34,Rps16,Rpl39,Rpl9,Rpl36,Rpl38,Rps19,Rps23,Rpl30,Rpl18a,Rps13,Rps24,Rps26,Rpl27a,Rps28,Rpl26,Rpl13a,Rpl19,Rpl29,Rps25,Rps20,Rpl22,Rpl11,Rpl8,Rpl36a,Rpl17,Rpl23,Rpl22l1,Rpl12,Rpl28,Rpl31,Rpl32,Rps10,Rpl6,Rpl15,Rps3a1,Rpl7,Rps5,Rpl10a,Rplp2,Rps3,Rps18,Cnbp,Rps27a,Rpl24,Rpl18,Rpsa,Rps11,Rpl41,Rpl36al,Rpl14,Rps2,Slbp,Rps8,Rps17,Rps4x,Rpl…	464	144	31053	80.8017	-0.289954
NK_XYE.v.XYB_DOWN	4.88379e-15	30.7709	3.82987e-11	GO_BP_Mm	GOBP_RIBONUCLEOPROTEIN_COMPLEX_SUBUNIT_ORGANIZATION	12	Rps14,Rpl5,Rps5,Rps6,Rpl10,Fau,Rps19,Rpl11,Rplp0,Rpl24,Rps25,Rpsa	70	173	31053	10.4168	-0.467827
ASPC_XYE.v.XYB_DOWN	2.124e-07	2.64786	0.00166564	GO_BP_Mm	GOBP_CELL_CELL_SIGNALING_BY_WNT	35	Col1a1,Mdk,Nid1,Fzd1,Lrp1,Sox4,Apoe,Sdc1,Sulf1,Hbp1,Pkd2,Pfdn5,App,Pkd1,Myoc,Gprc5b,Lrp6,Dact1,Tpbg,Ctnnbip1,Ednra,Amotl1,Snx3,Mitf,Ift20,Tgfb1,Dkk3,Atp6ap2,Csnk2b,Lrp5,Ube2b,Wwtr1,Thra,Cmah,Bcl9l	935	439	31053	2.77842	-0.202742
T_XYE.v.XYB_DOWN	2.09155e-19	29.2401	1.6402e-15	GO_BP_Mm	GOBP_RIBOSOMAL_SMALL_SUBUNIT_BIOGENESIS	16	Fau,Rps16,Rps7,Rps14,Rps6,Rps5,Rps24,Rpsa,Rps25,Rps19,Rps8,Rps9,Rps27,Rps15,Npm1,Snu13	236	72	31053	14.7851	-0.3209
Mono_XYE.v.XYB_DOWN	8.55592e-82	28.8382	6.70955e-78	GO_BP_Mm	GOBP_PEPTIDE_BIOSYNTHETIC_PROCESS	65	Rpl10,Rps4x,Rps3a1,Rpl23,Rpl17,Rpl9,Rps14,Rpl21,Rpl29,Fau,Rps16,Rps13,Rps2,Rps25,Rps12,Rps5,Rpl26,Rpl35a,Rpl5,Rps3,Rpl30,Rps24,Rps15a,Rps10,Rps7,Rps11,Rpl24,Rpl7,Rps27a,Rpl10a,Rpl11,Rpl18,Rps19,Rack1,Eif1,Rps6,Rps8,Rps20,Rpl28,Rpl34,Eef1b2,Rps26,Rpl32,Rplp1,Rpl23a,Rpl22,Rpl7a,Rpl6,Eef1a1,Rpl13,Rps23,Npm1,Rpl14,Rpl39,Eif3f,Rpl27a,Rpl18a,Rps15,Eif3k,Rpl15,Rpl8,Rplp2,Rpl12,Rpl19,Rplp0	104	673	31053	77.1733	-0.235358
ASPC_XXE.v.XXB_DOWN	1.91444e-09	3.52317	1.5013e-05	GO_BP_Mm	GOBP_COAGULATION	30	Serping1,Vtn,Cd9,Serpine2,C3,F3,Fbln1,Pros1,Enpp4,Entpd2,Pdia3,C1qtnf1,Ptger3,Pdia4,Apoe,Papss2,Rap2b,Pdgfra,P2ry1,Thbs1,Pear1,Tlr4,Ano6,Anxa5,Lyst,C1galt1c1,Sh2b3,Plau,Tspan9,Pip5k1c	1414	187	31053	4.82353	-0.242016
T_XYE.v.XYB_DOWN	9.96073e-17	27.4944	7.81121e-13	GO_BP_Mm	GOBP_RIBOSOMAL_LARGE_SUBUNIT_BIOGENESIS	14	Rpl26,Rpl10,Rplp0,Rpl7,Rpl11,Rpl24,Rpl35a,Rpl5,Rpl14,Rpl6,Npm1,Rpl23a,Nsa2,Nop53	236	67	31053	12.1073	-0.33228
NK_XYE.v.XYB_DOWN	6.45781e-85	26.3409	5.06422e-81	GO_BP_Mm	GOBP_AMIDE_METABOLIC_PROCESS	63	Rps3,Rpl21,Rps14,Rpl17,Rpl5,Rpl9,Rps4x,Rps16,Rps3a1,Rpl32,Rps5,Rpl30,Rps13,Rps6,Rpl10,Rps7,Rpl10a,Rplp1,Rpl23,Fau,Rps19,Rpl18,Rps27a,Rpl3,Rack1,Rps11,Rps15a,Rps10,Rpl29,Rpl26,Rpl7,Rpl18a,Rps24,Rpl13,Rpl27a,Rpl11,Eef1a1,Rplp0,Rps2,Rpl28,Rpl14,Rpl19,Rpl24,Rpl7a,Rps8,Rps23,Rpl8,Rps25,Rps9,Rpl34,Rpl15,Rplp2,Rpsa,Eif1,Rps18,Rps12,Rpl22,Rps20,Rpl4,Rpl35a,Eef1b2,Rps26,Eif3h	70	1061	31053	80.2955	-0.428906
NK_XYE.v.XYB_DOWN	2.2929e-84	25.8297	1.79809e-80	GO_BP_Mm	GOBP_CELLULAR_MACROMOLECULE_BIOSYNTHETIC_PROCESS	63	Rps3,Rpl21,Rps14,Rpl17,Rpl5,Rpl9,Rps4x,Rps16,Rps3a1,Rpl32,Rps5,Rpl30,Rps13,Rps6,Rpl10,Rps7,Rpl10a,Rplp1,Rpl23,Fau,Rps19,Rpl18,Rps27a,Rpl3,Rack1,Rps11,Rps15a,Rps10,Rpl29,Rpl26,Rpl7,Rpl18a,Rps24,Rpl13,Rpl27a,Rpl11,Eef1a1,Rplp0,Rps2,Rpl28,Rpl14,Rpl19,Rpl24,Rpl7a,Rps8,Rps23,Rpl8,Rps25,Rps9,Rpl34,Rpl15,Rplp2,Rpsa,Eif1,Rps18,Rps12,Rpl22,Rps20,Rpl4,Rpl35a,Eef1b2,Rps26,Eif3h	70	1082	31053	79.7452	-0.428906
Meso_XXE.v.XXB_DOWN	4.58735e-14	25.6849	3.5974e-10	GO_BP_Mm	GOBP_IMMUNOGLOBULIN_PRODUCTION_INVOLVED_IN_IMMUNOGLOBULIN_MEDIATED_IMMUNE_RESPONSE	12	Ptprc,H2-Aa,Ighm,H2-Ab1,H2-Eb1,H2-Ob,H2-DMb2,H2-Oa,Pou2f2,B2m,Ccr6,H2-DMa	186	78	31053	9.44401	-1.81213
NK_XYE.v.XYB_DOWN	2.73921e-16	25.6636	2.14809e-12	GO_BP_Mm	GOBP_RRNA_METABOLIC_PROCESS	14	Rps14,Rpl5,Rps16,Rps6,Rps7,Rps19,Rpl26,Rpl7,Rps24,Rpl11,Rpl14,Rps8,Rps25,Rpl35a	70	242	31053	11.6679	-0.427542
Meso_XXE.v.XXB_DOWN	6.81011e-13	25.1571	5.34049e-09	GO_BP_Mm	GOBP_REGULATION_OF_B_CELL_PROLIFERATION	11	Ptprc,Ighm,Cd74,Cd24a,Mzb1,Cd22,Ighd,Gpr183,Siglecg,Ikzf3,Btla	186	73	31053	8.27242	-1.43898
Mono_XYE.v.XYB_DOWN	2.86301e-77	24.6923	2.24517e-73	GO_BP_Mm	GOBP_PEPTIDE_METABOLIC_PROCESS	65	Rpl10,Rps4x,Rps3a1,Rpl23,Rpl17,Rpl9,Rps14,Rpl21,Rpl29,Fau,Rps16,Rps13,Rps2,Rps25,Rps12,Rps5,Rpl26,Rpl35a,Rpl5,Rps3,Rpl30,Rps24,Rps15a,Rps10,Rps7,Rps11,Rpl24,Rpl7,Rps27a,Rpl10a,Rpl11,Rpl18,Rps19,Rack1,Eif1,Rps6,Rps8,Rps20,Rpl28,Rpl34,Eef1b2,Rps26,Rpl32,Rplp1,Rpl23a,Rpl22,Rpl7a,Rpl6,Eef1a1,Rpl13,Rps23,Npm1,Rpl14,Rpl39,Eif3f,Rpl27a,Rpl18a,Rps15,Eif3k,Rpl15,Rpl8,Rplp2,Rpl12,Rpl19,Rplp0	104	786	31053	72.6488	-0.235358
Mono_XYE.v.XYB_DOWN	4.3728e-77	24.5362	3.42915e-73	GO_BP_Mm	GOBP_AMIDE_BIOSYNTHETIC_PROCESS	65	Rpl10,Rps4x,Rps3a1,Rpl23,Rpl17,Rpl9,Rps14,Rpl21,Rpl29,Fau,Rps16,Rps13,Rps2,Rps25,Rps12,Rps5,Rpl26,Rpl35a,Rpl5,Rps3,Rpl30,Rps24,Rps15a,Rps10,Rps7,Rps11,Rpl24,Rpl7,Rps27a,Rpl10a,Rpl11,Rpl18,Rps19,Rack1,Eif1,Rps6,Rps8,Rps20,Rpl28,Rpl34,Eef1b2,Rps26,Rpl32,Rplp1,Rpl23a,Rpl22,Rpl7a,Rpl6,Eef1a1,Rpl13,Rps23,Npm1,Rpl14,Rpl39,Eif3f,Rpl27a,Rpl18a,Rps15,Eif3k,Rpl15,Rpl8,Rplp2,Rpl12,Rpl19,Rplp0	104	791	31053	72.4648	-0.235358
Mono_XYE.v.XYB_DOWN	8.37331e-16	24.1631	6.56635e-12	GO_BP_Mm	GOBP_RIBONUCLEOPROTEIN_COMPLEX_SUBUNIT_ORGANIZATION	14	Rpl10,Rps14,Fau,Rps25,Rps5,Rpl5,Rpl24,Rpl11,Rps19,Rps6,Rpl23a,Rpl6,Rps15,Rplp0	104	173	31053	11.1827	-0.251565
Mono_XYE.v.XYB_DOWN	1.5679e-26	24.1282	1.22955e-22	GO_BP_Mm	GOBP_RIBOSOME_BIOGENESIS	24	Rpl10,Rps14,Fau,Rps16,Rps25,Rps5,Rpl26,Rpl35a,Rpl5,Rps24,Rps7,Rpl24,Rpl7,Rpl11,Rps19,Rps6,Rps8,Rpl23a,Rpl7a,Rpl6,Npm1,Rpl14,Rps15,Rplp0	104	297	31053	21.9103	-0.244919
NK_XYE.v.XYB_DOWN	1.10998e-24	23.9204	8.70446e-21	GO_BP_Mm	GOBP_RIBONUCLEOPROTEIN_COMPLEX_BIOGENESIS	22	Rps14,Rpl5,Rps16,Rps5,Rps6,Rpl10,Rps7,Fau,Rps19,Rpl26,Rpl7,Rps24,Rpl11,Rplp0,Rpl14,Rpl24,Rpl7a,Rps8,Rps25,Rps9,Rpsa,Rpl35a	70	408	31053	20.0603	-0.436565
B_XYE.v.XYB_DOWN	1.2403e-12	23.7128	9.72644e-09	GO_BP_Mm	GOBP_RIBOSOMAL_LARGE_SUBUNIT_BIOGENESIS	11	Rpl26,Rpl10,Rpl11,Rpl35a,Rpl7,Rpl24,Rpl14,Rpl5,Rpl6,Rplp0,Npm1	215	67	31053	8.01205	-0.337038
B_XXE.v.XXB_UP	1.23115e-20	22.839	9.65465e-17	GO_BP_Mm	GOBP_ENDOPLASMIC_RETICULUM_TO_CYTOSOL_TRANSPORT	17	Derl3,Edem2,Edem1,H13,Herpud1,Sel1l,Erlec1,Selenos,Sec61b,Derl1,Os9,Vcp,Ube2j1,Syvn1,Derl2,Aup1,Ube2g2	889	26	31053	16.0153	0.346576
ASPC_XXE.v.XXB_UP	2.14939e-08	5.06079	0.000168555	GO_BP_Mm	GOBP_ACTIN_FILAMENT_BUNDLE_ORGANIZATION	18	Actg1,Pfn1,Rhoc,S100a10,Cfl1,Dbn1,Cgnl1,Eln,Rdx,Mtss1,Tpm1,Zyx,Limch1,Rock2,Sh3pxd2b,Pxn,Aif1l,Dpysl3	624	177	31053	3.77326	0.266902
B_XXE.v.XXB_UP	5.12736e-16	22.7047	4.02088e-12	GO_BP_Mm	GOBP_COTRANSLATIONAL_PROTEIN_TARGETING_TO_MEMBRANE	13	Tram2,Sec61b,Ssr3,Srpr,Srprb,Sec61a1,Srp68,Srp72,Srp19,Sec63,Srp9,Tram1,Srp14	889	20	31053	11.3957	0.166931
B_XXE.v.XXB_UP	1.05373e-13	22.6019	8.26337e-10	GO_BP_Mm	GOBP_PROTEIN_N_LINKED_GLYCOSYLATION_VIA_ASPARAGINE	11	Derl3,Fut8,Ddost,Magt1,Rpn1,Mgat1,Stt3b,Ube2j1,Mgat2,Stt3a,St6gal1	889	17	31053	9.08284	0.202522
B_XYE.v.XYB_UP	2.62218e-12	22.1175	2.05631e-08	GO_BP_Mm	GOBP_PROTON_MOTIVE_FORCE_DRIVEN_ATP_SYNTHESIS	11	mt-Atp8,mt-Nd3,mt-Nd4l,mt-Nd6,mt-Nd5,mt-Nd2,mt-Nd1,mt-Atp6,Atp5k,Atp5a1,Sdha	234	66	31053	7.68691	0.24542
B_XYE.v.XYB_DOWN	2.83027e-12	22.0661	2.2195e-08	GO_BP_Mm	GOBP_ANTIGEN_PROCESSING_AND_PRESENTATION_OF_PEPTIDE_ANTIGEN	11	Cd74,H2-Aa,H2-Ab1,H2-D1,H2-Eb1,Trem2,Ctsl,Ctss,Fcer1g,H2-T23,H2-DMa	215	72	31053	7.65375	-0.336942
ASPC_XYE.v.XYB_DOWN	1.23623e-08	4.08487	9.69449e-05	GO_BP_Mm	GOBP_COAGULATION	23	Cd9,Ppia,Anxa2,Pdia3,Anxa5,Vkorc1,Pros1,Gnas,F3,Cd36,Pdia4,Apoe,Prdx2,Entpd2,Fcer1g,Axl,F2r,Serpine2,Cfh,Serping1,Pf4,Prkcd,Pla2g4a	935	187	31053	4.01348	-0.233826
DC_XYE.v.XYB_DOWN	8.33224e-16	20.8379	6.53414e-12	GO_BP_Mm	GOBP_PEPTIDE_BIOSYNTHETIC_PROCESS	14	Rps4x,Rps3a1,Rpl10,Rpl21,Rpl29,Rpl5,Eif1,Rpl7,Rps5,Rps6,Rps11,Eif3h,Fau,Rpl17	31	673	31053	11.1848	-0.219979
Mono_XYE.v.XYB_DOWN	1.62162e-16	19.7413	1.27167e-12	GO_BP_Mm	GOBP_RRNA_METABOLIC_PROCESS	16	Rps14,Rps16,Rps25,Rpl26,Rpl35a,Rpl5,Rps24,Rps7,Rpl7,Rpl11,Rps19,Rps6,Rps8,Npm1,Rpl14,Rps15	104	242	31053	11.8956	-0.238253
Mac_XYE.v.XYB_UP	9.56712e-15	19.5197	7.50253e-11	GO_BP_Mm	GOBP_MONOCYTE_CHEMOTAXIS	14	Cxcl12,Ccl12,Ccl8,Ccl2,Ccl7,Lyn,Aif1,Dusp1,App,Ccl24,Ccl5,Slamf8,Ccl4,Pla2g7	384	58	31053	10.1248	0.311599
Mac_XXE.v.XXB_DOWN	1.69101e-10	4.36326	1.32609e-06	GO_BP_Mm	GOBP_ANTIGEN_PROCESSING_AND_PRESENTATION	26	H2-Ab1,H2-Aa,H2-Eb1,Cd74,H2-DMb1,Ctss,H2-DMa,Fcgr4,H2-Q7,Trem2,Fcer1g,B2m,Psme2,H2-Q6,Psmb8,Ptpn22,H2-T22,Wdfy4,Psmb9,Psme1,Ide,Tap1,Pycard,Was,H2-D1,Calr	1542	120	31053	5.87743	-0.381862
B_XYE.v.XYB_UP	1.30888e-11	19.2073	1.02643e-07	GO_BP_Mm	GOBP_ATP_SYNTHESIS_COUPLED_ELECTRON_TRANSPORT	11	mt-Nd3,mt-Nd4l,mt-Nd6,mt-Co1,mt-Nd5,mt-Co3,mt-Nd2,mt-Co2,mt-Nd1,Sdha,mt-Cytb	234	76	31053	6.98867	0.203265
B_XXE.v.XXB_UP	6.48144e-25	19.1285	5.08275e-21	GO_BP_Mm	GOBP_PROTEIN_EXIT_FROM_ENDOPLASMIC_RETICULUM	23	Derl3,Edem2,Edem1,H13,Herpud1,Sel1l,Erlec1,Selenos,Sec61b,Derl1,Os9,Preb,Vcp,Ube2j1,Cd81,Sar1b,Sar1a,Syvn1,Sec13,Derl2,Aup1,Tm9sf4,Ube2g2	889	42	31053	20.2939	0.278907
Mac_XXE.v.XXB_UP	4.92928e-14	4.44383	3.86554e-10	GO_BP_Mm	GOBP_CELL_GROWTH	37	Dab2,Igfbp4,Apoe,Csf1r,Nfkbiz,Hspa1a,App,Sema4a,Cxcl12,Cd38,Tgfbr2,Picalm,Adam15,Nrp1,Hsp90aa1,Zeb2,Hspa1b,Ddx3x,Nrp2,Sdcbp,Egfr,Cd81,Impact,Spag9,Igf1,Trpv2,Akap13,Iqgap1,Sertad1,Psmd10,Mecp2,Nr3c1,Raph1,Hbegf,Eif2b2,Derl2,Cdc73	486	532	31053	9.41279	0.423078
Meso_XXE.v.XXB_DOWN	4.42623e-18	19.0198	3.47105e-14	GO_BP_Mm	GOBP_B_CELL_MEDIATED_IMMUNITY	18	Ptprc,H2-Aa,Ighm,Cd74,H2-Ab1,H2-Eb1,H2-Ob,H2-DMb2,Cd19,H2-Oa,Ighd,Pou2f2,Cd55,B2m,Ccr6,Ighg2b,Gimap3,H2-DMa	186	158	31053	13.4595	-1.71403
Mono_XYE.v.XYB_DOWN	1.22038e-68	18.2923	9.57019e-65	GO_BP_Mm	GOBP_AMIDE_METABOLIC_PROCESS	65	Rpl10,Rps4x,Rps3a1,Rpl23,Rpl17,Rpl9,Rps14,Rpl21,Rpl29,Fau,Rps16,Rps13,Rps2,Rps25,Rps12,Rps5,Rpl26,Rpl35a,Rpl5,Rps3,Rpl30,Rps24,Rps15a,Rps10,Rps7,Rps11,Rpl24,Rpl7,Rps27a,Rpl10a,Rpl11,Rpl18,Rps19,Rack1,Eif1,Rps6,Rps8,Rps20,Rpl28,Rpl34,Eef1b2,Rps26,Rpl32,Rplp1,Rpl23a,Rpl22,Rpl7a,Rpl6,Eef1a1,Rpl13,Rps23,Npm1,Rpl14,Rpl39,Eif3f,Rpl27a,Rpl18a,Rps15,Eif3k,Rpl15,Rpl8,Rplp2,Rpl12,Rpl19,Rplp0	104	1061	31053	64.0191	-0.235358
B_XXE.v.XXB_UP	2.85077e-13	18.2245	2.23558e-09	GO_BP_Mm	GOBP_REGULATION_OF_PROTEIN_EXIT_FROM_ENDOPLASMIC_RETICULUM	12	Derl3,Edem2,Edem1,Erlec1,Os9,Ube2j1,Cd81,Sar1b,Sar1a,Derl2,Tm9sf4,Ube2g2	889	23	31053	8.65061	0.236252
Mono_XYE.v.XYB_DOWN	8.86399e-70	18.2132	6.95114e-66	GO_BP_Mm	GOBP_CELLULAR_MACROMOLECULE_BIOSYNTHETIC_PROCESS	66	Rpl10,Rps4x,Rps3a1,Rpl23,Rpl17,Rpl9,Rps14,Rpl21,Rpl29,Fau,Rps16,Rps13,Rps2,Rps25,Rps12,Rps5,Rpl26,Rpl35a,Rpl5,Rps3,Rpl30,Rps24,Rps15a,Rps10,Rps7,Rps11,Rpl24,Rpl7,Rps27a,Rpl10a,Rpl11,Rpl18,Rps19,Rack1,Eif1,Rps6,Rps8,Rps20,Rpl28,Rpl34,Eef1b2,Rps26,Rpl32,Rplp1,Rpl23a,Rpl22,Rpl7a,Rpl6,Eef1a1,Rpl13,Rps23,Npm1,Rpl14,Rpl39,Eif3f,Rpl27a,Rpl18a,Rps15,Eif3k,Rpl15,Rpl8,Rplp2,Ctnnb1,Rpl12,Rpl19,Rplp0	104	1082	31053	65.1579	-0.236375
Meso_XXE.v.XXB_DOWN	4.19132e-13	18.0864	3.28683e-09	GO_BP_Mm	GOBP_ANTIGEN_PROCESSING_AND_PRESENTATION	13	H2-Aa,Ighm,Cd74,H2-Ab1,H2-Eb1,H2-Ob,Ctss,H2-DMb2,H2-Oa,Ccr7,Ptpn22,B2m,H2-DMa	186	120	31053	8.48322	-1.88502
Meso_XXE.v.XXB_DOWN	4.67152e-13	17.937	3.66341e-09	GO_BP_Mm	GOBP_B_CELL_PROLIFERATION	13	Cd79a,Ptprc,Ighm,Cd74,Cd24a,Mzb1,Cd22,Cd19,Ighd,Gpr183,Siglecg,Ikzf3,Btla	186	121	31053	8.43611	-1.48914
DC_XYE.v.XYB_DOWN	7.03741e-15	17.8422	5.51873e-11	GO_BP_Mm	GOBP_PEPTIDE_METABOLIC_PROCESS	14	Rps4x,Rps3a1,Rpl10,Rpl21,Rpl29,Rpl5,Eif1,Rpl7,Rps5,Rps6,Rps11,Eif3h,Fau,Rpl17	31	786	31053	10.2582	-0.219979
B_XYE.v.XYB_DOWN	3.68899e-81	17.8126	2.89291e-77	GO_BP_Mm	GOBP_PEPTIDE_BIOSYNTHETIC_PROCESS	83	Rpl17,Fau,Rpl21,Rps4x,Rpl9,Rpl26,Rps15a,Rps16,Rps3a1,Rpl10,Rps7,Rps3,Rps24,Rpl29,Rps6,Rps5,Rpl32,Rpl11,Rpl23,Rpl18a,Rps19,Rpl35a,Rps13,Rps23,Rps14,Rps11,Rpl7,Rpl19,Rpl13,Rps18,Rpl28,Rps2,Rps10,Rpl30,Rpl8,Rpl15,Rps20,Eif1,Rps25,Rpl27a,Rpl24,Rpl10a,Rpl12,Rpl14,Rpl34,Rpl18,Rps8,Rpl5,Rpl6,Rack1,Rps27a,Rplp0,Rplp1,Rpsa,Rpl7a,Rpl22,Rpl3,Eif3f,Rpl4,Eef1b2,Rps26,Eef1a1,Rps9,Rps27,Eif3h,Rbm3,Rpl22l1,Rpl39…	215	673	31053	76.5387	-0.296964
DC_XYE.v.XYB_DOWN	7.67635e-15	17.7294	6.01979e-11	GO_BP_Mm	GOBP_AMIDE_BIOSYNTHETIC_PROCESS	14	Rps4x,Rps3a1,Rpl10,Rpl21,Rpl29,Rpl5,Eif1,Rpl7,Rps5,Rps6,Rps11,Eif3h,Fau,Rpl17	31	791	31053	10.2204	-0.219979
Mono_XYE.v.XYB_DOWN	3.15906e-23	17.5639	2.47734e-19	GO_BP_Mm	GOBP_RIBONUCLEOPROTEIN_COMPLEX_BIOGENESIS	24	Rpl10,Rps14,Fau,Rps16,Rps25,Rps5,Rpl26,Rpl35a,Rpl5,Rps24,Rps7,Rpl24,Rpl7,Rpl11,Rps19,Rps6,Rps8,Rpl23a,Rpl7a,Rpl6,Npm1,Rpl14,Rps15,Rplp0	104	408	31053	18.606	-0.244919
T_XXE.v.XXB_DOWN	8.44208e-17	17.457	6.62028e-13	GO_BP_Mm	GOBP_RIBOSOMAL_SMALL_SUBUNIT_BIOGENESIS	17	Rps27,Rps7,Rps21,Rps16,Rps24,Rps19,Rps28,Fau,Rps17,Rpsa,Snu13,Rps8,Rpl38,Nop14,Rps9,Wdr43,Rps5	420	72	31053	12.1791	-0.174104
NK_XYE.v.XYB_DOWN	2.20315e-73	17.4238	1.72771e-69	GO_BP_Mm	GOBP_ORGANONITROGEN_COMPOUND_BIOSYNTHETIC_PROCESS	63	Rps3,Rpl21,Rps14,Rpl17,Rpl5,Rpl9,Rps4x,Rps16,Rps3a1,Rpl32,Rps5,Rpl30,Rps13,Rps6,Rpl10,Rps7,Rpl10a,Rplp1,Rpl23,Fau,Rps19,Rpl18,Rps27a,Rpl3,Rack1,Rps11,Rps15a,Rps10,Rpl29,Rpl26,Rpl7,Rpl18a,Rps24,Rpl13,Rpl27a,Rpl11,Eef1a1,Rplp0,Rps2,Rpl28,Rpl14,Rpl19,Rpl24,Rpl7a,Rps8,Rps23,Rpl8,Rps25,Rps9,Rpl34,Rpl15,Rplp2,Rpsa,Eif1,Rps18,Rps12,Rpl22,Rps20,Rpl4,Rpl35a,Eef1b2,Rps26,Eif3h	70	1604	31053	68.7625	-0.428906
T_XYE.v.XYB_DOWN	5.55948e-86	17.4007	4.35975e-82	GO_BP_Mm	GOBP_PEPTIDE_BIOSYNTHETIC_PROCESS	89	Fau,Rpl21,Rps3a1,Rpl17,Rpl9,Rps4x,Rps15a,Rps3,Rpl29,Rpl26,Rps16,Rpl10,Rpl32,Rps7,Rps14,Rps11,Rps6,Rps5,Rps10,Rps13,Rplp0,Rpl19,Rps18,Rplp1,Rpl7,Rps2,Rps23,Rpl11,Rpl18a,Rpl23,Eif1,Rpl30,Rpl15,Rpl8,Rpl18,Rps27a,Rpl34,Rps24,Rpl28,Rpl24,Rack1,Rpsa,Rpl35a,Rpl12,Rpl13,Rps25,Rpl5,Rpl10a,Rpl27a,Rpl14,Rps19,Rps8,Rpl3,Rpl6,Rps20,Rpl7a,Eef1b2,Rpl22l1,Eef1a1,Rpl22,Rps12,Eif3h,Rpl4,Eif3f,Rps26,Gapdh,Rps9,Rplp…	236	673	31053	81.3605	-0.331958
ASPC_XYE.v.XYB_DOWN	1.4492e-19	8.37271	1.13646e-15	GO_BP_Mm	GOBP_COLLAGEN_METABOLIC_PROCESS	30	Col1a2,Col1a1,Ctsk,Mmp2,Adamts2,Mmp14,Cst3,Tnxb,Fn1,Ctsb,Ctsl,Serpinh1,Vim,Col5a1,Ctss,Itgb1,Pdgfrb,Mmp11,Mrc2,Mmp3,F2r,Mfap4,Rcn3,Prkcd,Tgfb1,Rap1a,Fap,P3h4,Plod3,Creb3l1	935	119	31053	14.9444	-0.314765
B_XXE.v.XXB_UP	3.81713e-23	16.7374	2.9934e-19	GO_BP_Mm	GOBP_ESTABLISHMENT_OF_PROTEIN_LOCALIZATION_TO_ENDOPLASMIC_RETICULUM	23	Edem1,Herpud1,Spcs1,Tram2,Spcs2,Spcs3,Sec61b,Ssr3,Srpr,Srprb,Sec61a1,Hyou1,Ubl4a,Srp68,Srp72,Srp19,Sec63,Srp9,Tram1,Srp14,Man1a,Sec61g,Get4	889	48	31053	18.5238	0.255721
Mac_XYE.v.XYB_UP	5.76079e-12	16.7311	4.51761e-08	GO_BP_Mm	GOBP_CELLULAR_RESPONSE_TO_INTERFERON_BETA	12	Gbp7,Ifi204,Gm4951,Gbp2,Gbp3,Ifi203,Ifi209,Ifi207,Stat1,Irf1,Ifi47,Irgm1	384	58	31053	7.34509	0.219973
Meso_XXE.v.XXB_DOWN	1.91809e-13	16.46	1.50417e-09	GO_BP_Mm	GOBP_REGULATION_OF_B_CELL_ACTIVATION	14	Ptprc,Ighm,Cd74,Bank1,Cd24a,Laptm5,Mzb1,Cd22,Cd19,Ighd,Gpr183,Siglecg,Ikzf3,Btla	186	142	31053	8.8227	-1.41839
ASPC_XXE.v.XXB_DOWN	4.25779e-07	3.69094	0.00333896	GO_BP_Mm	GOBP_COLLAGEN_METABOLIC_PROCESS	20	Cst3,Bmp4,Tnxb,Pdgfrb,Ctsk,Fap,Serpinh1,Cygb,Mmp3,Col1a1,Mmp11,Ctsl,Smpd3,Eng,Tgfb3,Creb3l1,Tgfb1,Idua,Cyp2j6,P3h1	1414	119	31053	2.47639	-0.260805
T_XXE.v.XXB_UP	1.65019e-12	16.2634	1.29408e-08	GO_BP_Mm	GOBP_CD4_POSITIVE_ALPHA_BETA_T_CELL_ACTIVATION	13	Rora,Ccr2,Cd44,Il2ra,Il18r1,Anxa1,Nfkbiz,Gata3,Cd81,Nfkbid,Ncor1,Irf4,Gpr183	197	126	31053	7.88804	0.505027
B_XYE.v.XYB_UP	1.15925e-11	16.2496	9.09084e-08	GO_BP_Mm	GOBP_ATP_BIOSYNTHETIC_PROCESS	12	mt-Atp8,mt-Nd3,mt-Nd4l,mt-Nd6,mt-Nd5,mt-Nd2,mt-Co2,mt-Nd1,mt-Atp6,Atp5k,Atp5a1,Sdha	234	98	31053	7.0414	0.232329
NK_XYE.v.XYB_DOWN	1.77182e-13	16.0481	1.38946e-09	GO_BP_Mm	GOBP_NON_MEMBRANE_BOUNDED_ORGANELLE_ASSEMBLY	14	Rps3,Rps14,Rpl5,Rps5,Rps6,Rpl10,Fau,Rps19,Rpl11,Rplp0,Rpl24,Rps23,Rps25,Rpsa	70	387	31053	8.85715	-0.464827
T_XYE.v.XYB_DOWN	2.53798e-19	15.9722	1.99028e-15	GO_BP_Mm	GOBP_RIBONUCLEOPROTEIN_COMPLEX_SUBUNIT_ORGANIZATION	21	Fau,Rpl10,Rps14,Rps6,Rps5,Rplp0,Rpl11,Rpl24,Rpsa,Rps25,Rpl5,Rps19,Rpl6,Rps27,Rps15,Hsp90aa1,Rpl13a,Rpl23a,Snu13,Snrpb,Nop53	236	173	31053	14.7011	-0.311015
ASPC_XXE.v.XXB_UP	5.05921e-103	28.6837	3.96744e-99	GO_BP_Mm	GOBP_CYTOPLASMIC_TRANSLATION	83	Rpl10a,Rps18,Rplp0,Rpl13,Rps8,Rpsa,Rps26,Rps12,Rps14,Rps15a,Rpl23,Rpl32,Rps6,Rps19,Rps13,Rps11,Rps5,Rpl18,Rpl3,Rps4x,Rpl8,Rpl17,Rps9,Rplp1,Rpl5,Rps3,Rpl28,Rpl15,Rps3a1,Rpl6,Rpl12,Rpl24,Rpl11,Rps15,Rps20,Rps27a,Rps24,Rpl41,Rpl18a,Rps2,Rpl26,Rpl19,Rpl23a,Eef2,Rps10,Rpl7,Rpl14,Rpl4,Rpl39,Rpl29,Rpl7a,Rps28,Rplp2,Rpl27a,Rps25,Rps17,Rpl21,Rps7,Rpl9,Fau,Rpl36a,Rps16,Rpl30,Rpl34,Rpl37a,Rps23,Rpl36,Rpl31,…	624	144	31053	98.4015	0.348481
Mono_XXE.v.XXB_DOWN	1.09548e-10	15.7093	8.59076e-07	GO_BP_Mm	GOBP_POSITIVE_REGULATION_OF_IMMUNE_EFFECTOR_PROCESS	11	Rps19,H2-Q7,Sema7a,Cd40,Ccr7,H2-M3,B2m,H2-DMb2,H2-D1,Cd74,H2-Q6	72	302	31053	6.06597	-0.419449
NK_XYE.v.XYB_DOWN	2.50487e-13	15.6438	1.96432e-09	GO_BP_Mm	GOBP_NCRNA_PROCESSING	14	Rps14,Rpl5,Rps16,Rps6,Rps7,Rps19,Rpl26,Rpl7,Rps24,Rpl11,Rpl14,Rps8,Rps25,Rpl35a	70	397	31053	8.70679	-0.427542
B_XYE.v.XYB_DOWN	7.17905e-77	15.4355	5.62981e-73	GO_BP_Mm	GOBP_PEPTIDE_METABOLIC_PROCESS	84	Rpl17,Fau,Rpl21,Rps4x,Rpl9,Rpl26,Rps15a,Rps16,Rps3a1,Rpl10,Rps7,Rps3,Rps24,Rpl29,Rps6,Rps5,Rpl32,Rpl11,Rpl23,Rpl18a,Rps19,Rpl35a,Rps13,Rps23,Rps14,Rps11,Rpl7,Rpl19,Rpl13,Rps18,Rpl28,Rps2,Rps10,Rpl30,Rpl8,Rpl15,Rps20,Eif1,Rps25,Rpl27a,Rpl24,Rpl10a,Rpl12,Rpl14,Rpl34,Rpl18,Rps8,Rpl5,Rpl6,Rack1,Rps27a,Rplp0,Rplp1,Rpsa,Rpl7a,Rpl22,Rpl3,Eif3f,Rpl4,Eef1b2,Rps26,Eef1a1,Rps9,Rps27,Eif3h,Rbm3,Rpl22l1,Rpl39…	215	786	31053	72.2495	-0.296191
ASPC_XXE.v.XXB_UP	1.0695e-06	4.60782	0.00838706	GO_BP_Mm	GOBP_ACTIN_FILAMENT_POLYMERIZATION	15	Arpc1b,Pfn1,Tmsb4x,Msrb2,Cfl1,Dbn1,Eln,Arpc2,Rdx,Mtss1,Tpm1,Add3,Cotl1,Arpc1a,Capzb	624	162	31053	2.07639	0.242725
T_XYE.v.XYB_UP	1.71661e-10	15.3369	1.34616e-06	GO_BP_Mm	GOBP_B_CELL_DIFFERENTIATION	11	Igkc,Ighm,Tnfaip3,Nfkbiz,Il2rg,Gpr183,Ptpn6,Rbpj,Top2b,Ikzf1,Ikzf3	128	174	31053	5.8709	0.302196
Meso_XXE.v.XXB_UP	3.17825e-16	15.3107	2.49239e-12	GO_BP_Mm	GOBP_MITOCHONDRIAL_ELECTRON_TRANSPORT_NADH_TO_UBIQUINONE	16	Ndufb9,Iscu,Ndufv1,Ndufa10,Ndufs6,Ndufs2,mt-Nd1,Park7,Ndufs7,Ndufb6,Ndufc2,Ndufb8,mt-Nd2,mt-Nd4,Ndufs8,Ndufa8	1119	29	31053	11.6034	0.588431
B_XYE.v.XYB_DOWN	3.34376e-75	15.1554	2.62217e-71	GO_BP_Mm	GOBP_AMIDE_BIOSYNTHETIC_PROCESS	83	Rpl17,Fau,Rpl21,Rps4x,Rpl9,Rpl26,Rps15a,Rps16,Rps3a1,Rpl10,Rps7,Rps3,Rps24,Rpl29,Rps6,Rps5,Rpl32,Rpl11,Rpl23,Rpl18a,Rps19,Rpl35a,Rps13,Rps23,Rps14,Rps11,Rpl7,Rpl19,Rpl13,Rps18,Rpl28,Rps2,Rps10,Rpl30,Rpl8,Rpl15,Rps20,Eif1,Rps25,Rpl27a,Rpl24,Rpl10a,Rpl12,Rpl14,Rpl34,Rpl18,Rps8,Rpl5,Rpl6,Rack1,Rps27a,Rplp0,Rplp1,Rpsa,Rpl7a,Rpl22,Rpl3,Eif3f,Rpl4,Eef1b2,Rps26,Eef1a1,Rps9,Rps27,Eif3h,Rbm3,Rpl22l1,Rpl39…	215	791	31053	70.5813	-0.296964
Mac_XXE.v.XXB_DOWN	2.87851e-08	2.94052	0.000225733	GO_BP_Mm	GOBP_CELLULAR_LIPID_CATABOLIC_PROCESS	33	Lpl,Lrp1,Hexb,Hadhb,Gm2a,Sorl1,Scarb1,Smpd3,Acads,Plbd1,Ldlr,Pnpla2,Eci1,Hadha,Abhd12,Daglb,Acaa1a,Auh,Acer3,Plcg2,Echs1,Acot8,Acaa2,Prdx6,Srd5a3,Prkcd,Ilvbl,Lonp2,Hsd17b10,Etfb,Cyp4f18,Pex2,Abcd3	1542	226	31053	3.6464	-0.164026
B_XXE.v.XXB_DOWN	3.44238e-13	15.112	2.69951e-09	GO_BP_Mm	GOBP_RIBOSOME_ASSEMBLY	14	Rps27,Fau,Rpl38,Rps19,Rps28,Rps25,Rpl11,Rpl6,Rps5,Rpl10,Rpl24,Rpsa,Nop53,Rps6	464	62	31053	8.56871	-0.280646
Endo_XYE.v.XYB_DOWN	1.94527e-10	15.053	1.52548e-06	GO_BP_Mm	GOBP_APICAL_JUNCTION_ASSEMBLY	11	Esam,Cdh5,Cldn5,Ramp2,Itgb1,Rhoc,Pecam1,Wdr1,F11r,Rps6,Pdcd6ip	244	93	31053	5.81659	-0.35898
T_XXE.v.XXB_UP	3.1417e-11	15.0123	2.46372e-07	GO_BP_Mm	GOBP_T_CELL_ACTIVATION_INVOLVED_IN_IMMUNE_RESPONSE	12	Rora,Ccr2,Fgl2,Il18r1,Anxa1,Nfkbiz,Lcp1,Gata3,Cd81,Nfkbid,Irf4,Gpr183	197	126	31053	6.60841	0.494993
T_XYE.v.XYB_DOWN	8.02597e-80	14.8991	6.29397e-76	GO_BP_Mm	GOBP_PEPTIDE_METABOLIC_PROCESS	89	Fau,Rpl21,Rps3a1,Rpl17,Rpl9,Rps4x,Rps15a,Rps3,Rpl29,Rpl26,Rps16,Rpl10,Rpl32,Rps7,Rps14,Rps11,Rps6,Rps5,Rps10,Rps13,Rplp0,Rpl19,Rps18,Rplp1,Rpl7,Rps2,Rps23,Rpl11,Rpl18a,Rpl23,Eif1,Rpl30,Rpl15,Rpl8,Rpl18,Rps27a,Rpl34,Rps24,Rpl28,Rpl24,Rack1,Rpsa,Rpl35a,Rpl12,Rpl13,Rps25,Rpl5,Rpl10a,Rpl27a,Rpl14,Rps19,Rps8,Rpl3,Rpl6,Rps20,Rpl7a,Eef1b2,Rpl22l1,Eef1a1,Rpl22,Rps12,Eif3h,Rpl4,Eif3f,Rps26,Gapdh,Rps9,Rplp…	236	786	31053	75.2011	-0.331958
B_XXE.v.XXB_DOWN	9.13553e-15	14.8721	7.16408e-11	GO_BP_Mm	GOBP_RIBOSOMAL_SMALL_SUBUNIT_BIOGENESIS	16	Rps27,Fau,Rps21,Rps7,Rps16,Rpl38,Rps19,Rps24,Rps28,Rps25,Rps5,Rpsa,Rps8,Rps17,Snu13,Rps6	464	72	31053	10.1448	-0.310024
T_XYE.v.XYB_DOWN	1.42543e-79	14.8049	1.11782e-75	GO_BP_Mm	GOBP_AMIDE_BIOSYNTHETIC_PROCESS	89	Fau,Rpl21,Rps3a1,Rpl17,Rpl9,Rps4x,Rps15a,Rps3,Rpl29,Rpl26,Rps16,Rpl10,Rpl32,Rps7,Rps14,Rps11,Rps6,Rps5,Rps10,Rps13,Rplp0,Rpl19,Rps18,Rplp1,Rpl7,Rps2,Rps23,Rpl11,Rpl18a,Rpl23,Eif1,Rpl30,Rpl15,Rpl8,Rpl18,Rps27a,Rpl34,Rps24,Rpl28,Rpl24,Rack1,Rpsa,Rpl35a,Rpl12,Rpl13,Rps25,Rpl5,Rpl10a,Rpl27a,Rpl14,Rps19,Rps8,Rpl3,Rpl6,Rps20,Rpl7a,Eef1b2,Rpl22l1,Eef1a1,Rpl22,Rps12,Eif3h,Rpl4,Eif3f,Rps26,Gapdh,Rps9,Rplp…	236	791	31053	74.9516	-0.331958
Mono_XXE.v.XXB_DOWN	5.28812e-21	14.7395	4.14695e-17	GO_BP_Mm	GOBP_PEPTIDE_BIOSYNTHETIC_PROCESS	23	Uba52,Rps27,Rpl39,Rpl27,Rps19,Rps21,Rpl27a,Rps7,Rpl34,Rps23,Lars2,Rpl36,Rps15a,Pan3,Rpl37,Rpl35,Rpl9,Rpl30,Rpl11,Rps11,Rpl18a,Rpl37a,Rpl26	72	673	31053	16.3823	-0.302158
Mac_XXE.v.XXB_UP	1.65366e-10	14.6426	1.2968e-06	GO_BP_Mm	GOBP_CLATHRIN_DEPENDENT_ENDOCYTOSIS	11	Dab2,Itsn1,Picalm,Ap2m1,Siglec1,Canx,Ap2a2,Bmp2k,Cltc,Clta,Fcho2	486	48	31053	5.88713	0.440466
B_XYE.v.XYB_UP	4.15799e-11	14.6097	3.26069e-07	GO_BP_Mm	GOBP_ELECTRON_TRANSPORT_CHAIN	12	mt-Nd3,mt-Nd4l,mt-Nd6,mt-Co1,mt-Nd5,mt-Co3,mt-Nd2,Plec,mt-Co2,mt-Nd1,Sdha,mt-Cytb	234	109	31053	6.48669	0.198865
B_XYE.v.XYB_UP	1.57201e-13	14.5298	1.23277e-09	GO_BP_Mm	GOBP_OXIDATIVE_PHOSPHORYLATION	15	mt-Atp8,mt-Nd3,mt-Nd4l,mt-Nd6,mt-Co1,mt-Nd5,mt-Co3,mt-Nd2,mt-Co2,mt-Nd1,mt-Atp6,Atp5k,Atp5a1,Sdha,mt-Cytb	234	137	31053	8.90912	0.210993
B_XYE.v.XYB_DOWN	4.8781e-11	14.4433	3.82541e-07	GO_BP_Mm	GOBP_ANTIGEN_PROCESSING_AND_PRESENTATION	12	Cd74,H2-Aa,H2-Ab1,H2-D1,H2-Eb1,Trem2,Ctsl,Ctss,Fcer1g,Cd68,H2-T23,H2-DMa	215	120	31053	6.41732	-0.329053
Mono_XXE.v.XXB_UP	5.77093e-11	14.333	4.52556e-07	GO_BP_Mm	GOBP_POSITIVE_REGULATION_OF_INTRACELLULAR_SIGNAL_TRANSDUCTION	11	Ighm,Thbs1,Ccl8,Mcl1,Igfbp6,Fn1,Cd14,Iqgap1,S100a8,S100a9,Cd84	24	993	31053	6.34433	1.07976
B_XYE.v.XYB_DOWN	5.47863e-15	14.1928	4.29634e-11	GO_BP_Mm	GOBP_RIBONUCLEOPROTEIN_COMPLEX_SUBUNIT_ORGANIZATION	17	Fau,Rpl10,Rps6,Rps5,Rpl11,Rps19,Rps14,Rps25,Rpl24,Rpl5,Rpl6,Rplp0,Rpsa,Rps27,Rps15,Snu13,Rpl13a	215	173	31053	10.3669	-0.30788
ASPC_XYE.v.XYB_DOWN	3.9068e-08	3.59435	0.000306371	GO_BP_Mm	GOBP_POSITIVE_REGULATION_OF_ERK1_AND_ERK2_CASCADE	25	Trem2,Lrp1,Cd36,Pdgfrb,Apoe,Nox4,Igf1,Cavin3,Gpnmb,Nrp1,F2r,App,Ccl6,Ccl9,Ndrg4,Tpbg,Ednra,Nptn,Fgf18,Tgfb1,Myh9,Rap1a,Ntrk3,Gnai2,Phb2	935	231	31053	3.51375	-0.161709
B_XYE.v.XYB_DOWN	9.71543e-25	14.1028	7.61884e-21	GO_BP_Mm	GOBP_RIBOSOME_BIOGENESIS	29	Fau,Rpl26,Rps16,Rpl10,Rps7,Rps24,Rps6,Rps5,Rpl11,Rps19,Rpl35a,Rps14,Rpl7,Rps25,Rpl24,Rpl14,Rps8,Rpl5,Rpl6,Rplp0,Rpsa,Rpl7a,Rps9,Rps27,Rps15,Snu13,Rpl27,Rps27rt,Npm1	215	297	31053	20.1181	-0.304805
Mac_XXE.v.XXB_DOWN	1.53172e-14	14.0967	1.20117e-10	GO_BP_Mm	GOBP_RIBOSOMAL_SMALL_SUBUNIT_ASSEMBLY	14	Rps19,Fau,Rps27,Rpsa,Rps5,Rps25,Rps14,Rps28,Rpl38,Rps27l,Rps6,Rps15,Mrps7,Mrps11	1542	20	31053	9.92039	-0.359592
Mac_XYE.v.XYB_UP	5.03975e-11	14.0639	3.95217e-07	GO_BP_Mm	GOBP_RESPONSE_TO_INTERFERON_BETA	12	Gbp7,Ifi204,Gm4951,Gbp2,Gbp3,Ifi203,Ifi209,Ifi207,Stat1,Irf1,Ifi47,Irgm1	384	69	31053	6.40316	0.219973
B_XXE.v.XXB_UP	7.20161e-27	13.9721	5.6475e-23	GO_BP_Mm	GOBP_PROTEIN_LOCALIZATION_TO_ENDOPLASMIC_RETICULUM	30	Edem1,Herpud1,Spcs1,Tram2,Spcs2,Spcs3,Sec61b,Ssr3,Srpr,Srprb,Sec61a1,Os9,Kdelr2,Hyou1,Kdelr1,Ubl4a,Srp68,Srp72,Srp19,Sec63,Ddrgk1,Insig2,Srp9,Rer1,Tram1,Srp14,Man1a,Sec61g,Gbf1,Get4	889	75	31053	22.2481	0.215528
Mac_XYE.v.XYB_UP	2.03348e-17	13.9426	1.59466e-13	GO_BP_Mm	GOBP_CELLULAR_RESPONSE_TO_TYPE_II_INTERFERON	20	Ccl12,H2-Q7,Ccl8,Gbp7,Ccl2,Ccl7,Gbp2,Mrc1,Gbp3,Gsn,Ccl24,Ccl5,Stat1,Rab20,Parp14,Irf1,Ccl4,H2-Ab1,Irgm1,Actr2	384	116	31053	12.7973	0.259857
ASPC_XXE.v.XXB_DOWN	7.70856e-08	2.94716	0.000604506	GO_BP_Mm	GOBP_POSITIVE_REGULATION_OF_ERK1_AND_ERK2_CASCADE	31	C3,Cxcl12,Ccl11,Gpnmb,Igf1,Bmp4,Pdgfrb,Ror1,Esr1,Nox4,App,Spry2,Ngf,Cd74,Icam1,Apoe,Alkal2,Pdgfra,P2ry1,Nrp1,Tlr4,Cflar,Rapgef2,Lrp1,Braf,Camk2d,Cd44,Tgfb1,C1qtnf3,Hmgb1,Pten	1414	231	31053	3.2186	-0.240557
T_XYE.v.XYB_DOWN	5.10471e-26	13.734	4.00312e-22	GO_BP_Mm	GOBP_RIBOSOME_BIOGENESIS	31	Fau,Rpl26,Rps16,Rpl10,Rps7,Rps14,Rps6,Rps5,Rplp0,Rpl7,Rpl11,Rps24,Rpl24,Rpsa,Rpl35a,Rps25,Rpl5,Rpl14,Rps19,Rps8,Rpl6,Rpl7a,Rps9,Rps27,Rps15,Rpl27,Npm1,Rpl23a,Nsa2,Snu13,Nop53	236	297	31053	21.3976	-0.327832
Mono_XXE.v.XXB_DOWN	5.21895e-10	13.5549	4.0927e-06	GO_BP_Mm	GOBP_ADAPTIVE_IMMUNE_RESPONSE_BASED_ON_SOMATIC_RECOMBINATION_OF_IMMUNE_RECEPTORS_BUILT_FROM_IMMUNOGLOBULIN_SUPERFAMILY_DOMAINS	11	H2-Q7,Relb,Cd40,Ccr7,H2-M3,B2m,H2-DMb2,H2-D1,Cd74,H2-Aa,H2-Q6	72	350	31053	5.38799	-0.416476
Meso_XXE.v.XXB_DOWN	3.16762e-12	13.4329	2.48405e-08	GO_BP_Mm	GOBP_B_CELL_DIFFERENTIATION	14	Cd79a,Ptprc,Cd79b,Ighm,H2-Ab1,Igkc,Cd24a,Laptm5,Ms4a1,Cd19,Irf8,Gpr183,Pou2f2,Ikzf3	186	174	31053	7.60484	-1.71278
Mac_XYE.v.XYB_UP	5.63776e-13	8.29407	4.42113e-09	GO_BP_Mm	GOBP_INNATE_IMMUNE_RESPONSE_ACTIVATING_SIGNALING_PATHWAY	20	Nfkbiz,Cd86,Lyn,Nlrp3,Ddx3x,App,Ddx60,Mapkapk2,Slc15a2,Irf1,Smpdl3b,Rsad2,Irf7,Tnfaip3,Hspa1a,Trim30a,Slc15a3,Ankrd17,Irgm1,Scimp	384	195	31053	8.35447	0.211493
Mono_XYE.v.XYB_DOWN	6.12276e-68	13.4029	4.80147e-64	GO_BP_Mm	GOBP_ORGANONITROGEN_COMPOUND_BIOSYNTHETIC_PROCESS	72	Rpl10,Rps4x,Rps3a1,Rpl23,Rpl17,Rpl9,Rps14,Rpl21,Rpl29,Fau,Rps16,Rps13,Rps2,Rps25,Rps12,Rps5,Rpl26,Rpl35a,Rpl5,Rps3,Rpl30,Rps24,Rps15a,Rps10,Rps7,Rps11,Rpl24,Rpl7,Rps27a,Rpl10a,Rpl11,Rpl18,Rps19,Rack1,Eif1,Atp5g2,Rps6,Rps8,Rps20,Rpl28,Rpl34,Eef1b2,Atp5h,Rps26,Rpl32,Rplp1,Rpl23a,Rpl22,Rpl7a,Rpl6,Eef1a1,Rpl13,Rps23,Npm1,Rpl14,Rpl39,Eif3f,Rpl27a,Rpl18a,Rps15,Ndufb11,Eif3k,Rpl15,Chka,Rpl8,Rplp2,Oaz1,C…	104	1604	31053	63.3186	-0.240049
ASPC_XYE.v.XYB_UP	2.5221e-07	4.32734	0.00197783	GO_BP_Mm	GOBP_ACTIVATION_OF_IMMUNE_RESPONSE	18	Ighm,Nfkbiz,C3,Irf1,Ifi204,Ifi211,Irf7,Zbp1,Plscr2,Nr1d1,Irgm2,Myd88,Ifih1,Irgm1,Tlr4,Ifi205,Cav1,Tnfaip3	276	468	31053	2.70381	0.155058
Meso_XXE.v.XXB_DOWN	3.42524e-12	13.3561	2.68607e-08	GO_BP_Mm	GOBP_POSITIVE_REGULATION_OF_LEUKOCYTE_PROLIFERATION	14	Ccl5,Ptprc,Rac2,Coro1a,Ighm,Cd74,Cd24a,H2-DMb2,Ighd,Gpr183,Cd86,Ccr7,Ptpn22,Cd55	186	175	31053	7.57088	-1.69655
Mac_XXE.v.XXB_UP	5.19918e-10	13.2612	4.0772e-06	GO_BP_Mm	GOBP_GLIAL_CELL_ACTIVATION	11	Jun,Ctsc,Csf1r,App,Itgam,Nr1d1,C1qa,C5ar1,Egfr,Grn,Tlr4	486	53	31053	5.38964	0.484266
T_XXE.v.XXB_UP	1.39554e-10	13.2276	1.09438e-06	GO_BP_Mm	GOBP_RESPONSE_TO_TYPE_II_INTERFERON	12	Gsn,Vim,Ccl8,Actg1,Capg,Ifitm3,Ifngr1,Ifitm2,Tnf,Actr3,Ccl6,Cdc42	197	143	31053	5.96083	0.601856
DC_XYE.v.XYB_DOWN	4.18818e-13	13.2177	3.28437e-09	GO_BP_Mm	GOBP_AMIDE_METABOLIC_PROCESS	14	Rps4x,Rps3a1,Rpl10,Rpl21,Rpl29,Rpl5,Eif1,Rpl7,Rps5,Rps6,Rps11,Eif3h,Fau,Rpl17	31	1061	31053	8.48355	-0.219979
Mac_XXE.v.XXB_UP	4.23346e-13	13.1291	3.31988e-09	GO_BP_Mm	GOBP_NEUROINFLAMMATORY_RESPONSE	15	Jun,Ctsc,Csf1r,App,Itgam,Nr1d1,Myo5a,C1qa,C5ar1,Egfr,Grn,Nupr1,Igf1,Tlr4,Nr3c1	486	73	31053	8.47888	0.446741
T_XXE.v.XXB_DOWN	6.65844e-10	13.1176	5.22155e-06	GO_BP_Mm	GOBP_RIBOSOME_ASSEMBLY	11	Rps27,Rps19,Rps28,Rplp0,Fau,Rpsa,Rpl24,Rpl11,Rpl38,Rpl6,Rps5	420	62	31053	5.2822	-0.154043
Mono_XYE.v.XYB_DOWN	1.52257e-14	13.1162	1.194e-10	GO_BP_Mm	GOBP_NON_MEMBRANE_BOUNDED_ORGANELLE_ASSEMBLY	17	Rpl10,Rps14,Fau,Rps25,Rps5,Rpl5,Rps3,Rpl24,Rpl11,Rps19,Rps6,Rpl23a,Rpl6,Rps23,Npm1,Rps15,Rplp0	104	387	31053	9.923	-0.244999
Endo_XYE.v.XYB_DOWN	2.01314e-14	13.1123	1.5787e-10	GO_BP_Mm	GOBP_CELL_CELL_JUNCTION_ASSEMBLY	17	Esam,Cdh5,Cldn5,Ramp2,Itgb1,Rhoc,Pecam1,Actb,Cav1,Wdr1,F11r,Pkp4,Heg1,Cd9,Jup,Rps6,Pdcd6ip	244	165	31053	9.8017	-0.354308
Endo_XYE.v.XYB_DOWN	4.27554e-12	13.101	3.35288e-08	GO_BP_Mm	GOBP_ENDOTHELIUM_DEVELOPMENT	14	Cdh5,Sox18,Cldn5,Notch1,Pecam1,Bmpr2,F11r,Kdr,Heg1,Gpx1,Msn,Notch4,Col18a1,Rhob	244	136	31053	7.47458	-0.353645
Meso_XXE.v.XXB_DOWN	1.73059e-17	13.0334	1.35713e-13	GO_BP_Mm	GOBP_POSITIVE_REGULATION_OF_LEUKOCYTE_CELL_CELL_ADHESION	21	Ccl5,Ptprc,Coro1a,H2-Aa,Cd74,H2-Ab1,H2-Eb1,H2-Ob,Cd24a,H2-DMb2,Ets1,Actb,H2-Oa,Cd86,Ccr7,Ptpn22,Cd55,B2m,Cd83,Gimap3,H2-DMa	186	269	31053	12.8674	-1.73176
Mac_XXE.v.XXB_DOWN	4.46355e-07	2.89163	0.00350032	GO_BP_Mm	GOBP_INNATE_IMMUNE_RESPONSE_ACTIVATING_SIGNALING_PATHWAY	28	Cyba,Tyrobp,Tnip3,Nr1h3,Trem2,Slc15a3,Arf6,Irak2,Ptprs,Clec4e,Ptpn22,Gps2,Tnf,Phb2,Cd300a,Ripk2,Tlr13,Cd180,Tmem126a,Tnip1,Plcg2,Ubqln1,Pik3ap1,C1qbp,Pycard,Irf7,Lrrfip2,Otulin	1542	195	31053	2.45589	-0.207119
Meso_XXE.v.XXB_DOWN	3.11507e-18	12.9786	2.44284e-14	GO_BP_Mm	GOBP_REGULATION_OF_LEUKOCYTE_PROLIFERATION	22	Ccl5,Ptprc,Rac2,Coro1a,H2-Aa,Ighm,Cd74,Cd37,Cd24a,Laptm5,H2-DMb2,Mzb1,Cd22,Ighd,Gpr183,Cd86,Ccr7,Ptpn22,Siglecg,Cd55,Ikzf3,Btla	186	283	31053	13.6121	-1.58888
DC_XYE.v.XYB_DOWN	5.45904e-13	12.9611	4.28098e-09	GO_BP_Mm	GOBP_CELLULAR_MACROMOLECULE_BIOSYNTHETIC_PROCESS	14	Rps4x,Rps3a1,Rpl10,Rpl21,Rpl29,Rpl5,Eif1,Rpl7,Rps5,Rps6,Rps11,Eif3h,Fau,Rpl17	31	1082	31053	8.36846	-0.219979
T_XYE.v.XYB_UP	1.03558e-09	12.9545	8.12102e-06	GO_BP_Mm	GOBP_NEGATIVE_REGULATION_OF_CELL_CELL_ADHESION	11	Cd74,H2-Aa,Tnfaip3,Mbp,Fgl2,Klf4,Akna,Il2ra,Ptpn6,Sdc4,Lgals9	128	206	31053	5.09039	0.170495
Mac_XYE.v.XYB_UP	2.19036e-14	12.8481	1.71768e-10	GO_BP_Mm	GOBP_NEGATIVE_REGULATION_OF_VIRAL_PROCESS	17	Ly6e,Zfp36,Ifi204,Ifi203,Gsn,Ifi209,Ifi207,Oas2,Ccl5,Stat1,Rsad2,Apobec3,Cd74,Trim30a,Rnasel,Oasl2,Hexim1	384	107	31053	9.76506	0.236175
B_XYE.v.XYB_UP	1.91342e-10	12.8424	1.50051e-06	GO_BP_Mm	GOBP_NUCLEOSIDE_TRIPHOSPHATE_BIOSYNTHETIC_PROCESS	12	mt-Atp8,mt-Nd3,mt-Nd4l,mt-Nd6,mt-Nd5,mt-Nd2,mt-Co2,mt-Nd1,mt-Atp6,Atp5k,Atp5a1,Sdha	234	124	31053	5.82376	0.232329
Mac_XYE.v.XYB_UP	4.11473e-14	9.51379	3.22677e-10	GO_BP_Mm	GOBP_INTERLEUKIN_6_PRODUCTION	20	Arid5a,Bank1,Aif1,Lilra5,Lilrb4a,Stat3,App,Cebpb,Trpv4,Mapkapk2,Gas6,Tnfaip3,Klf2,Cd74,Pou2f2,Zbtb20,Trim30a,Rabgef1,Lgals9,Scimp	384	170	31053	9.49123	0.196144
Mac_XXE.v.XXB_DOWN	7.85117e-12	12.7188	6.15689e-08	GO_BP_Mm	GOBP_PROTEIN_IMPORT_INTO_MITOCHONDRIAL_MATRIX	12	Grpel1,Tomm20,Tomm7,Dnajc19,Pam16,Timm17a,Timm17b,Timm50,Tomm70a,Tomm40,Romo1,Dnlz	1542	19	31053	7.21064	-0.121406
B_XXE.v.XXB_UP	3.51044e-14	12.7019	2.75288e-10	GO_BP_Mm	GOBP_RETROGRADE_VESICLE_MEDIATED_TRANSPORT_GOLGI_TO_ENDOPLASMIC_RETICULUM	16	Ergic1,Cope,Kdelr2,Lman2,Ergic3,Nbas,Kdelr1,Bet1l,Sec22b,Scfd1,Arf4,Copa,Copb2,Rer1,Arcn1,Gbf1	889	44	31053	9.56021	0.10536
Mac_XYE.v.XYB_DOWN	5.11179e-17	12.6472	4.00867e-13	GO_BP_Mm	GOBP_MITOCHONDRIAL_ELECTRON_TRANSPORT_NADH_TO_UBIQUINONE	18	Ndufa7,Ndufs7,Ndufb8,Ndufa8,Ndufb9,Ndufv2,Ndufs3,Ndufa10,Ndufs8,Ndufb6,Ndufv1,Park7,Pink1,Ndufs6,Iscu,Ndufs2,Ndufc2,Dnajc15	1524	29	31053	12.397	-0.192698
Mono_XXE.v.XXB_DOWN	1.66653e-19	12.6205	1.30689e-15	GO_BP_Mm	GOBP_PEPTIDE_METABOLIC_PROCESS	23	Uba52,Rps27,Rpl39,Rpl27,Rps19,Rps21,Rpl27a,Rps7,Rpl34,Rps23,Lars2,Rpl36,Rps15a,Pan3,Rpl37,Rpl35,Rpl9,Rpl30,Rpl11,Rps11,Rpl18a,Rpl37a,Rpl26	72	786	31053	14.8838	-0.302158
ASPC_XXE.v.XXB_DOWN	5.22543e-14	2.77099	4.09779e-10	GO_BP_Mm	GOBP_POSITIVE_REGULATION_OF_MAPK_CASCADE	67	Igfbp3,C3,Cxcl12,Ccl11,Gpnmb,Igf1,Bmp4,Pdgfrb,Wnt5a,Ror1,Esr1,Nox4,App,Ripk1,C1qtnf2,Spry2,Ngf,Cd74,Igf1r,C1qtnf1,Icam1,Tiam1,Zeb2,Apoe,Itga1,Alkal2,Sash1,Zc3h12a,Psap,Fzd4,Pdgfra,Il34,P2ry1,Nrp1,Thbs1,Cdon,Kitl,Tlr4,Tgfb3,Ghr,Map3k3,Cflar,Rapgef2,Insr,Rell1,Peli2,Lrp1,Traf5,Braf,Trim12a,Jcad,Lrrk2,Map4k4,Camk2d,Trim12c,Cd44,Tgfb1,Raf1,Tlr3,Frs2,Ryk,C1qtnf3,Mapk8ip3,Hmgb1,Pten,Dab2ip,Gab1	1414	531	31053	9.38745	-0.19287
Meso_XXE.v.XXB_DOWN	1.01113e-18	12.5898	7.92929e-15	GO_BP_Mm	GOBP_B_CELL_ACTIVATION	23	Cd79a,Ptprc,Cd79b,Ighm,Cd74,H2-Ab1,Igkc,Bank1,Cd24a,Laptm5,Ms4a1,Mzb1,Cd22,Cd19,Irf8,Ighd,Gpr183,Pou2f2,Cd86,Siglecg,Ikzf3,Ccr6,Btla	186	305	31053	14.1008	-1.5184
Mono_XXE.v.XXB_DOWN	1.91731e-19	12.5407	1.50356e-15	GO_BP_Mm	GOBP_AMIDE_BIOSYNTHETIC_PROCESS	23	Uba52,Rps27,Rpl39,Rpl27,Rps19,Rps21,Rpl27a,Rps7,Rpl34,Rps23,Lars2,Rpl36,Rps15a,Pan3,Rpl37,Rpl35,Rpl9,Rpl30,Rpl11,Rps11,Rpl18a,Rpl37a,Rpl26	72	791	31053	14.8229	-0.302158
ASPC_XYE.v.XYB_UP	2.55608e-09	7.36971	2.00448e-05	GO_BP_Mm	GOBP_ACTIVATION_OF_INNATE_IMMUNE_RESPONSE	15	Nfkbiz,Irf1,Ifi204,Ifi211,Irf7,Zbp1,Nr1d1,Irgm2,Myd88,Ifih1,Irgm1,Tlr4,Ifi205,Cav1,Tnfaip3	276	229	31053	4.698	0.127827
B_XXE.v.XXB_UP	1.52997e-35	12.5167	1.19981e-31	GO_BP_Mm	GOBP_ENDOPLASMIC_RETICULUM_TO_GOLGI_VESICLE_MEDIATED_TRANSPORT	43	Creb3l2,Lman1,Tmed3,Ergic1,Bet1,Cope,Sec24d,Yif1a,Kdelr2,Lman2,Uso1,Preb,Ergic3,Tmed10,Vcp,Hyou1,Kdelr1,Copg1,Yipf6,Sec24a,Tfg,P4hb,Yipf5,Trappc2l,Sec22b,Sar1b,Sec23b,Sar1a,Scfd1,Yif1b,Sec13,Tmed9,Sec31a,Copa,Copb2,Stx5a,Arcn1,Mia2,Erp29,Rab1a,Copb1,Golt1b,Trip11	889	120	31053	30.9209	0.116744
ASPC_XYE.v.XYB_DOWN	3.64866e-07	2.43928	0.00286128	GO_BP_Mm	GOBP_POSITIVE_REGULATION_OF_MAPK_CASCADE	39	Psap,Ppia,Trem2,Lrp1,Cd36,Pdgfrb,Il34,Erp29,Akap13,Apoe,Nox4,Igf1,Arl6ip5,Prdx2,Cavin3,Gpnmb,Nenf,Nrp1,Cd81,F2r,App,Ccl6,Ccl9,Ndrg4,Tpbg,Ednra,Nptn,Fgf18,Rassf2,Igfbp4,Lamtor3,Prkcd,Tgfb1,Myh9,Rap1a,Rb1cc1,Ntrk3,Gnai2,Phb2	935	531	31053	2.54344	-0.163374
Meso_XXE.v.XXB_DOWN	9.06781e-12	12.4326	7.11097e-08	GO_BP_Mm	GOBP_ALPHA_BETA_T_CELL_ACTIVATION	14	Ptprc,H2-Ab1,Cd24a,Nkg7,Gpr183,Dock2,Ccr7,Ptpn22,Cd55,Cd83,Ccr6,Irf4,Gimap3,Btla	186	188	31053	7.14807	-1.23056
Mac_XYE.v.XYB_UP	1.37994e-09	12.3547	1.08215e-05	GO_BP_Mm	GOBP_ANTIGEN_PROCESSING_AND_PRESENTATION_OF_PEPTIDE_ANTIGEN	11	H2-K1,B2m,H2-Q7,H2-Q6,Tap1,H2-Aa,H2-Eb1,H2-Q4,Tapbp,Cd74,H2-Ab1	384	72	31053	4.96571	0.216763
T_XXE.v.XXB_UP	3.30922e-10	12.2828	2.59509e-06	GO_BP_Mm	GOBP_POSITIVE_REGULATION_OF_ADAPTIVE_IMMUNE_RESPONSE	12	Ccr2,Cd44,Il18r1,C3,Nfkbiz,Tnf,Gata3,H2-K1,B2m,Cd81,Nfkbid,H2-D1	197	154	31053	5.58585	0.432993
ASPC_XXE.v.XXB_DOWN	1.08988e-11	3.55116	8.54686e-08	GO_BP_Mm	GOBP_REACTIVE_OXYGEN_SPECIES_METABOLIC_PROCESS	38	Ptger4,mt-Co2,Cyp1b1,Pdgfrb,Pla2r1,Pid1,Agtr1a,Prdx4,Nox4,App,Mmp3,Ripk1,Bnip3,Bcl2,Hvcn1,Birc3,mt-Nd2,Hbp1,Zc3h12a,Cyba,Thbs1,Tlr4,Foxo3,Cflar,Sirt1,Insr,Birc2,Ogt,Sirt3,Pink1,Plau,Lrrk2,Sod3,Tgfb1,Sesn1,Cryab,Gstp1,Sirt2	1414	235	31053	7.06819	-0.163187
Mac_XYE.v.XYB_DOWN	1.63388e-11	12.2256	1.28129e-07	GO_BP_Mm	GOBP_RIBOSOMAL_SMALL_SUBUNIT_ASSEMBLY	12	Rps25,Rps14,Fau,Rps5,Rps19,Rps6,Rps27l,Rps15,Rpsa,Rps27,Mrps7,Mrps11	1524	20	31053	6.89235	-0.225929
B_XYE.v.XYB_UP	3.72962e-13	12.2028	2.92477e-09	GO_BP_Mm	GOBP_B_CELL_DIFFERENTIATION	16	Ighg1,Ighm,Pou2f2,Nfatc1,Ptpn6,Gpr183,Ms4a1,Ikzf1,St3gal1,Irf8,Bcl11a,Spib,Ptprj,Lgals8,Sp3,Ptprc	234	174	31053	8.53391	0.227686
B_XYE.v.XYB_UP	6.79414e-14	12.1945	5.32796e-10	GO_BP_Mm	GOBP_AEROBIC_RESPIRATION	17	mt-Atp8,mt-Nd3,mt-Nd4l,mt-Nd6,mt-Co1,mt-Nd5,mt-Co3,mt-Nd2,Cbfa2t3,mt-Co2,mt-Nd1,mt-Atp6,Hif1a,Atp5k,Atp5a1,Sdha,mt-Cytb	234	185	31053	9.27344	0.206378
Mac_XYE.v.XYB_UP	1.7272e-15	12.1943	1.35447e-11	GO_BP_Mm	GOBP_CD4_POSITIVE_ALPHA_BETA_T_CELL_ACTIVATION	19	Pla2g2d,Nfkbiz,Cd81,Sema4a,Nlrp3,Lilrb4a,Stat3,Il2rg,Il4ra,Cebpb,Tgfbr2,Runx1,Cd274,Irf1,Rsad2,Ptger4,Ly9,Batf,Lgals9	384	126	31053	10.8682	0.235299
Mac_XYE.v.XYB_UP	3.04864e-10	12.1301	2.39074e-06	GO_BP_Mm	GOBP_CELLULAR_RESPONSE_TO_INTERLEUKIN_1	12	Egr1,Ccl12,Ccl8,Ccl2,Ccl7,Tank,Ccl24,Zbp1,Cebpb,Ccl5,Irf1,Ccl4	384	80	31053	5.62147	0.324105
Mac_XXE.v.XXB_UP	1.4475e-09	12.118	1.13513e-05	GO_BP_Mm	GOBP_MONOCYTE_CHEMOTAXIS	11	Ccl8,Ninj1,Ccl24,App,Ccl7,Cxcl12,Ccl2,Ccl12,Ccr1,Dusp1,Pla2g7	486	58	31053	4.94495	0.723681
Mac_XXE.v.XXB_DOWN	2.6213e-07	1.95872	0.00205562	GO_BP_Mm	GOBP_LIPID_BIOSYNTHETIC_PROCESS	64	Fabp5,Cd74,Lpl,Anxa1,Nr1h3,Hexb,Abcg1,Il1b,Agpat4,Scarb1,Cers6,B4galnt1,Smpd3,Hint2,Tmem38b,Ptgs2,Pgap2,Mif,Dgkh,Ebp,Dpm3,Ormdl2,Ldlr,Stard3,Elovl5,Srebf2,Agpat5,Pnpla2,Becn1,Tnf,Nus1,Isyna1,Daglb,Tecr,Vapa,Lpcat3,Acer3,H2-Ke6,Ctdnep1,Eif6,Pdgfb,Hacd2,Pam,Itpkb,Tcf7l2,Chp1,Plcg2,Srd5a3,Lpcat1,Prkcd,Pik3cb,Pigp,Ndufab1,Lias,Pigyl,Pdgfa,Agpat2,Hmgcs1,Cdk4,Prpf19,Hsd17b10,C3,Pex2,Abcd3	1542	658	31053	2.68706	-0.186169
Mono_XYE.v.XYB_DOWN	3.59444e-13	12.0337	2.81876e-09	GO_BP_Mm	GOBP_NCRNA_PROCESSING	16	Rps14,Rps16,Rps25,Rpl26,Rpl35a,Rpl5,Rps24,Rps7,Rpl7,Rpl11,Rps19,Rps6,Rps8,Npm1,Rpl14,Rps15	104	397	31053	8.54994	-0.238253
Mac_XXE.v.XXB_DOWN	1.6354e-08	4.42596	0.000128248	GO_BP_Mm	GOBP_LIPID_STORAGE	20	Lpl,Nr1h3,Hexb,Trem2,Itgav,Pparg,Abcg1,Il1b,Gm2a,Scarb1,Hilpda,B4galnt1,Soat1,Srebf2,Pnpla2,Tnf,Zc3h12a,Tmem159,Aup1,C3	1542	91	31053	3.89195	-0.370678
ASPC_XYE.v.XYB_DOWN	1.47625e-10	4.09847	1.15767e-06	GO_BP_Mm	GOBP_REACTIVE_OXYGEN_SPECIES_METABOLIC_PROCESS	29	Tyrobp,Fbln5,Cd36,Pdgfrb,Ogt,Cryab,Nox4,Prdx2,Eif5a,Mmp3,Hbp1,Sh3pxd2b,App,Ndufs3,Cyba,Gpx1,Ndufc2,Atpif1,Prdx1,Prdx4,Akt1,Pink1,Tspo,Prkcd,Tgfb1,Eif6,Gnai2,Ddit4,Rhoa	935	235	31053	5.93641	-0.174795
B_XXE.v.XXB_DOWN	3.06741e-10	11.9865	2.40546e-06	GO_BP_Mm	GOBP_RIBOSOMAL_LARGE_SUBUNIT_BIOGENESIS	12	Rpl35a,Rpl38,Rpl35,Rpl26,Rpl11,Rpl6,Rpl7,Rpl10,Rpl24,Rpl14,Nop53,Nsa2	464	67	31053	5.6188	-0.243303
Meso_XXE.v.XXB_DOWN	1.6671e-14	11.9726	1.30734e-10	GO_BP_Mm	GOBP_IMMUNOGLOBULIN_PRODUCTION	18	Ptprc,H2-Aa,Ighm,H2-Ab1,H2-Eb1,Cd37,H2-Ob,H2-DMb2,Mzb1,Cd22,H2-Oa,Ighd,Pou2f2,Cd86,Siglecg,B2m,Ccr6,H2-DMa	186	251	31053	9.88361	-1.55217
B_XYE.v.XYB_DOWN	5.93327e-16	11.9366	4.65287e-12	GO_BP_Mm	GOBP_RRNA_METABOLIC_PROCESS	20	Rpl26,Rps16,Rps7,Rps24,Rps6,Rpl11,Rps19,Rpl35a,Rps14,Rpl7,Rps25,Rpl14,Rps8,Rpl5,Rps27,Rps15,Snu13,Rpl27,Rps27rt,Npm1	215	242	31053	11.3323	-0.294542
Mac_XYE.v.XYB_UP	1.27516e-11	11.9173	9.99979e-08	GO_BP_Mm	GOBP_REGULATION_OF_VIRAL_GENOME_REPLICATION	14	Gbp7,Ifi204,Ddx5,Ddx3x,Gbp3,Ifi203,Ifi209,Ifi207,Oas2,Ccl5,Rsad2,Apobec3,Rnasel,Oasl2	384	95	31053	7.00001	0.205837
Mac_XYE.v.XYB_UP	1.22452e-11	3.96179	9.60269e-08	GO_BP_Mm	GOBP_MRNA_METABOLIC_PROCESS	34	Nfkbiz,Btg2,Mbnl1,Zfp36,Tra2b,Hnrnpa3,Etf1,Sfpq,Zfp36l1,Stat3,Ddx5,Pcf11,App,Hnrnpa2b1,Mapkapk2,Fus,Srsf5,Ythdc1,Hnrnph1,Hspa1a,Atf4,Sf1,Ptbp3,Ddx17,Hnrnpa0,Rbm15,Csde1,Celf2,Vegfa,Nup98,Sde2,Rnasel,Hnrnpd,Luc7l2	384	694	31053	7.01761	0.193556
Meso_XXE.v.XXB_DOWN	1.70455e-11	11.8646	1.33671e-07	GO_BP_Mm	GOBP_REGULATION_OF_T_CELL_PROLIFERATION	14	Ccl5,Ptprc,Rac2,Coro1a,H2-Aa,Cd37,Cd24a,Laptm5,H2-DMb2,Cd86,Ccr7,Ptpn22,Cd55,Btla	186	197	31053	6.87396	-1.67872
Endo_XYE.v.XYB_DOWN	9.37835e-11	11.8176	7.3545e-07	GO_BP_Mm	GOBP_REGULATION_OF_CELL_SHAPE	13	Cfl1,Myl12a,Rac1,Myl12b,Wdr1,F11r,Kdr,Parvb,Msn,Cyfip1,Pxn,Tpm1,S100a13	244	140	31053	6.13345	-0.329055
Mac_XXE.v.XXB_DOWN	6.06198e-15	2.4955	4.75381e-11	GO_BP_Mm	GOBP_MRNA_METABOLIC_PROCESS	86	Lgals3,Nr1h3,Anxa2,Flna,Noct,Pparg,Taf10,Snrpg,Vim,Ybx1,Lsm4,Arl6ip4,Snrpe,Prpf8,Txnl4a,Srsf9,Nudt21,Ddx23,Dnajb11,Ubl5,Lsm5,Snrpf,Taf12,Cwc15,Snrnp27,U2af1,Zcrb1,Slirp,Strap,Snrpd1,Snrpd2,Sf3b4,Snrnp40,Lsm8,Zc3h12a,Polr2i,Upf3a,Ctnnbl1,Rbm4b,Thoc7,Cirbp,Nbdy,Hnrnpa0,Phf5a,Exosc5,Prdx6,Snrnp25,Clns1a,Snd1,Lsm3,Alyref,Snrpc,Prkaca,Lsm7,Ppie,Lsm1,Apobec1,Eef1d,Prpf31,Zfp830,C1qbp,Rnpc3,Ago2,Eif3e,P…	1542	694	31053	10.323	-0.123659
Mac_XYE.v.XYB_DOWN	2.01623e-10	11.7966	1.58113e-06	GO_BP_Mm	GOBP_PROTEIN_IMPORT_INTO_MITOCHONDRIAL_MATRIX	11	Dnajc19,Grpel1,Pam16,Dnlz,Tomm7,Tomm20,Timm17b,Timm50,Tomm40,Timm17a,Dnajc15	1524	19	31053	5.80103	-0.130506
ASPC_XXE.v.XXB_DOWN	5.22674e-10	2.54691	4.09881e-06	GO_BP_Mm	GOBP_REGULATION_OF_METAL_ION_TRANSPORT	53	Serpine2,Cxcl12,Ank2,Atp1a2,Igf1,Adcyap1r1,Bmp4,Pdgfrb,Cd63,Atp2b4,Agtr1a,B2m,Hfe,Bcl2,Selenok,Ngf,Hes1,Plcb4,Klhl24,Ptger3,Icam1,Ace,Hbp1,Akt3,Itpr1,Cyba,Ahnak,1810037I17Rik,Ano6,Cacnb4,Cacnb3,Stim1,Fxyd6,Mllt6,Atp2b1,Slc8b1,Crbn,Vamp2,Rem1,Asph,Fxyd1,Camk2d,Diaph1,Calm2,Tgfb1,Inpp5k,Akap7,Dmd,Agrn,Rrad,Tmem168,Pten,Trpc1	1414	457	31053	5.38734	-0.172471
Meso_XXE.v.XXB_DOWN	4.446e-18	11.7788	3.48655e-14	GO_BP_Mm	GOBP_POSITIVE_REGULATION_OF_LYMPHOCYTE_ACTIVATION	23	Ccl5,Ptprc,Coro1a,H2-Aa,Ighm,Cd74,H2-Ab1,H2-Eb1,H2-Ob,Cd24a,H2-DMb2,Actb,H2-Oa,Ighd,Gpr183,Cd86,Ccr7,Ptpn22,Cd55,B2m,Cd83,Gimap3,H2-DMa	186	326	31053	13.4576	-1.70105
Mac_XYE.v.XYB_UP	2.502e-09	11.7045	1.96207e-05	GO_BP_Mm	GOBP_POSITIVE_REGULATION_OF_INTERLEUKIN_1_PRODUCTION	11	Egr1,Ifi204,Casp4,Nlrp3,Lilra5,Stat3,Ifi203,Ifi209,App,Ifi207,Lgals9	384	76	31053	4.70729	0.263011
B_XXE.v.XXB_DOWN	2.25572e-09	11.6852	1.76894e-05	GO_BP_Mm	GOBP_REGULATION_OF_ANTIGEN_RECEPTOR_MEDIATED_SIGNALING_PATHWAY	11	Laptm5,Prkcb,Cd19,Rps3,Stap1,Ccr7,Foxp1,Malt1,Lyn,Lgals3,Elf1	464	63	31053	4.75229	-0.282757
T_XXE.v.XXB_UP	1.445e-13	11.6509	1.13317e-09	GO_BP_Mm	GOBP_REGULATION_OF_ADAPTIVE_IMMUNE_RESPONSE	17	Ccr2,Cd44,Samsn1,Tnfaip3,Il18r1,Anxa1,C3,Nfkbiz,Il1rl1,Tnf,Il7r,Gata3,H2-K1,B2m,Cd81,Nfkbid,H2-D1	197	230	31053	8.9457	0.43851
B_XXE.v.XXB_UP	4.4641e-21	11.6434	3.50075e-17	GO_BP_Mm	GOBP_UBIQUITIN_DEPENDENT_ERAD_PATHWAY	26	Derl3,Edem2,Edem1,Herpud1,Hsp90b1,Man1b1,Erlec1,Selenos,Sec61b,Derl1,Os9,Ubxn4,Vcp,Stt3b,Ube2j1,Calr,Syvn1,Derl2,Stub1,Dnajc10,Edem3,Aup1,Canx,Man1a,Ube4a,Ube2g2	889	78	31053	16.4558	0.267884
Mac_XXE.v.XXB_DOWN	1.51062e-14	3.8193	1.18463e-10	GO_BP_Mm	GOBP_PHAGOCYTOSIS	44	Cyba,Tyrobp,Axl,Anxa1,Nr1h3,Lrp1,Trem2,Itgav,Pparg,Rack1,Il1b,Sirpb1c,Fcer1g,Tgm2,Fgr,Bin2,Scarb1,Arhgap25,Abr,Hck,Il2rg,Csk,Stap1,Ldlr,Cd47,Becn1,Lyar,Tnf,Cd300a,Anxa3,Elmo2,Myo1g,Plcg2,Rapgef1,Aif1,Ncf4,Pycard,Anxa11,Mfge8,Rac1,C3,Calr,Myh9,Itgb2	1542	232	31053	9.92642	-0.266948
B_XYE.v.XYB_DOWN	3.3492e-09	11.5968	2.62644e-05	GO_BP_Mm	GOBP_OXIDATIVE_PHOSPHORYLATION	11	Uqcrh,Cox4i1,Atp5h,Cox8a,Cox7a2l,Ndufb11,Ndufa6,Atp5d,Cox5a,Cox7a2,Cox5b	215	137	31053	4.58063	-0.246718
T_XYE.v.XYB_DOWN	6.754e-10	11.5253	5.29649e-06	GO_BP_Mm	GOBP_OXIDATIVE_PHOSPHORYLATION	12	Cox4i1,Uqcrh,Atp5h,Cox7a2l,Atp5d,Cox8a,Cox7a2,Ndufb11,Cox5b,Ndufa6,Ndufa13,Ndufb8	236	137	31053	5.27601	-0.253966
ASPC_XYE.v.XYB_DOWN	3.44643e-13	9.34081	2.70269e-09	GO_BP_Mm	GOBP_AEROBIC_ELECTRON_TRANSPORT_CHAIN	18	Cox4i1,Uqcrh,Cox5b,Cox5a,Ndufa8,Cox8a,Cox7a2,Ndufa7,Ndufs3,Ndufc2,mt-Nd4,Uqcrfs1,Pink1,Cox6c,Ndufb6,Uqcrb,Uqcrq,Sdhb	935	64	31053	8.5682	-0.132839
Meso_XXE.v.XXB_DOWN	8.48081e-21	11.4992	6.65065e-17	GO_BP_Mm	GOBP_LEUKOCYTE_PROLIFERATION	27	Ccl5,Cd79a,Ptprc,Rac2,Coro1a,H2-Aa,Ighm,Cd74,Cd37,Cd24a,Laptm5,H2-DMb2,Mzb1,Junb,Cd22,Cd19,Ighd,Gpr183,Cxcr4,Dock2,Cd86,Ccr7,Ptpn22,Siglecg,Cd55,Ikzf3,Btla	186	392	31053	16.1771	-1.56018
Endo_XYE.v.XYB_DOWN	1.33747e-10	11.4893	1.04884e-06	GO_BP_Mm	GOBP_CYTOPLASMIC_TRANSLATION	13	Rpl29,Rps4x,Rpl7a,Rpl4,Rps14,Rps19,Rplp1,Rpl10a,Rps3a1,Rps6,Rpl9,Rpl18,Rpl19	244	144	31053	5.97929	-0.284772
ASPC_XYE.v.XYB_UP	1.14184e-07	7.298	0.000895429	GO_BP_Mm	GOBP_AEROBIC_RESPIRATION	12	mt-Atp8,mt-Nd3,mt-Nd2,mt-Nd1,mt-Nd6,mt-Co1,mt-Nd5,Bloc1s1,Pde12,Myc,Atp5k,mt-Atp6	276	185	31053	3.04797	0.181413
B_XYE.v.XYB_DOWN	8.68002e-68	11.4799	6.80687e-64	GO_BP_Mm	GOBP_CELLULAR_MACROMOLECULE_BIOSYNTHETIC_PROCESS	86	Rpl17,Fau,Rpl21,Rps4x,Rpl9,Rpl26,Rps15a,Rps16,Rps3a1,Rpl10,Rps7,Rps3,Rps24,Rpl29,Rps6,Rps5,Rpl32,Rpl11,Rpl23,Rpl18a,Rps19,Rpl35a,Rps13,Rps23,Rps14,Rps11,Rpl7,Rpl19,Rpl13,Rps18,Rpl28,Rps2,Rps10,Rpl30,Rpl8,Rpl15,Rps20,Eif1,Rps25,Rpl27a,Rpl24,Rpl10a,Rpl12,Rpl14,Rpl34,Rpl18,Rps8,Rpl5,Rpl6,Rack1,Rps27a,Rplp0,Rplp1,Rpsa,Rpl7a,Rpl22,Rpl3,Eif3f,Dad1,Rpl4,Eef1b2,Rps26,Eef1a1,Rps9,Rps27,Eif3h,Selenok,Rbm3,…	215	1082	31053	63.1671	-0.298326
B_XYE.v.XYB_DOWN	6.59449e-66	11.4348	5.1714e-62	GO_BP_Mm	GOBP_AMIDE_METABOLIC_PROCESS	84	Rpl17,Fau,Rpl21,Rps4x,Rpl9,Rpl26,Rps15a,Rps16,Rps3a1,Rpl10,Rps7,Rps3,Rps24,Rpl29,Rps6,Rps5,Rpl32,Rpl11,Rpl23,Rpl18a,Rps19,Rpl35a,Rps13,Rps23,Rps14,Rps11,Rpl7,Rpl19,Rpl13,Rps18,Rpl28,Rps2,Rps10,Rpl30,Rpl8,Rpl15,Rps20,Eif1,Rps25,Rpl27a,Rpl24,Rpl10a,Rpl12,Rpl14,Rpl34,Rpl18,Rps8,Rpl5,Rpl6,Rack1,Rps27a,Rplp0,Rplp1,Rpsa,Rpl7a,Rpl22,Rpl3,Eif3f,Rpl4,Eef1b2,Rps26,Eef1a1,Rps9,Rps27,Eif3h,Rbm3,Rpl22l1,Rpl39…	215	1061	31053	61.2864	-0.296191
T_XYE.v.XYB_DOWN	2.67638e-16	11.4181	2.09882e-12	GO_BP_Mm	GOBP_RRNA_METABOLIC_PROCESS	21	Rpl26,Rps16,Rps7,Rps14,Rps6,Rpl7,Rpl11,Rps24,Rpl35a,Rps25,Rpl5,Rpl14,Rps19,Rps8,Rps27,Rps15,Rpl27,Npm1,Nsa2,Snu13,Nop53	236	242	31053	11.678	-0.31526
Mac_XYE.v.XYB_UP	3.81937e-09	11.26	2.99515e-05	GO_BP_Mm	GOBP_RESPONSE_TO_CHEMOKINE	11	Cxcl12,Ccl12,Ccl8,Ccl2,Ccl7,Lyn,Dusp1,Ccl24,Ccl5,Ccl4,Rbm15	384	79	31053	4.52358	0.329411
ASPC_XYE.v.XYB_DOWN	6.48031e-10	2.97961	5.08186e-06	GO_BP_Mm	GOBP_REGULATION_OF_METAL_ION_TRANSPORT	41	Lgals3,Cd63,Trem2,Selenok,Itgb1,Gnas,Pdgfrb,Ahnak,Igf1,Fxyd6,Hbp1,Pkd2,F2r,Fxyd1,Serpine2,Sgk1,Gnb2,Cyba,Kif5b,Ednra,Akap9,Prnp,Akt1,Saraf,Fkbp1a,Vmp1,P2rx4,Cacna2d1,Scn1b,Fbxo11,Calm1,Tspo,Klhl24,Tgfb1,Gsto1,Fhl1,Chp1,Gnai2,Rhoa,Calm2,1810037I17Rik	935	457	31053	5.29398	-0.161185
Mac_XYE.v.XYB_UP	2.99285e-11	11.2093	2.34699e-07	GO_BP_Mm	GOBP_REGULATION_OF_PATTERN_RECOGNITION_RECEPTOR_SIGNALING_PATHWAY	14	Lyn,Ddx3x,App,Ddx60,Slc15a2,Irf1,Smpdl3b,Rsad2,Irf7,Tnfaip3,Hspa1a,Trim30a,Slc15a3,Ankrd17	384	101	31053	6.62949	0.206497
T_XYE.v.XYB_DOWN	2.82101e-71	11.188	2.21224e-67	GO_BP_Mm	GOBP_CELLULAR_MACROMOLECULE_BIOSYNTHETIC_PROCESS	92	Fau,Rpl21,Rps3a1,Rpl17,Rpl9,Rps4x,Rps15a,Rps3,Rpl29,Rpl26,Rps16,Rpl10,Rpl32,Rps7,Rps14,Rps11,Rps6,Rps5,Rps10,Rps13,Rplp0,Rpl19,Rps18,Rplp1,Rpl7,Rps2,Rps23,Rpl11,Rpl18a,Rpl23,Eif1,Rpl30,Rpl15,Rpl8,Rpl18,Rps27a,Rpl34,Rps24,Rpl28,Rpl24,Rack1,Rpsa,Rpl35a,Rpl12,Rpl13,Rps25,Rpl5,Rpl10a,Rpl27a,Rpl14,Rps19,Rps8,Rpl3,Rpl6,Rps20,Rpl7a,Eef1b2,Rpl22l1,Eef1a1,Rpl22,Rps12,Eif3h,Rpl4,Eif3f,Rps26,Gapdh,Rps9,Rplp…	236	1082	31053	66.6552	-0.328956
Mac_XYE.v.XYB_UP	1.57618e-10	11.1838	1.23604e-06	GO_BP_Mm	GOBP_RESPONSE_TO_INTERLEUKIN_1	13	Egr1,Ccl12,Ccl8,Ccl2,Ccl7,App,Tank,Ccl24,Zbp1,Cebpb,Ccl5,Irf1,Ccl4	384	94	31053	5.90797	0.312907
T_XYE.v.XYB_DOWN	1.77518e-69	11.1614	1.3921e-65	GO_BP_Mm	GOBP_AMIDE_METABOLIC_PROCESS	90	Fau,Rpl21,Rps3a1,Rpl17,Rpl9,Rps4x,Rps15a,Rps3,Rpl29,Rpl26,Rps16,Rpl10,Rpl32,Rps7,Rps14,Rps11,Rps6,Rps5,Rps10,Rps13,Rplp0,Rpl19,Rps18,Rplp1,Rpl7,Rps2,Rps23,Rpl11,Rpl18a,Rpl23,Eif1,Rpl30,Rpl15,Rpl8,Rpl18,Rps27a,Rpl34,Rps24,Rpl28,Rpl24,Rack1,Rpsa,Rpl35a,Rpl12,Rpl13,Rps25,Rpl5,Rpl10a,Rpl27a,Rpl14,Rps19,Rps8,Rpl3,Rpl6,Rps20,Rpl7a,Eef1b2,Rpl22l1,Eef1a1,Rpl22,Rps12,Eif3h,Rpl4,Eif3f,Rps26,Gapdh,Rps9,Rplp…	236	1061	31053	64.8563	-0.330138
Meso_XXE.v.XXB_DOWN	1.32207e-25	11.152	1.03677e-21	GO_BP_Mm	GOBP_REGULATION_OF_LYMPHOCYTE_ACTIVATION	34	Ccl5,Ptprc,Rac2,Coro1a,H2-Aa,Ighm,Cd74,H2-Ab1,H2-Eb1,Cd37,H2-Ob,Bank1,Cd24a,Laptm5,H2-DMb2,Mzb1,Actb,Cd22,Cd19,H2-Oa,Ighd,Gpr183,Cd86,Ccr7,Ptpn22,Siglecg,Cd55,B2m,Cd83,Ikzf3,Ccr6,Gimap3,Btla,H2-DMa	186	509	31053	20.9843	-1.50777
Meso_XXE.v.XXB_DOWN	5.59096e-19	11.1301	4.38443e-15	GO_BP_Mm	GOBP_REGULATION_OF_T_CELL_ACTIVATION	25	Ccl5,Ptprc,Rac2,Coro1a,H2-Aa,Cd74,H2-Ab1,H2-Eb1,Cd37,H2-Ob,Cd24a,Laptm5,H2-DMb2,Actb,H2-Oa,Cd86,Ccr7,Ptpn22,Cd55,B2m,Cd83,Ccr6,Gimap3,Btla,H2-DMa	186	375	31053	14.3581	-1.64975
Meso_XXE.v.XXB_DOWN	1.54612e-12	11.1301	1.21247e-08	GO_BP_Mm	GOBP_T_CELL_PROLIFERATION	16	Ccl5,Ptprc,Rac2,Coro1a,H2-Aa,Cd37,Cd24a,Laptm5,H2-DMb2,Cxcr4,Dock2,Cd86,Ccr7,Ptpn22,Cd55,Btla	186	240	31053	7.91633	-1.59435
Meso_XXE.v.XXB_DOWN	2.10647e-20	11.1027	1.65189e-16	GO_BP_Mm	GOBP_LEUKOCYTE_CELL_CELL_ADHESION	27	Ccl5,Ptprc,Rac2,Coro1a,H2-Aa,Cd74,H2-Ab1,H2-Eb1,Cd37,H2-Ob,Cd24a,Laptm5,H2-DMb2,Ets1,Actb,Sell,H2-Oa,Cd86,Ccr7,Nt5e,Ptpn22,Cd55,B2m,Cd83,Gimap3,Btla,H2-DMa	186	406	31053	15.782	-1.62469
T_XXE.v.XXB_UP	8.22684e-12	11.1007	6.45149e-08	GO_BP_Mm	GOBP_LYMPHOCYTE_ACTIVATION_INVOLVED_IN_IMMUNE_RESPONSE	15	Rora,Lgals1,Ccr2,Fgl2,Tnfaip3,Il18r1,Anxa1,Nfkbiz,Lcp1,Gata3,Cd81,Nfkbid,Lamp1,Irf4,Gpr183	197	213	31053	7.19034	0.501061
ASPC_XXE.v.XXB_DOWN	5.38088e-18	4.27021	4.21969e-14	GO_BP_Mm	GOBP_RESPONSE_TO_ENDOPLASMIC_RETICULUM_STRESS	49	Hsp90b1,Hspa5,Dnajc3,Pdia6,Calr,Sdf2l1,App,Manf,Bcl2,Ccnd1,Selenok,Pdia3,Canx,Pdia4,Serinc3,Crebrf,Casp12,Nr1h3,Sel1l,Itpr1,Srpx,Spop,Thbs1,Man1a,Nck1,Hyou1,Selenos,Marcks,Creb3l1,Sirt1,Nupr1,Usp25,Pik3r1,Creb3l2,Erp44,Dnajb2,Apaf1,Lrrk2,Eif2ak3,Pmp22,Grina,Ddit3,Rnf103,Fbxo6,Ppp1r15a,Herpud2,Tmtc3,Nfe2l1,Dab2ip	1414	252	31053	13.3747	-0.164597
ASPC_XYE.v.XYB_DOWN	1.74138e-15	4.87633	1.36559e-11	GO_BP_Mm	GOBP_RESPONSE_TO_ENDOPLASMIC_RETICULUM_STRESS	37	Hsp90b1,Calr,Hspa5,Pdia6,Manf,Pdia3,Dnajc3,Selenok,Pmp22,Erp29,Pdia4,Srpx,Ufm1,Nupr1,Sec61b,Creb3l2,App,Erp44,Canx,Rcn3,Bcap31,Hyou1,Fis1,Jkamp,Selenos,Sdf2l1,Ubxn4,Derl1,Marcks,Bfar,Ufl1,Stub1,Creb3l1,Tmed2,Lpcat3,Tmem259,Fbxo6	935	252	31053	10.8647	-0.18727
Endo_XYE.v.XYB_DOWN	4.26352e-11	11.0666	3.34345e-07	GO_BP_Mm	GOBP_REGULATION_OF_ACTIN_FILAMENT_LENGTH	14	Esam,Tmsb4x,Cfl1,Rac1,Pecam1,Capg,Sptbn1,Wdr1,Capzb,Cyfip1,Tpm1,Kank3,Eln,Nckap1	244	161	31053	6.4758	-0.325542
Mac_XYE.v.XYB_UP	1.80585e-10	11.066	1.41615e-06	GO_BP_Mm	GOBP_CD4_POSITIVE_ALPHA_BETA_T_CELL_DIFFERENTIATION	13	Pla2g2d,Nfkbiz,Sema4a,Nlrp3,Stat3,Il2rg,Il4ra,Runx1,Irf1,Rsad2,Ptger4,Ly9,Batf	384	95	31053	5.84889	0.247468
Meso_XXE.v.XXB_DOWN	2.31428e-10	11.0171	1.81486e-06	GO_BP_Mm	GOBP_REGULATION_OF_PRODUCTION_OF_MOLECULAR_MEDIATOR_OF_IMMUNE_RESPONSE	13	Ptprc,Ighm,Cd74,Cd37,Laptm5,Mzb1,Cd22,Cd86,Ptpn22,Siglecg,Cd55,B2m,Gimap3	186	197	31053	5.74116	-1.50434
Mac_XYE.v.XYB_UP	3.94703e-19	13.0066	3.09526e-15	GO_BP_Mm	GOBP_RESPONSE_TO_TYPE_II_INTERFERON	23	Ccl12,H2-Q7,Ccl8,Gbp7,Ccl2,Ccl7,Gbp2,Mrc1,H2-Aa,H2-Eb1,Gbp3,Gsn,Ccl24,Ccl5,Stat1,Rab20,Parp14,Irf1,Cd74,Ccl4,H2-Ab1,Irgm1,Actr2	384	143	31053	14.5093	0.244904
Mac_XYE.v.XYB_UP	3.08118e-13	10.9979	2.41626e-09	GO_BP_Mm	GOBP_REGULATION_OF_LEUKOCYTE_CHEMOTAXIS	17	Cxcl12,Ccl2,Ccl7,Lyn,Aif1,Dusp1,App,Ptprj,Trpv4,Ccl5,Gas6,Slamf8,Cd74,Pla2g7,Vegfa,Lgals9,Cmklr1	384	125	31053	8.61686	0.235785
B_XXE.v.XXB_UP	2.03408e-17	10.9781	1.59513e-13	GO_BP_Mm	GOBP_ENDOPLASMIC_RETICULUM_UNFOLDED_PROTEIN_RESPONSE	22	Derl3,Xbp1,Creb3l2,Herpud1,Dnajc3,Atf3,Pdia6,Erlec1,Selenos,Atf6,Derl1,Os9,Cdk5rap3,Ufl1,Creb3,Ddit3,Ddrgk1,Atf6b,Derl2,Stub1,Dnajc10,Tmem33	889	70	31053	12.7972	0.291683
T_XXE.v.XXB_UP	6.04473e-09	10.9742	4.74028e-05	GO_BP_Mm	GOBP_B_CELL_MEDIATED_IMMUNITY	11	Ighm,Ighg2c,Fgl2,C1qa,C3,C1qb,Nfkbiz,Il2rb,Tnf,B2m,Cd81	197	158	31053	4.3242	0.420712
T_XYE.v.XYB_DOWN	3.25536e-25	10.965	2.55285e-21	GO_BP_Mm	GOBP_RIBONUCLEOPROTEIN_COMPLEX_BIOGENESIS	34	Fau,Rpl26,Rps16,Rpl10,Rps7,Rps14,Rps6,Rps5,Rplp0,Rpl7,Rpl11,Rps24,Rpl24,Rpsa,Rpl35a,Rps25,Rpl5,Rpl14,Rps19,Rps8,Rpl6,Rpl7a,Rps9,Rps27,Rps15,Hsp90aa1,Rpl27,Npm1,Rpl13a,Rpl23a,Nsa2,Snu13,Snrpb,Nop53	236	408	31053	20.593	-0.315879
Mac_XXE.v.XXB_DOWN	1.58285e-07	3.37983	0.00124127	GO_BP_Mm	GOBP_RESPONSE_TO_TYPE_II_INTERFERON	24	H2-Ab1,H2-Aa,H2-Eb1,Cd74,Ccl5,Capg,Evl,Rpl13a,Gapdh,H2-Q7,Pparg,Vim,Cxcl16,Stx8,Ccl9,Cd47,Tnf,Jak2,Ciita,Stx11,Dapk3,Was,Stat1,Vamp8	1542	143	31053	2.90613	-0.390985
Meso_XXE.v.XXB_DOWN	6.19587e-16	10.9221	4.8588e-12	GO_BP_Mm	GOBP_POSITIVE_REGULATION_OF_CELL_CELL_ADHESION	21	Ccl5,Ptprc,Coro1a,H2-Aa,Cd74,H2-Ab1,H2-Eb1,H2-Ob,Cd24a,H2-DMb2,Ets1,Actb,H2-Oa,Cd86,Ccr7,Ptpn22,Cd55,B2m,Cd83,Gimap3,H2-DMa	186	321	31053	11.3135	-1.73176
Meso_XXE.v.XXB_DOWN	9.15064e-33	10.9151	7.17593e-29	GO_BP_Mm	GOBP_PEPTIDE_BIOSYNTHETIC_PROCESS	44	Rps29,Rps27,Bank1,Fau,Rps24,Rpl30,Rpl35a,Rps21,Rpl37,Rpl27a,Lars2,Rpl34,Rpl36,Rpl38,Rpl18a,Eif1,Rps26,Rps23,Rpl37a,Zfp36,Rps28,Rpl12,Uba52,Rps13,Rgs2,Rpl39,Rps15,Rps16,Rps25,Rpl27,Rplp2,Rpl21,Rps7,Rps11,Rpl35,Rpl32,Rpl18,Rpl9,Rps27a,Rpl19,Rpl17,Rpl13,Rpl8,Rps10	186	673	31053	28.1441	-0.793753
B_XYE.v.XYB_DOWN	1.30164e-09	10.9006	1.02074e-05	GO_BP_Mm	GOBP_SIGNAL_TRANSDUCTION_BY_P53_CLASS_MEDIATOR	12	Cd74,Rpl26,Rps7,Ubb,Rpl11,Rpl23,Rps20,Rpl5,Rps15,Hint1,Shisa5,Npm1	215	159	31053	4.99108	-0.312265
T_XXE.v.XXB_UP	2.64262e-10	10.8999	2.07234e-06	GO_BP_Mm	GOBP_ALPHA_BETA_T_CELL_ACTIVATION	13	Rora,Ccr2,Cd44,Il2ra,Il18r1,Anxa1,Nfkbiz,Gata3,Cd81,Nfkbid,Ncor1,Irf4,Gpr183	197	188	31053	5.68354	0.505027
ASPC_XYE.v.XYB_DOWN	1.01831e-14	5.01867	7.98556e-11	GO_BP_Mm	GOBP_ATP_METABOLIC_PROCESS	34	Trem2,Atp5j,Ogt,Atp5g2,Igf1,Nupr1,Atp5h,Ndufa8,Ndufb11,Atp5l,App,Ndufa7,Ndufs3,Fis1,Ndufc2,Ndufa6,Atpif1,Cfh,mt-Nd4,Atp5d,Ncor1,Tspo,Tgfb1,Gapdh,Mtch2,Eif6,Ndufb6,Sdhb,Ndufb3,Ndufb5,Enpp3,Pgam1,Ndufa11,Ddit4	935	225	31053	10.0977	-0.13866
Mac_XXE.v.XXB_UP	6.56262e-07	3.70406	0.0051464	GO_BP_Mm	GOBP_STEROID_METABOLIC_PROCESS	20	Dab2,Ednrb,Egr1,Apoe,Fgfr1,App,Pmp22,Nr1d1,Abca1,Lima1,Hrh1,Bmp2,Tiparp,Igf1,Atp1a1,Aplp2,Rora,Mecp2,Nr3c1,Cln8	486	345	31053	2.2885	0.544247
B_XYE.v.XYB_UP	1.09643e-18	10.8775	8.59822e-15	GO_BP_Mm	GOBP_B_CELL_ACTIVATION	25	Ighg1,Ighm,Pou2f2,Nfatc1,Tnfrsf13b,Ptpn6,Gpr183,Ms4a1,Rasgrp1,Ikzf1,St3gal1,Irf8,Bcl11a,Hspd1,Spib,Cd38,Cd22,Ptprj,Bmi1,Swap70,Lgals8,Sp3,Ptprc,Ctla4,Sh3kbp1	234	305	31053	14.0656	0.196048
NK_XYE.v.XYB_DOWN	3.24233e-11	10.8767	2.54263e-07	GO_BP_Mm	GOBP_NCRNA_METABOLIC_PROCESS	14	Rps14,Rpl5,Rps16,Rps6,Rps7,Rps19,Rpl26,Rpl7,Rps24,Rpl11,Rpl14,Rps8,Rps25,Rpl35a	70	571	31053	6.59472	-0.427542
Mac_XYE.v.XYB_UP	5.72528e-09	10.848	4.48977e-05	GO_BP_Mm	GOBP_POSITIVE_REGULATION_OF_CYTOKINE_PRODUCTION_INVOLVED_IN_IMMUNE_RESPONSE	11	B2m,Arid5a,Cd81,Casp4,Nlrp3,Mapkapk2,Rsad2,Cd74,Nr4a3,Dennd1b,Scimp	384	82	31053	4.34778	0.218383
Endo_XYE.v.XYB_DOWN	1.89422e-14	10.8433	1.48545e-10	GO_BP_Mm	GOBP_CELL_CELL_JUNCTION_ORGANIZATION	19	Esam,Cdh5,Cldn5,Ramp2,Rac1,Itgb1,Rhoc,Pecam1,Actb,Cav1,Wdr1,F11r,Pkp4,Plec,Heg1,Cd9,Jup,Rps6,Pdcd6ip	244	223	31053	9.82814	-0.352333
T_XXE.v.XXB_UP	6.00247e-18	10.8089	4.70714e-14	GO_BP_Mm	GOBP_ADAPTIVE_IMMUNE_RESPONSE_BASED_ON_SOMATIC_RECOMBINATION_OF_IMMUNE_RECEPTORS_BUILT_FROM_IMMUNOGLOBULIN_SUPERFAMILY_DOMAINS	24	Rora,Ighm,Ccr2,Ighg2c,Fgl2,Tnfaip3,Il18r1,C1qa,Anxa1,C3,C1qb,Nfkbiz,Il2rb,Il1rl1,Tnf,Il7r,Gata3,H2-K1,B2m,Ctsh,Cd81,Nfkbid,Irf4,H2-D1	197	350	31053	13.3272	0.432086
Mono_XXE.v.XXB_DOWN	5.8116e-09	10.7578	4.55746e-05	GO_BP_Mm	GOBP_REGULATION_OF_IMMUNE_EFFECTOR_PROCESS	11	Rps19,H2-Q7,Sema7a,Cd40,Ccr7,H2-M3,B2m,H2-DMb2,H2-D1,Cd74,H2-Q6	72	441	31053	4.34128	-0.419449
B_XXE.v.XXB_UP	2.16588e-24	10.7478	1.69848e-20	GO_BP_Mm	GOBP_ERAD_PATHWAY	32	Derl3,Edem2,Edem1,Sdf2l1,H13,Herpud1,Sel1l,Hsp90b1,Man1b1,Erlec1,Selenos,Sec61b,Derl1,Os9,Ubxn4,Vcp,Stt3b,Ube2j1,Rcn3,Calr,Syvn1,Derl2,Stub1,Dnajc10,Edem3,Aup1,Canx,Tmem259,Man1a,Ube4a,Ube2g2,Get4	889	104	31053	19.7699	0.275911
B_XXE.v.XXB_UP	5.31417e-15	10.7044	4.16737e-11	GO_BP_Mm	GOBP_PROTEIN_N_LINKED_GLYCOSYLATION	19	Derl3,Fut8,Ddost,Magt1,Rpn1,Rpn2,Mlec,Mgat1,Gfpt1,Stt3b,Ostc,Ube2j1,Krtcap2,Alg5,Mgat2,Stt3a,St6gal1,Nus1,Tmem258	889	62	31053	10.3801	0.17926
Mac_XXE.v.XXB_UP	1.23904e-09	10.6492	9.71652e-06	GO_BP_Mm	GOBP_POSITIVE_REGULATION_OF_MYELOID_LEUKOCYTE_DIFFERENTIATION	12	Jun,Csf1r,Ninj1,Itgam,Zfp36l1,Trib1,Ccr1,Runx1,Ripk1,Kitl,Fos,Ppp3ca	486	72	31053	5.01249	0.486232
Mac_XXE.v.XXB_UP	6.10123e-09	10.6492	4.78459e-05	GO_BP_Mm	GOBP_MACROPHAGE_MIGRATION	11	Ednrb,Mmp9,Csf1r,Ninj1,Ccl2,Trpv4,C3ar1,C5ar1,Cd81,P2ry12,Cmklr1	486	66	31053	4.32016	0.606912
B_XYE.v.XYB_DOWN	5.76985e-22	10.62	4.52472e-18	GO_BP_Mm	GOBP_RIBONUCLEOPROTEIN_COMPLEX_BIOGENESIS	30	Fau,Rpl26,Rps16,Rpl10,Rps7,Rps24,Rps6,Rps5,Rpl11,Rps19,Rpl35a,Rps14,Rpl7,Rps25,Rpl24,Rpl14,Rps8,Rpl5,Rpl6,Rplp0,Rpsa,Rpl7a,Rps9,Rps27,Rps15,Snu13,Rpl27,Rps27rt,Rpl13a,Npm1	215	408	31053	17.3444	-0.300826
Mac_XYE.v.XYB_UP	3.06178e-10	10.6189	2.40105e-06	GO_BP_Mm	GOBP_POSITIVE_REGULATION_OF_LEUKOCYTE_CHEMOTAXIS	13	Cxcl12,Ccl2,Ccl7,Aif1,App,Ptprj,Trpv4,Ccl5,Gas6,Cd74,Pla2g7,Vegfa,Cmklr1	384	99	31053	5.6196	0.241265
ASPC_XXE.v.XXB_UP	5.68533e-12	5.52938	4.45843e-08	GO_BP_Mm	GOBP_ATP_METABOLIC_PROCESS	25	Gapdh,Atp5g2,Atp5d,Atp5e,Atp5g1,Hspa1a,Slc4a4,Hspa8,Atp5b,Pgam1,Atp5a1,Gpi1,Ampd3,Ppp2ca,Hspa1b,Atp5h,Atp5c1,Atp5j2,Sdhb,Vcp,Ak1,Guk1,Hif1a,Slc25a12,Pkm	624	225	31053	7.35082	0.239179
B_XXE.v.XXB_DOWN	1.06667e-13	10.567	8.36482e-10	GO_BP_Mm	GOBP_REGULATION_OF_MRNA_SPLICING_VIA_SPLICEOSOME	18	Ddx5,Hnrnpa0,Hnrnpa2b1,Rbm39,Srsf2,Cirbp,Son,Rbm38,Tra2a,Srsf3,Magoh,Ptbp3,Hnrnpk,Rbm3,Tra2b,Hspa8,Ncl,Rbmxl1	464	114	31053	9.07754	-0.288004
Meso_XXE.v.XXB_DOWN	2.47967e-16	10.5544	1.94455e-12	GO_BP_Mm	GOBP_LYMPHOCYTE_MEDIATED_IMMUNITY	22	Ptprc,Coro1a,H2-Aa,Ighm,Cd74,H2-Ab1,H2-Eb1,H2-Ob,Cd24a,H2-DMb2,Cd19,Nkg7,H2-Oa,Ighd,Pou2f2,Cd2,Cd55,B2m,Ccr6,Ighg2b,Gimap3,H2-DMa	186	348	31053	11.7112	-1.63115
Mono_XXE.v.XXB_UP	2.42253e-11	10.5457	1.89975e-07	GO_BP_Mm	GOBP_POSITIVE_REGULATION_OF_SIGNAL_TRANSDUCTION	13	Ighm,Thbs1,Ccl8,Mcl1,Igfbp6,Fn1,Cd14,Mmp9,Iqgap1,S100a8,S100a9,Cd84,Ctsd	24	1595	31053	6.7213	1.04866
Mono_XXE.v.XXB_DOWN	1.42254e-09	10.5193	1.11556e-05	GO_BP_Mm	GOBP_ADAPTIVE_IMMUNE_RESPONSE	12	H2-Q7,Relb,Cd40,Ccr7,Slamf7,H2-M3,B2m,H2-DMb2,H2-D1,Cd74,H2-Aa,H2-Q6	72	492	31053	4.95251	-0.410405
Meso_XXE.v.XXB_UP	1.62935e-19	10.5116	1.27773e-15	GO_BP_Mm	GOBP_PROTON_MOTIVE_FORCE_DRIVEN_ATP_SYNTHESIS	25	Ndufb9,Atp5g1,Ndufab1,mt-Atp8,Ndufs4,Ndufv1,Ndufa13,Ndufa10,Ndufs6,Ndufs2,mt-Nd1,Ndufa12,mt-Atp6,Ndufb5,Ndufs7,Ndufb6,Ndufc2,Ndufb8,mt-Nd2,mt-Nd4,mt-Nd4l,Ndufs8,Sdhc,Ndufa8,Ndufa5	1119	66	31053	14.8936	0.598297
Meso_XXE.v.XXB_DOWN	2.79533e-16	10.4941	2.1921e-12	GO_BP_Mm	GOBP_ADAPTIVE_IMMUNE_RESPONSE_BASED_ON_SOMATIC_RECOMBINATION_OF_IMMUNE_RECEPTORS_BUILT_FROM_IMMUNOGLOBULIN_SUPERFAMILY_DOMAINS	22	Ptprc,H2-Aa,Ighm,Cd74,H2-Ab1,H2-Eb1,H2-Ob,Cd24a,H2-DMb2,Klhl6,Cd19,H2-Oa,Ighd,Pou2f2,Ccr7,Cd55,B2m,Ccr6,Ighg2b,Irf4,Gimap3,H2-DMa	186	350	31053	11.6591	-1.56364
Meso_XXE.v.XXB_DOWN	9.67267e-09	10.4941	7.58531e-05	GO_BP_Mm	GOBP_ANTIGEN_RECEPTOR_MEDIATED_SIGNALING_PATHWAY	11	Cd79a,Ptprc,Cd79b,Ighm,Laptm5,Ms4a1,Klhl6,Cd22,Cd19,Ccr7,Ptpn22	186	175	31053	4.12003	-1.49541
Mac_XXE.v.XXB_UP	2.65592e-07	3.62292	0.00208277	GO_BP_Mm	GOBP_WOUND_HEALING	22	F13a1,Gas6,Clec10a,Cfh,Apoe,Hmox1,Ccl2,Actg1,Pf4,Alox5,Ahnak,Plek,Mertk,Mylk,Egfr,Pros1,Igf1,P2ry12,Hpse,Hras,Tlr4,Hbegf	486	388	31053	2.68136	0.522339
Mac_XYE.v.XYB_UP	3.53858e-12	10.4345	2.77495e-08	GO_BP_Mm	GOBP_VIRAL_GENOME_REPLICATION	16	Ccl8,Gbp7,Ifi204,Ddx5,Ddx3x,Gbp3,Ifi203,Ifi209,Ifi207,Oas2,Ccl5,Gas6,Rsad2,Apobec3,Rnasel,Oasl2	384	124	31053	7.55674	0.228792
Mac_XYE.v.XYB_DOWN	2.10228e-36	12.735	1.64861e-32	GO_BP_Mm	GOBP_AEROBIC_ELECTRON_TRANSPORT_CHAIN	40	Cox4i1,Cox8a,Cox5b,Cox7a2,Ndufa7,Uqcrh,Uqcrb,Cox7c,Ndufs7,Cox5a,Ndufb8,Cox6c,Ndufa8,Sdhb,Ndufb9,Cox7a2l,Uqcr11,Uqcrq,Ndufv2,Ndufs3,Ndufa10,Ndufs8,Cox6a1,Ndufb6,Uqcrc1,Ndufv1,Uqcr10,Park7,Pink1,Ndufs6,Iscu,Uqcrfs1,Cyc1,Cycs,Uqcc3,Ndufs2,Sdhd,Sdhc,Ndufc2,Dnajc15	1524	64	31053	31.7829	-0.219367
Mac_XYE.v.XYB_UP	4.01277e-12	10.351	3.14682e-08	GO_BP_Mm	GOBP_INTERLEUKIN_1_PRODUCTION	16	Egr1,Ifi204,Casp4,Nlrp3,Lilra5,Lilrb4a,Stat3,Ifi203,Ifi209,App,Ifi207,Gas6,Tnfaip3,Pml,Ptger4,Lgals9	384	125	31053	7.50213	0.241182
ASPC_XXE.v.XXB_DOWN	1.2756e-09	2.92815	1.00032e-05	GO_BP_Mm	GOBP_CANONICAL_WNT_SIGNALING_PATHWAY	40	Dact1,Sfrp1,Jup,Mdk,Bicc1,Wnt5a,Rbms3,Tpbgl,App,Gpc3,Col1a1,Jade1,Fzd1,Nid1,Zeb2,Apoe,Wnt11,Tcf7l2,Fzd4,Lrrk1,Wwtr1,Thra,Foxo3,Atp6ap2,Tbx18,Lrp5,Fzd7,Reck,Ppp2r3a,Lrrk2,Cyld,Eda,Tbl1xr1,Cdk14,Tle4,Tgfb1,Ddit3,Amer1,Pten,Dab2ip	1414	300	31053	4.99986	-0.189424
ASPC_XXE.v.XXB_DOWN	1.16927e-12	1.82385	9.1694e-09	GO_BP_Mm	GOBP_CELL_CYCLE	146	Smoc2,Spry1,Txnip,Hpgd,Dact1,Sfrp1,Gpnmb,Sptbn1,Igf1,Bmp4,Nfib,Pdgfrb,Gas1,Wnt5a,Cdkn1c,Atp2b4,Fap,Junb,Calr,Esr1,Ets1,Snx18,App,Eps8,Jade1,Cpeb1,Bcl2,Flt3l,Ccnd1,Tuba1a,Spry2,Mapre2,Hes1,Lfng,Igf1r,Birc3,Ccpg1,Bmyc,Fign,Nfia,Nr2f2,Trp53i13,Son,Pde3a,Map3k8,Rhob,Apbb2,Fbxl7,Tuba1c,Cdkn1b,Hjurp,Smpd3,Anxa11,Bcl7a,Marf1,Zfp36l2,Kmt2e,Dusp3,Pkia,Tfdp2,Ezr,Cacnb4,Rnf167,Ctdsp2,Eml1,Sirt1,Nupr1,Per2,I…	1414	1758	31053	8.03766	-0.162197
Mac_XXE.v.XXB_DOWN	2.65257e-26	10.3837	2.08014e-22	GO_BP_Mm	GOBP_AEROBIC_ELECTRON_TRANSPORT_CHAIN	33	Cox8a,Cox4i1,Sdhb,Uqcr10,Cox7c,Iscu,Ndufv2,Cox6a1,Cycs,Cox5b,Ndufb8,Cox7a2,Ndufs8,Uqcrq,Ndufb9,Ndufa8,Uqcrfs1,Ndufa7,Ndufs6,Uqcc3,Uqcr11,Ndufb6,Uqcrc1,Ndufa10,Uqcrh,Ndufs3,Cox5a,Dld,Cyc1,Sdhd,Cox6c,Ndufs2,Cox7a2l	1542	64	31053	21.6819	-0.195235
Mac_XXE.v.XXB_UP	4.11135e-10	10.2548	3.22412e-06	GO_BP_Mm	GOBP_CELLULAR_RESPONSE_TO_CALCIUM_ION	13	Jun,Junb,Fosb,Fus,Mef2a,Chp2,Jund,Mef2c,Mylk,Wnk1,Iqgap1,Alox5ap,Fos	486	81	31053	5.49159	0.417877
T_XXE.v.XXB_UP	1.19652e-12	10.2279	9.38309e-09	GO_BP_Mm	GOBP_HUMORAL_IMMUNE_RESPONSE	17	Ccl8,Ighm,Ccr2,Ighg2c,Jchain,Wfdc17,C1qa,Pf4,Cxcl2,C3,C1qb,Tnf,Gata3,Rbpj,B2m,Cd81,Gpr183	197	262	31053	8.02765	0.47777
Endo_XYE.v.XYB_DOWN	5.81808e-10	10.2127	4.56254e-06	GO_BP_Mm	GOBP_ACTIN_FILAMENT_POLYMERIZATION	13	Esam,Tmsb4x,Cfl1,Rac1,Pecam1,Capg,Sptbn1,Capzb,Cyfip1,Tpm1,Kank3,Eln,Nckap1	244	162	31053	5.34079	-0.32216
Mono_XXE.v.XXB_UP	2.11895e-09	10.1953	1.66168e-05	GO_BP_Mm	GOBP_LOCOMOTION	11	Thbs1,Ccl8,Itgam,Fn1,Fcgr3,Mmp9,Iqgap1,S100a8,Cxcl2,S100a9,Trib1	24	1396	31053	4.77945	1.22619
T_XYE.v.XYB_UP	1.11856e-12	10.1582	8.77175e-09	GO_BP_Mm	GOBP_LEUKOCYTE_CELL_CELL_ADHESION	17	Cd74,H2-Aa,Fgl2,Klf4,Sema4d,Nfkbiz,Stk10,Il2rg,Thy1,Il2ra,Capn1,Itgal,Ptpn6,Sdc4,H2-Eb1,Hsph1,Lgals9	128	406	31053	8.05691	0.158271
Mac_XYE.v.XYB_UP	2.68435e-11	10.1084	2.10507e-07	GO_BP_Mm	GOBP_ANTIGEN_PROCESSING_AND_PRESENTATION	15	Ighm,H2-K1,B2m,H2-Q7,Fgl2,H2-Q6,Tap1,H2-Aa,H2-Eb1,Icam1,H2-Q4,Tapbp,Cd74,Psmb9,H2-Ab1	384	120	31053	6.67673	0.249764
Mac_XYE.v.XYB_UP	2.68435e-11	10.1084	2.10507e-07	GO_BP_Mm	GOBP_REGULATION_OF_MONONUCLEAR_CELL_MIGRATION	15	Cxcl12,Ccl2,Ccl7,Lyn,Aif1,Dusp1,App,Ptprj,Trpv4,Ccl5,Gas6,Slamf8,Pla2g7,Lgals9,Cmklr1	384	120	31053	6.67673	0.247304
Mac_XYE.v.XYB_UP	6.46385e-10	10.0121	5.06895e-06	GO_BP_Mm	GOBP_INTERLEUKIN_1_BETA_PRODUCTION	13	Egr1,Ifi204,Casp4,Nlrp3,Lilra5,Lilrb4a,Stat3,Ifi203,Ifi209,App,Ifi207,Tnfaip3,Pml	384	105	31053	5.29508	0.25914
T_XXE.v.XXB_UP	7.68499e-10	9.99601	6.02657e-06	GO_BP_Mm	GOBP_POSITIVE_REGULATION_OF_HEMOPOIESIS	13	Ccr2,Il2ra,Tnfsf11,Zfp36l1,Anxa1,Actb,Nfkbiz,Tnf,Tmem64,Il7r,Gata3,Nfkbid,Gnas	197	205	31053	5.21993	0.416957
Meso_XXE.v.XXB_UP	1.83288e-17	9.9729	1.43735e-13	GO_BP_Mm	GOBP_AEROBIC_ELECTRON_TRANSPORT_CHAIN	23	Ndufb9,Iscu,mt-Co1,Ndufv1,Ndufa10,Ndufs6,mt-Co3,Uqcc3,Ndufs2,mt-Nd1,Cox5a,Park7,Uqcr11,Ndufs7,Ndufb6,Ndufc2,Ndufb8,mt-Nd2,mt-Nd4,Ndufs8,Sdhc,Cox5b,Ndufa8	1119	64	31053	12.8424	0.588839
Mono_XXE.v.XXB_DOWN	8.7131e-19	9.96515	6.83281e-15	GO_BP_Mm	GOBP_CELLULAR_MACROMOLECULE_BIOSYNTHETIC_PROCESS	25	Uba52,Rps27,Rpl39,Rpl27,Rps19,Rps21,Rpl27a,Rps7,Rpl34,Rps23,Lars2,Rpl36,Rps15a,Pan3,Rpl37,Rpl35,Ccr7,Rpl9,Rpl30,Rpl11,Rps11,Rpl18a,Galnt11,Rpl37a,Rpl26	72	1082	31053	14.1654	-0.316332
T_XXE.v.XXB_UP	1.82793e-12	9.96171	1.43346e-08	GO_BP_Mm	GOBP_POSITIVE_REGULATION_OF_LEUKOCYTE_CELL_CELL_ADHESION	17	Lgals1,Ccr2,Cd44,Il2ra,Thy1,Tnfsf11,Nr4a3,Anxa1,Actb,Nfkbiz,Icos,Tnf,Il7r,Gata3,B2m,Cd81,Nfkbid	197	269	31053	7.84361	0.474531
T_XYE.v.XYB_DOWN	3.73667e-09	9.9306	2.93029e-05	GO_BP_Mm	GOBP_SIGNAL_TRANSDUCTION_BY_P53_CLASS_MEDIATOR	12	Ubb,Rpl26,Rps7,Rpl11,Rpl23,Rpl5,Rps20,Rps15,Hint1,Npm1,Batf,Nop53	236	159	31053	4.53309	-0.333833
T_XYE.v.XYB_UP	1.67163e-08	9.92051	0.000131089	GO_BP_Mm	GOBP_POSITIVE_REGULATION_OF_LEUKOCYTE_CELL_CELL_ADHESION	11	Cd74,H2-Aa,Nfkbiz,Il2rg,Thy1,Il2ra,Capn1,Itgal,H2-Eb1,Hsph1,Lgals9	128	269	31053	3.88243	0.163562
T_XXE.v.XXB_DOWN	1.43989e-08	9.91821	0.000112916	GO_BP_Mm	GOBP_REGULATION_OF_SIGNAL_TRANSDUCTION_BY_P53_CLASS_MEDIATOR	11	Rps7,Rpl37,Rps20,Ubb,Rpl26,Rpl23,Cd74,Hexim1,Rpl11,Mif,Sirt1	420	82	31053	3.94725	-0.185221
Mac_XXE.v.XXB_UP	3.85256e-19	5.23535	3.02118e-15	GO_BP_Mm	GOBP_ANGIOGENESIS	44	Jun,Cfh,Mmp9,Ninj1,Ccl24,Fgfr1,Hmox1,Sema4a,Rbpj,C6,Stab1,Cxcl12,Ccl2,Tgfbr2,Klf4,Adgrg1,Adam15,Stat3,Actg1,Nrp1,Ecm1,Tcf4,Alox5,Ccl12,Ncl,Enpep,Ang,Nrp2,C3ar1,Rhob,Tnfrsf1a,Prkx,C5ar1,Spred1,Grn,Runx1,Ppp1r15a,Hpse,Rora,S1pr1,Cysltr1,Mecp2,Epn1,Hbegf	486	537	31053	14.5198	0.526828
Mac_XYE.v.XYB_UP	2.96657e-13	4.8189	2.32638e-09	GO_BP_Mm	GOBP_ANGIOGENESIS	32	Mmp9,Cxcl12,C3,Ccl12,Jun,Ccl2,Ppp1r15a,Sema4a,Rnf213,Dcn,Stat3,Ccl24,Klf4,Tgfbr2,Runx1,Ccl5,Stat1,Notch2,Cysltr1,Klf2,Cfh,Egr3,Ywhaz,Pml,Spred1,Rbpj,Hdac9,Nr4a1,Rbm15,Vegfa,Prkcb,Ptgs2	384	537	31053	8.63332	0.251926
Meso_XXE.v.XXB_DOWN	2.14158e-16	9.87118	1.67942e-12	GO_BP_Mm	GOBP_PRODUCTION_OF_MOLECULAR_MEDIATOR_OF_IMMUNE_RESPONSE	23	Ptprc,H2-Aa,Ighm,Cd74,H2-Ab1,H2-Eb1,Cd37,H2-Ob,Laptm5,H2-DMb2,Mzb1,Cd22,H2-Oa,Ighd,Pou2f2,Cd86,Ptpn22,Siglecg,Cd55,B2m,Ccr6,Gimap3,H2-DMa	186	389	31053	11.7748	-1.58536
B_XYE.v.XYB_UP	4.73555e-13	9.87063	3.71362e-09	GO_BP_Mm	GOBP_CELLULAR_RESPIRATION	18	mt-Atp8,mt-Nd3,mt-Nd4l,mt-Nd6,mt-Co1,mt-Nd5,mt-Co3,mt-Nd2,Cbfa2t3,Plec,mt-Co2,mt-Nd1,mt-Atp6,Hif1a,Atp5k,Atp5a1,Sdha,mt-Cytb	234	242	31053	8.4302	0.203272
Mac_XYE.v.XYB_DOWN	7.73223e-13	4.8835	6.06362e-09	GO_BP_Mm	GOBP_APOPTOTIC_MITOCHONDRIAL_CHANGES	29	Atpif1,Lmna,Vdac2,Bax,Prelid1,Gpx1,Pdcd5,Fam162a,Siva1,Fis1,Rnf7,Sh3glb1,Jtb,Slc25a4,Bcl2a1b,Slc25a5,Plaur,Bad,Pycard,Triap1,Acaa2,Pink1,Timm50,Akt1,Psmd10,Bnip3l,Mff,Mtch2,Parl	1524	121	31053	8.21727	-0.201183
Meso_XXE.v.XXB_UP	4.15954e-20	9.85879	3.26191e-16	GO_BP_Mm	GOBP_ATP_SYNTHESIS_COUPLED_ELECTRON_TRANSPORT	27	Ndufb9,Iscu,mt-Co1,Ndufv1,Ndufa10,Ndufs6,mt-Co3,Uqcc3,Ndufs2,mt-Co2,mt-Nd1,Ndufa12,Cox5a,Park7,Uqcr11,Ndufs7,Ndufb6,Ndufc2,Ndufb8,Dguok,mt-Nd2,mt-Nd4,mt-Nd4l,Ndufs8,Sdhc,Cox5b,Ndufa8	1119	76	31053	15.4865	0.580447
B_XXE.v.XXB_UP	9.32461e-24	9.85212	7.31236e-20	GO_BP_Mm	GOBP_RESPONSE_TO_UNFOLDED_PROTEIN	33	Derl3,Edem2,Xbp1,Edem1,Creb3l2,Herpud1,Dnajc3,Atf3,Pdia6,Manf,Erlec1,Selenos,Hspa13,Atf6,Derl1,Erp44,Os9,Ubxn4,Cdk5rap3,Hspb1,Stt3b,Ufl1,Creb3,Syvn1,Ddit3,Ddrgk1,Atf6b,Derl2,Stub1,Dnajc10,Edem3,Tram1,Tmem33	889	117	31053	19.1359	0.284776
B_XXE.v.XXB_UP	8.01922e-09	9.85212	6.28867e-05	GO_BP_Mm	GOBP_NEGATIVE_REGULATION_OF_RESPONSE_TO_ENDOPLASMIC_RETICULUM_STRESS	11	Xbp1,Herpud1,Pdia6,Selenos,Hyou1,Ufl1,Creb3,Syvn1,Ddrgk1,Grina,Atf6b	889	39	31053	4.20144	0.319325
Meso_XXE.v.XXB_DOWN	2.05634e-20	9.84064	1.61258e-16	GO_BP_Mm	GOBP_ADAPTIVE_IMMUNE_RESPONSE	29	Cd79a,Ptprc,H2-Aa,Cd79b,Ighm,Cd74,H2-Ab1,H2-Eb1,H2-Ob,Cd24a,H2-DMb2,Cd8b1,Klhl6,Cd19,H2-Oa,Ighd,Gpr183,Pou2f2,Cd86,Ccr7,Siglecg,Cd55,B2m,Ccr6,Ighg2b,Irf4,Gimap3,Btla,H2-DMa	186	492	31053	15.7925	-1.48583
ASPC_XXE.v.XXB_UP	1.97827e-07	1.9249	0.00155136	GO_BP_Mm	GOBP_CELL_CYCLE	68	Rack1,Rps15a,Rpl23,Rps6,Rpl17,Rps3,Rpl24,Rpl26,Actb,Gja1,Npm1,Nr4a1,Tgfb2,Triobp,Rhoc,Zfp703,Tacc1,Pim3,Clic1,Ran,Rhou,Nr4a3,Plec,Hspa1a,Cfl1,Klf4,Slc25a5,Hspa8,Ppp3ca,Pim1,Hsp90ab1,Kmt5a,Adamts1,Taf10,Ppp1ca,Timp2,Steap3,Egfr,Bcl7c,Ppp1cc,Bax,Anp32b,Rdx,Rps27l,Ppp2ca,Ywhae,Hspa1b,Dusp1,Eif4e,Rock2,Clta,Apex1,Smarca4,Anxa1,Fgf2,Ddb1,Phb2,Ube2l3,Mapk6,Vcp,Eif4ebp1,Dctn2,Dctn3,Ranbp1,Gadd45gip1,Tbr…	624	1758	31053	2.80929	0.29438
Meso_XXE.v.XXB_DOWN	5.131e-17	9.82068	4.02373e-13	GO_BP_Mm	GOBP_POSITIVE_REGULATION_OF_CELL_ACTIVATION	24	Ccl5,Ptprc,Coro1a,H2-Aa,Ighm,Cd74,H2-Ab1,H2-Eb1,H2-Ob,Cd24a,H2-DMb2,Actb,H2-Oa,Ighd,Gpr183,Cd86,Ccr7,Ptpn22,Cd55,B2m,Jund,Cd83,Gimap3,H2-DMa	186	408	31053	12.3954	-1.66634
Mac_XYE.v.XYB_UP	3.78895e-09	9.80208	2.97129e-05	GO_BP_Mm	GOBP_NEGATIVE_REGULATION_OF_CYSTEINE_TYPE_ENDOPEPTIDASE_ACTIVITY	12	Mmp9,Ifi204,Ddx3x,Ifi203,Ifi209,Klf4,Ifi207,Herpud1,Gas6,Nr4a1,Vegfa,Ptgs2	384	99	31053	4.52705	0.248248
B_XXE.v.XXB_DOWN	3.4616e-09	9.79384	2.71458e-05	GO_BP_Mm	GOBP_REGULATION_OF_SIGNAL_TRANSDUCTION_BY_P53_CLASS_MEDIATOR	12	Cd74,Ubb,Ddx5,Rps7,Rpl37,Rpl26,Rps20,Rpl11,Rpl23,Hexim1,Hnrnpk,Nop53	464	82	31053	4.5663	-0.345761
Mac_XYE.v.XYB_UP	1.75212e-08	9.77515	0.000137402	GO_BP_Mm	GOBP_CYTOSOLIC_PATTERN_RECOGNITION_RECEPTOR_SIGNALING_PATHWAY	11	Cd86,Ddx3x,Ddx60,Slc15a2,Rsad2,Tnfaip3,Hspa1a,Slc15a3,Ankrd17,Irgm1,Scimp	384	91	31053	3.86201	0.210369
B_XXE.v.XXB_UP	1.90925e-09	9.74798	1.49724e-05	GO_BP_Mm	GOBP_AMINO_ACID_ACTIVATION	12	Yars,Tars,Nars,Lars,Sars,Cars,Iars,Aars,Hars,Gars,Kars,Vars	889	43	31053	4.82471	0.0795838
B_XXE.v.XXB_DOWN	2.18271e-67	9.74533	1.71168e-63	GO_BP_Mm	GOBP_PEPTIDE_BIOSYNTHETIC_PROCESS	98	Uba52,Rps27,Fau,Rpl27,Rps21,Rps29,Rpl35a,Rps15a,Lars2,Rps7,Rpl21,Rpl37a,Rpl34,Rps16,Rpl39,Rpl9,Rpl37,Rpl36,Rpl38,Btg2,Rps19,Rps23,Rpl30,Rpl35,Rpl18a,Rps13,Eif1,Rps24,Rps26,Rpl27a,Rps28,Rpl26,Zfp36l2,Rpl13a,Rpl19,Rpl29,Rps25,Rps20,Rpl22,Rpl11,Rpl8,Rpl36a,Rpl17,Rpl23,Rpl22l1,Rpl12,Rpl28,Rpl31,Rpl32,Rps10,Rpl6,Rpl15,Rps3a1,Rpl7,Rps5,Rpl10a,Rplp2,Rps3,Ppp1r15a,Rpl10,Cirbp,Rps18,Cnbp,Rps27a,Rpl24,Rpl1…	464	673	31053	62.7666	-0.287426
Meso_XXE.v.XXB_UP	3.93643e-15	9.73708	3.08695e-11	GO_BP_Mm	GOBP_NADH_DEHYDROGENASE_COMPLEX_ASSEMBLY	20	Ndufb9,Ndufab1,Ndufs4,Ndufa13,Ndufa10,Ndufs6,Ndufs2,mt-Nd1,Ndufa12,Ndufb5,Ndufs7,Ndufb6,Ndufaf8,Ndufc2,Ndufb8,mt-Nd2,mt-Nd4,Ndufs8,Ndufa8,Ndufa5	1119	57	31053	10.5105	0.564756
Meso_XXE.v.XXB_DOWN	4.79118e-32	9.70894	3.75724e-28	GO_BP_Mm	GOBP_AMIDE_BIOSYNTHETIC_PROCESS	46	Rps29,Rps27,Bank1,Fau,Rps24,Rpl30,Rpl35a,Rps21,Rpl37,Rpl27a,St8sia4,Lars2,Rpl34,Rpl36,Rpl38,Rpl18a,Eif1,Rps26,Rps23,Rpl37a,Zfp36,Rps28,Rpl12,Uba52,Rps13,Rgs2,Rpl39,Rps15,Rps16,Rps25,Rpl27,Rplp2,Slc25a12,Rpl21,Rps7,Rps11,Rpl35,Rpl32,Rpl18,Rpl9,Rps27a,Rpl19,Rpl17,Rpl13,Rpl8,Rps10	186	791	31053	27.4251	-0.784228
T_XXE.v.XXB_UP	3.05832e-14	9.70027	2.39833e-10	GO_BP_Mm	GOBP_T_CELL_DIFFERENTIATION	20	Rora,Ccr2,Cd44,Fgl2,Il2ra,Il18r1,Zfp36l1,Anxa1,Actb,Nfkbiz,Cdk6,Il7r,Gata3,B2m,Nfkbid,Ncor1,Egr1,Irf4,Gpr183,Ikzf3	197	325	31053	9.62009	0.442734
Mac_XXE.v.XXB_DOWN	6.31358e-12	4.66006	4.95111e-08	GO_BP_Mm	GOBP_APOPTOTIC_MITOCHONDRIAL_CHANGES	28	Bcl2a1d,Plaur,Bcl2a1b,Bcl2a1a,Siva1,Prelid1,Bax,Pdcd5,Vdac2,Fis1,Bloc1s2,Jtb,Pmaip1,Atpif1,Rnf7,Bak1,Timm50,Fam162a,Bbc3,Sod2,Gpx1,Mff,Acaa2,Bcl2l11,Slc25a5,Bad,Pycard,Ppp2cb	1542	121	31053	7.3053	-0.217596
Mac_XYE.v.XYB_UP	1.03537e-09	9.64471	8.11936e-06	GO_BP_Mm	GOBP_LYMPHOCYTE_MIGRATION	13	Cxcl12,Ccl12,Ccl8,Ccl2,Ccl7,Aif1,Icam1,App,Ccl24,Ccl5,Gas6,Ccl4,Lgals9	384	109	31053	5.09048	0.307218
Mac_XXE.v.XXB_DOWN	3.39896e-09	9.63128	2.66546e-05	GO_BP_Mm	GOBP_ANTIGEN_PROCESSING_AND_PRESENTATION_OF_PEPTIDE_OR_POLYSACCHARIDE_ANTIGEN_VIA_MHC_CLASS_II	11	H2-Ab1,H2-Aa,H2-Eb1,Cd74,H2-DMb1,Ctss,H2-DMa,Trem2,Fcer1g,B2m,Pycard	1542	23	31053	4.57423	-0.589419
Mac_XYE.v.XYB_UP	4.77903e-09	9.60798	3.74772e-05	GO_BP_Mm	GOBP_NEGATIVE_REGULATION_OF_LEUKOCYTE_PROLIFERATION	12	Pla2g2d,Ccl12,Cd86,Lyn,Lilrb4a,H2-Aa,Lst1,Cebpb,Cd274,Rassf5,Tspan32,Lgals9	384	101	31053	4.42623	0.266097
T_XXE.v.XXB_UP	2.4874e-08	9.57969	0.000195062	GO_BP_Mm	GOBP_MONONUCLEAR_CELL_MIGRATION	11	Ccl8,Ccr2,Jaml,Tnfsf11,Anxa1,Itgb7,Gata3,Ccl6,Wnk1,Cdc42,Gpr183	197	181	31053	3.70983	0.448461
Meso_XXE.v.XXB_DOWN	4.82557e-31	9.5583	3.78421e-27	GO_BP_Mm	GOBP_PEPTIDE_METABOLIC_PROCESS	45	Rps29,Rps27,Bank1,Fau,Rps24,Rpl30,Rpl35a,Rps21,Rpl37,Rpl27a,Lars2,Rpl34,Rpl36,Rpl38,Dpep1,Rpl18a,Eif1,Rps26,Rps23,Rpl37a,Zfp36,Rps28,Rpl12,Uba52,Rps13,Rgs2,Rpl39,Rps15,Rps16,Rps25,Rpl27,Rplp2,Rpl21,Rps7,Rps11,Rpl35,Rpl32,Rpl18,Rpl9,Rps27a,Rpl19,Rpl17,Rpl13,Rpl8,Rps10	186	786	31053	26.422	-0.803439
Mac_XYE.v.XYB_DOWN	2.35546e-47	11.6434	1.84715e-43	GO_BP_Mm	GOBP_ATP_BIOSYNTHETIC_PROCESS	56	Trem2,Atp5e,Ndufb11,Atp5h,Atp5g2,Ndufa7,Atp5j,Atp5g1,Ndufb10,Atp5l,Ndufs7,Atp5d,Ndufa13,Ndufb8,Atp5j2,Ndufa8,Ndufb5,Ndufb7,Sdhb,Ndufb9,Ndufb4,Ndufa11,Atp5c1,Ndufv3,Ndufv2,Ndufs3,Ndufs5,Ndufc1,Ndufa6,Ndufa12,Ndufa10,Ndufs8,Ndufa9,Ndufa2,Ndufb6,Ndufa5,Ndufv1,Ndufb2,Stoml2,Nudt2,Ndufb3,Ndufs6,Ndufa1,Uqcc3,Atp5b,Ndufs2,Dguok,Eno1,Sdhd,Ndufab1,Dnajc30,Pkm,Sdhc,Ndufc2,Atp5g3,Aldoa	1524	98	31053	42.7335	-0.226289
T_XYE.v.XYB_UP	5.5858e-09	9.54498	4.38039e-05	GO_BP_Mm	GOBP_B_CELL_ACTIVATION	12	Igkc,Ighm,Cd74,Tnfaip3,Nfkbiz,Il2rg,Gpr183,Ptpn6,Rbpj,Top2b,Ikzf1,Ikzf3	128	305	31053	4.35849	0.294356
Mac_XXE.v.XXB_DOWN	7.19474e-39	10.2746	5.64212e-35	GO_BP_Mm	GOBP_ATP_BIOSYNTHETIC_PROCESS	50	Atp5e,Trem2,Ndufa6,Eno1,Sdhb,Ndufb2,Atp5g2,Ndufa3,Atp5l,Ndufb5,Ndufv2,Atp5c1,Ndufb8,Ndufs8,Ndufb4,Ndufs4,Ndufv3,Ndufc1,Ndufb9,Atp5g1,Ndufa8,Atp5j2,Ndufa11,Ndufa13,Ndufa7,Ndufs6,Ndufa9,Uqcc3,Ndufb6,Ndufa2,Nudt2,Ndufa10,Atp5d,Ndufa1,Ndufb11,Ndufs5,Map2k1,Ndufa12,Atp5k,Ndufs3,Atp5g3,Ndufa5,Ndufb10,Atp5j,Ndufab1,Pkm,Sdhd,Ndufb7,Atp5h,Ndufs2	1542	98	31053	34.2486	-0.208809
Mac_XYE.v.XYB_UP	1.95126e-16	7.44829	1.53018e-12	GO_BP_Mm	GOBP_CELL_CHEMOTAXIS	28	Mmp9,Cxcl12,Ccl12,Vcam1,Ccl8,Ccl2,Ccl7,Lyn,Aif1,Dusp1,Pde4b,App,Ccl24,Ptprj,Trpv4,Ccl5,Csf3r,Gas6,Slamf8,Egr3,Cd74,Ccl4,Nr4a1,Ednrb,Pla2g7,Vegfa,Lgals9,Cmklr1	384	304	31053	11.8153	0.268546
Meso_XXE.v.XXB_DOWN	4.63692e-33	9.50614	3.63627e-29	GO_BP_Mm	GOBP_LYMPHOCYTE_ACTIVATION	48	Ccl5,Cd79a,Ptprc,Rac2,Coro1a,H2-Aa,Cd79b,Ighm,Cd74,H2-Ab1,H2-Eb1,Igkc,Cd37,H2-Ob,Bank1,Cd24a,Laptm5,Ms4a1,H2-DMb2,Mzb1,Ly6d,Actb,Cd22,Cd19,Gsn,Irf8,Nkg7,H2-Oa,Ighd,Gpr183,Cxcr4,Dock2,Pou2f2,Cd86,Cd2,Ccr7,Ptpn22,Siglecg,Cd55,B2m,Cd83,Ikzf3,Ccr6,Irf4,Lcp1,Gimap3,Btla,H2-DMa	186	843	31053	28.4393	-1.44272
Endo_XYE.v.XYB_DOWN	7.5545e-11	9.49749	5.92424e-07	GO_BP_Mm	GOBP_REGULATION_OF_PROTEIN_POLYMERIZATION	15	Esam,Cdh5,Tmsb4x,Cfl1,Rac1,Pecam1,Capg,Cav1,Sptbn1,Capzb,Cyfip1,Tpm1,Kank3,Eln,Nckap1	244	201	31053	6.22737	-0.321796
Mac_XYE.v.XYB_UP	1.90124e-13	9.48442	1.49095e-09	GO_BP_Mm	GOBP_POSITIVE_REGULATION_OF_LEUKOCYTE_MIGRATION	19	Mmp9,Cxcl12,Ccl12,Ccl2,Ccl7,Aif1,Icam1,App,Ccl24,Ptprj,Trpv4,Ccl5,Gas6,Cd74,Ptger4,Pla2g7,Vegfa,Lgals9,Cmklr1	384	162	31053	8.82654	0.2759
Endo_XYE.v.XYB_DOWN	1.50601e-09	9.45407	1.18101e-05	GO_BP_Mm	GOBP_POSITIVE_REGULATION_OF_VASCULATURE_DEVELOPMENT	13	Lgals3,Cdh5,Ramp2,Itgb1,Hspb1,Kdr,Flt1,Eng,Pxn,Jup,Notch4,Rhob,Rtn4	244	175	31053	4.92775	-0.370796
ASPC_XXE.v.XXB_DOWN	9.15768e-13	2.15004	7.18145e-09	GO_BP_Mm	GOBP_CELLULAR_LIPID_METABOLIC_PROCESS	98	Apod,Abca8a,Abca8b,Fmo1,Hpgd,Enpp2,C3,Rarres2,Fmo2,Tnxb,Cyp1b1,Pdgfrb,Lpl,Cers4,Socs3,Cygb,Aldh1a3,Gm2a,Gstm1,Esr1,Ces1d,Smpdl3a,Nceh1,Hexa,Cyp2d22,C1qtnf2,Hexb,Rbp1,Nucb2,Plpp1,Cd74,Cyb5a,Serinc3,Tm9sf2,Il6st,Pam,Apoe,Agmo,Ormdl2,Tcf7l2,Nr1h3,Sel1l,Smpd3,Psap,Dpm1,Ephx1,Socs5,Cyp2j9,Mid1ip1,A4galt,Sgms1,Sirt1,Per2,Lyst,Gk5,Fgf7,Pik3r1,Sirt3,Fads6,Ip6k2,Appl2,Lrp1,Chkb,Cyp4v3,Gstm2,St3gal6,Fabp5,…	1414	1001	31053	8.14379	-0.20526
B_XYE.v.XYB_UP	1.91616e-11	9.43681	1.50265e-07	GO_BP_Mm	GOBP_ATP_METABOLIC_PROCESS	16	mt-Atp8,mt-Nd3,mt-Nd4l,mt-Nd6,mt-Nd5,mt-Nd2,Cbfa2t3,Zbtb20,mt-Co2,mt-Nd1,mt-Atp6,Hif1a,Atp5k,Dnm1l,Atp5a1,Sdha	234	225	31053	6.82314	0.219801
T_XYE.v.XYB_UP	2.81165e-08	9.42974	0.000220489	GO_BP_Mm	GOBP_REGULATION_OF_LEUKOCYTE_PROLIFERATION	11	Ighm,Cd74,H2-Aa,Cnn2,Il2ra,Itgal,Gpr183,Ptpn6,Sdc4,Ikzf3,Lgals9	128	283	31053	3.65661	0.219521
Mono_XXE.v.XXB_UP	7.09983e-10	9.42714	5.56769e-06	GO_BP_Mm	GOBP_REGULATION_OF_INTRACELLULAR_SIGNAL_TRANSDUCTION	12	Ighm,Thbs1,Ccl8,Mcl1,Igfbp6,Fn1,Cd14,Mmp9,Iqgap1,S100a8,S100a9,Cd84	24	1647	31053	5.25433	1.07631
Meso_XXE.v.XXB_DOWN	3.19028e-23	9.41352	2.50182e-19	GO_BP_Mm	GOBP_T_CELL_ACTIVATION	34	Ccl5,Ptprc,Rac2,Coro1a,H2-Aa,Cd74,H2-Ab1,H2-Eb1,Cd37,H2-Ob,Cd24a,Laptm5,H2-DMb2,Actb,Gsn,Nkg7,H2-Oa,Gpr183,Cxcr4,Dock2,Cd86,Cd2,Ccr7,Ptpn22,Cd55,B2m,Cd83,Ikzf3,Ccr6,Irf4,Lcp1,Gimap3,Btla,H2-DMa	186	603	31053	18.6017	-1.45901
Meso_XXE.v.XXB_DOWN	6.96434e-09	9.40572	5.46143e-05	GO_BP_Mm	GOBP_LYMPHOCYTE_ACTIVATION_INVOLVED_IN_IMMUNE_RESPONSE	12	Ptprc,Coro1a,Cd74,H2-DMb2,Cd19,Irf8,Nkg7,Gpr183,Ccr7,Ccr6,Irf4,Lcp1	186	213	31053	4.26269	-1.30971
Mono_XXE.v.XXB_UP	4.95034e-09	9.40068	3.88205e-05	GO_BP_Mm	GOBP_POSITIVE_REGULATION_OF_MOLECULAR_FUNCTION	11	Thbs1,Ccl8,Gsn,Itgam,Mmp9,Iqgap1,S100a8,S100a9,Cd84,Ctsd,Trib1	24	1514	31053	4.41094	1.18798
ASPC_XYE.v.XYB_DOWN	1.60684e-14	4.80335	1.26008e-10	GO_BP_Mm	GOBP_CELLULAR_RESPIRATION	35	Cox4i1,Atp5j,Chchd10,Uqcrh,Nupr1,Atp5h,Cox5b,Cox5a,Ndufa8,Ndufb11,Cox8a,Mdh2,Cox7a2,Ndufa7,Prelid1,Ndufs3,Ndufc2,Ndufa6,mt-Nd4,Uqcrfs1,Akt1,Atp5d,Pink1,Idh2,Cox6c,Mtch2,Ndufb6,Uqcrb,Uqcrq,Sdhb,Ndufb3,Ndufb5,Mdh1,Ndufa11,Rhoa	935	242	31053	9.8996	-0.140198
T_XXE.v.XXB_UP	3.11594e-08	9.37256	0.000244352	GO_BP_Mm	GOBP_RESPONSE_TO_TUMOR_NECROSIS_FACTOR	11	Rora,Ccl8,Nr1d1,Nfkbia,Nfkb1,Tnfsf11,Zfp36l1,Laptm5,Tnf,Actr3,Ccl6	197	185	31053	3.61198	0.494096
Mono_XXE.v.XXB_DOWN	1.17443e-16	9.3494	9.20984e-13	GO_BP_Mm	GOBP_AMIDE_METABOLIC_PROCESS	23	Uba52,Rps27,Rpl39,Rpl27,Rps19,Rps21,Rpl27a,Rps7,Rpl34,Rps23,Lars2,Rpl36,Rps15a,Pan3,Rpl37,Rpl35,Rpl9,Rpl30,Rpl11,Rps11,Rpl18a,Rpl37a,Rpl26	72	1061	31053	12.0357	-0.302158
T_XYE.v.XYB_UP	4.54217e-14	9.34881	3.56197e-10	GO_BP_Mm	GOBP_MONONUCLEAR_CELL_DIFFERENTIATION	20	Igkc,Ighm,Cd74,H2-Aa,Tnfaip3,Tmem176a,Fgl2,Egr1,Nfkbiz,Il2rg,Tmem176b,Tcf7,Il2ra,Gpr183,Ptpn6,Rbpj,Top2b,Ikzf1,Ikzf3,Lgals9	128	519	31053	9.44831	0.258084
ASPC_XXE.v.XXB_UP	1.09744e-13	5.75787	8.60614e-10	GO_BP_Mm	GOBP_CELLULAR_RESPIRATION	28	Atp5d,Atp5e,Nr4a3,Uqcrq,Plec,Cox5a,Etfb,Atp5b,Uqcc2,Uqcrh,Cox7a2l,Cox5b,Atp5a1,Mdh2,Uqcr11,Bax,Atp5h,Etfa,Cox4i1,Atp5c1,Idh1,Atp5j2,Sdhb,Vcp,Gadd45gip1,Hif1a,Slc25a12,Cox6c	624	242	31053	9.06519	0.191746
Endo_XYE.v.XYB_DOWN	4.15877e-10	9.32843	3.2613e-06	GO_BP_Mm	GOBP_ACTIN_POLYMERIZATION_OR_DEPOLYMERIZATION	14	Esam,Tmsb4x,Cfl1,Rac1,Pecam1,Capg,Sptbn1,Wdr1,Capzb,Cyfip1,Tpm1,Kank3,Eln,Nckap1	244	191	31053	5.48661	-0.325542
T_XYE.v.XYB_UP	7.45504e-09	9.30102	5.84624e-05	GO_BP_Mm	GOBP_NEGATIVE_REGULATION_OF_CELL_ADHESION	12	Cd74,H2-Aa,Tnfaip3,Mbp,Fgl2,Klf4,Sema4d,Akna,Il2ra,Ptpn6,Sdc4,Lgals9	128	313	31053	4.23312	0.169381
T_XXE.v.XXB_UP	1.06175e-19	9.29117	8.32622e-16	GO_BP_Mm	GOBP_ADAPTIVE_IMMUNE_RESPONSE	29	Rora,Ighm,Ccr2,Ighg2c,Cd44,Jchain,Fgl2,Samsn1,Tnfaip3,Il18r1,C1qa,Anxa1,Nedd4,C3,C1qb,Nfkbiz,Il2rb,Il1rl1,Tnf,Il7r,Gata3,H2-K1,B2m,Ctsh,Cd81,Nfkbid,Irf4,Gpr183,H2-D1	197	492	31053	15.0796	0.443559
Mac_XXE.v.XXB_UP	4.04418e-20	7.35634	3.17145e-16	GO_BP_Mm	GOBP_CELL_CHEMOTAXIS	35	Gas6,Ednrb,Ccl8,Mmp9,Csf1r,Ninj1,Ccl24,Fgfr1,App,Ccl7,Itgam,Cxcl12,Ccl2,Plekhg5,Nrp1,Pf4,Alox5,Trpv4,Ccl12,C3ar1,Ccr1,Dusp1,Lpar1,Pla2g7,Hrh1,C5ar1,Wnk1,Il16,Mpp1,Fcgr3,Abcc1,S1pr1,Cxcl2,Cmklr1,Hbegf	486	304	31053	15.4987	0.579774
T_XXE.v.XXB_UP	1.73403e-14	9.24642	1.35983e-10	GO_BP_Mm	GOBP_MAINTENANCE_OF_LOCATION	21	Apoe,Gsn,Lgals1,Nfkbia,Tmsb4x,Thy1,Nrip1,F2r,Cyba,Hk2,Anxa1,Srgn,C3,Tnf,Tspo,Dgat1,Fth1,Hilpda,Plin2,Anxa6,Diaph1	197	358	31053	9.86652	0.50657
T_XYE.v.XYB_DOWN	1.98293e-09	9.2462	1.55502e-05	GO_BP_Mm	GOBP_AEROBIC_RESPIRATION	13	Cox4i1,Uqcrh,Atp5h,Cox7a2l,Atp5d,Cox8a,Cox7a2,Ndufb11,Cox5b,Ndufa6,Ndufa13,Ndufb8,Nop53	236	185	31053	4.80827	-0.247274
Endo_XYE.v.XYB_DOWN	6.12754e-12	9.24585	4.80522e-08	GO_BP_Mm	GOBP_EPITHELIAL_CELL_DEVELOPMENT	17	Psap,Cdh5,Vim,Sox18,Cldn5,Rac1,Notch1,Pecam1,Epas1,F11r,Kdr,Plec,Heg1,Gpx1,Msn,Notch4,Col18a1	244	234	31053	7.31829	-0.363785
T_XXE.v.XXB_DOWN	1.2476e-55	9.22823	9.78368e-52	GO_BP_Mm	GOBP_PEPTIDE_BIOSYNTHETIC_PROCESS	84	Rps27,Uba52,Rps29,Rps7,Rps15a,Rpl27,Rpl35a,Lars2,Rpl9,Rps21,Rpl39,Rpl35,Rps16,Rpl36al,Rpl37,Rpl36,Rpl22l1,Rps20,Rps24,Rps23,Rpl34,Rps10,Rps19,Rps28,Rpl21,Rpl30,Rps26,Rplp0,Rps13,Rpl28,Rpl32,Rps18,Rpl8,Fau,Rpl29,Rpl12,Rpl13a,Rps3a1,Rps3,Rpl18,Rpl37a,Rpl18a,Rpl27a,Rpl19,Magoh,Rpl36a,Rps17,Ppp1r15a,Prkca,Rpl17,Rps27a,Rpl26,Rplp2,Rpl23,Rpl15,Rpl41,Rpsa,Tob1,Rpl31,Rps8,Cirbp,Mrpl30,Rpl24,Rpl10a,Rpl11,…	420	673	31053	51.0095	-0.176025
Mac_XYE.v.XYB_UP	1.36771e-12	9.21272	1.07256e-08	GO_BP_Mm	GOBP_B_CELL_MEDIATED_IMMUNITY	18	Ighm,Ighg1,C4b,C3,Nfkbiz,B2m,Fgl2,Cd81,H2-Aa,H2-Eb1,Il4ra,Csf3r,Irf7,Cfh,Cd74,Pou2f2,Batf,H2-Ab1	384	158	31053	7.96958	0.271545
Mac_XXE.v.XXB_DOWN	7.19732e-12	1.75264	5.64414e-08	GO_BP_Mm	GOBP_CELL_CYCLE	153	Rpl17,Gpnmb,Rps15a,Actb,Rpl23,Rpl26,Rps3,Anxa1,Rpl24,Flna,Rack1,Il1b,Rps27l,Ezr,Rhoc,Taf10,Rps6,Btg1,Cdk2ap2,Psme2,Cks2,Gpr132,Dctn3,Rgcc,Stmn1,Bax,Epb41l2,Smpd3,Sgk1,Arf6,Senp2,Arpp19,Rala,Ets1,Znhit1,Anapc11,Bccip,Gadd45a,Ranbp1,Ptgs2,Id2,Skil,Pin1,Anapc13,Ccndbp1,Jtb,Anp32b,Nabp2,Banf1,Mybbp1a,Ilk,Arl3,Ssna1,Cops5,Smarcb1,Anapc16,Ccdc124,Becn1,Tnf,Phb2,Bak1,Fem1b,Sra1,Map2k1,Tuba1c,Cdc26,Cenpx…	1542	1758	31053	7.2484	-0.14269
Mac_XYE.v.XYB_UP	1.06877e-10	9.18945	8.38132e-07	GO_BP_Mm	GOBP_ALPHA_BETA_T_CELL_DIFFERENTIATION	15	Pla2g2d,Nfkbiz,Sema4a,Nlrp3,Lilrb4a,Stat3,Il2rg,Il4ra,Tgfbr2,Runx1,Irf1,Rsad2,Ptger4,Ly9,Batf	384	132	31053	6.07669	0.245414
Meso_XXE.v.XXB_DOWN	9.50537e-09	9.14803	7.45411e-05	GO_BP_Mm	GOBP_REGULATION_OF_LYMPHOCYTE_DIFFERENTIATION	12	Ptprc,H2-Aa,Cd74,Cd24a,Actb,H2-Oa,Ccr7,Cd83,Ikzf3,Ccr6,Gimap3,H2-DMa	186	219	31053	4.1276	-1.48186
Meso_XXE.v.XXB_DOWN	1.78598e-25	9.14144	1.40057e-21	GO_BP_Mm	GOBP_IMMUNE_EFFECTOR_PROCESS	38	Ptprc,Rac2,Coro1a,H2-Aa,Ighm,Cd74,H2-Ab1,H2-Eb1,Cd37,H2-Ob,Cd24a,Laptm5,H2-DMb2,Cxcl1,Mzb1,Cd22,Cd19,Ptx3,Irf8,Nkg7,H2-Oa,Ighd,Gpr183,Dock2,Pou2f2,Cd86,Cd2,Ccr7,Ptpn22,Siglecg,Cd55,B2m,Ccr6,Ighg2b,Irf4,Lcp1,Gimap3,H2-DMa	186	694	31053	20.8537	-1.44612
Mono_XXE.v.XXB_UP	1.01235e-09	9.13861	7.93889e-06	GO_BP_Mm	GOBP_DEFENSE_RESPONSE	12	Ighm,Thbs1,Ccl8,Gsn,Itgam,Fn1,Fcgr3,Cd14,S100a8,Cxcl2,S100a9,Cd84	24	1699	31053	5.10024	1.10017
T_XXE.v.XXB_UP	9.64025e-09	9.13794	7.55989e-05	GO_BP_Mm	GOBP_REGULATION_OF_LIPID_BIOSYNTHETIC_PROCESS	12	Apoe,Nr1d1,Nfkb1,Nr3c1,Igf1r,Anxa1,C3,Tnf,Tspo,Capn2,Dgat1,Egr1	197	207	31053	4.12148	0.477502
Mac_XYE.v.XYB_DOWN	1.15837e-06	1.51835	0.00908396	GO_BP_Mm	GOBP_CELL_CYCLE	131	Rpl23,Rpl26,Rpl24,Rpl17,Anxa1,Rps15a,Rps3,Rhoc,Clic1,Gpnmb,Calm1,Rps6,Rps27l,Cfl1,Lgmn,Lmna,Gnai2,Cenpx,Rack1,Stmn1,Npm1,Bax,Dctn3,Clta,Calm2,Timp2,Nes,Ssna1,Anapc11,Ubb,Ranbp1,Apbb2,Pmp22,Sh3glb1,Rala,Taf10,Dctn6,Sra1,Cdk2ap2,Dctn2,Jtb,Plec,Ran,Rab11a,Cdk18,Slc25a5,Ccdc124,Tbrg1,Ppp1ca,Ilk,Pin1,Gmnn,Wfs1,Rassf4,Cdk4,Rhoa,Arl3,Eif4ebp1,Bub3,Tubb5,Actb,Anp32b,Cdc42,Tubb2a,Chmp4b,Rtf2,Znhit1,Phb2,A…	1524	1758	31053	2.04172	-0.174186
Mac_XYE.v.XYB_UP	4.11599e-13	9.09158	3.22776e-09	GO_BP_Mm	GOBP_NEGATIVE_REGULATION_OF_LYMPHOCYTE_ACTIVATION	19	Pla2g2d,Cd86,Bank1,Fgl2,Lyn,Lilrb4a,H2-Aa,Il4ra,Lst1,Cebpb,Runx1,Cd274,Irf1,Tnfaip3,Cd74,Rassf5,Tspan32,Lgals9,Fgr	384	169	31053	8.4911	0.228252
T_XYE.v.XYB_UP	2.26004e-09	9.08882	1.77233e-05	GO_BP_Mm	GOBP_REGULATION_OF_LEUKOCYTE_DIFFERENTIATION	13	Cd74,H2-Aa,Tmem176a,Fgl2,Nfkbiz,Il2rg,Tmem176b,Tcf7,Il2ra,Ptpn6,Ikzf1,Ikzf3,Lgals9	128	347	31053	4.75146	0.176586
T_XYE.v.XYB_UP	5.52303e-10	9.05712	4.33116e-06	GO_BP_Mm	GOBP_REGULATION_OF_T_CELL_ACTIVATION	14	Cd74,H2-Aa,Fgl2,Nfkbiz,Il2rg,Tcf7,Thy1,Il2ra,Itgal,Ptpn6,Sdc4,H2-Eb1,Hsph1,Lgals9	128	375	31053	5.3634	0.164096
Endo_XYE.v.XYB_DOWN	1.49844e-10	9.04737	1.17508e-06	GO_BP_Mm	GOBP_ACTOMYOSIN_STRUCTURE_ORGANIZATION	15	S100a10,Rac1,Itgb1,Rhoc,Wdr1,F11r,Cdc42bpa,Tnfaip1,Edn1,Plec,Pxn,Tpm1,Kank3,Eln,Pdcd6ip	244	211	31053	5.92993	-0.342898
Mac_XXE.v.XXB_UP	2.79585e-11	9.04709	2.19251e-07	GO_BP_Mm	GOBP_POSITIVE_REGULATION_OF_MYELOID_CELL_DIFFERENTIATION	16	Jun,Csf1r,Ninj1,Hspa1a,Itgam,Stat3,Zfp36l1,Hspa1b,Trib1,Ccr1,Runx1,Ripk1,Kitl,Fos,Rab7b,Ppp3ca	486	113	31053	6.65906	0.542974
B_XXE.v.XXB_DOWN	7.53728e-17	9.04386	5.91074e-13	GO_BP_Mm	GOBP_REGULATION_OF_RNA_SPLICING	25	Ddx5,Rps13,Rps26,Hnrnpa0,Srsf5,Hnrnpa2b1,Rbm39,Srsf2,Cirbp,Son,Rbm38,Slc38a2,Tra2a,Srsf3,Magoh,Ptbp3,Ccnl1,Hnrnpk,Rbm3,Tra2b,Hspa8,Mbnl1,Clk1,Ncl,Rbmxl1	464	185	31053	12.2284	-0.284839
ASPC_XXE.v.XXB_DOWN	1.42389e-10	2.48696	1.11662e-06	GO_BP_Mm	GOBP_CELLULAR_RESPONSE_TO_HORMONE_STIMULUS	59	mt-Nd3,Ptger4,Rarres2,Sfrp1,Atp1a2,Igf1,Bmp4,Lpl,Pid1,Agtr1a,Socs3,Calr,Esr1,Zfp36,Cpeb1,Nucb2,Igf1r,Crebrf,Akt3,Arid5a,Nr1h3,Zfp36l2,Gkap1,Thra,Ncoa3,Nck1,Taf7,Ghr,Marcks,Agtrap,Sirt1,Insr,Anxa5,Irf1,Ogt,Pik3r1,Atp2b1,Appl2,Rnf6,Vamp2,Klf9,Adipor1,Trim24,Lpin1,Stat5b,Rb1,Tgfb1,Inpp5k,C2cd5,Socs1,Nr1d2,Raf1,Foxp1,Nr1d1,Eif4ebp2,Sp1,Kmt2d,Pten,Foxo4	1414	521	31053	5.9521	-0.178451
T_XXE.v.XXB_UP	4.56242e-08	9.03085	0.000357785	GO_BP_Mm	GOBP_TEMPERATURE_HOMEOSTASIS	11	Ccr2,Nr1d1,Tnfsf11,Il18r1,Igf1r,Tnf,Kdm6b,Rbpj,Egr1,Gnas,Irf4	197	192	31053	3.44638	0.423994
Mac_XXE.v.XXB_DOWN	3.41721e-10	9.02744	2.67978e-06	GO_BP_Mm	GOBP_MITOCHONDRIAL_ELECTRON_TRANSPORT_NADH_TO_UBIQUINONE	13	Iscu,Ndufv2,Ndufb8,Ndufs8,Ndufb9,Ndufa8,Ndufa7,Ndufs6,Ndufb6,Ndufa10,Ndufs3,Dld,Ndufs2	1542	29	31053	5.5719	-0.142733
T_XYE.v.XYB_DOWN	1.10436e-08	9.02266	8.66039e-05	GO_BP_Mm	GOBP_REGULATION_OF_INTRINSIC_APOPTOTIC_SIGNALING_PATHWAY	12	Tpt1,Rps3,Ubb,Rpl26,Rps7,Rpl11,Rack1,Ppia,Dnaja1,Gpx1,Ndufa13,Fis1	236	175	31053	4.06246	-0.371186
B_XXE.v.XXB_UP	5.71316e-43	9.00979	4.48026e-39	GO_BP_Mm	GOBP_RESPONSE_TO_ENDOPLASMIC_RETICULUM_STRESS	65	Derl3,Edem2,Xbp1,Edem1,Sdf2l1,Creb3l2,Pdia4,H13,Herpud1,Sel1l,Hsp90b1,Dnajc3,Uba5,Man1b1,Atf3,Pdia6,Manf,Erlec1,Selenos,Sec61b,Atf6,Derl1,Erp44,Ufc1,Os9,Ubxn4,Cdk5rap3,Vcp,Stt3b,Hyou1,Ube2j1,Ufm1,Pdia3,Bbc3,Rcn3,P4hb,Ufl1,Creb3,Gorasp2,Calr,Syvn1,Tmco1,Ddit3,Jun,Ddrgk1,Grina,Atf6b,Derl2,Nrbf2,Stub1,Dnajc10,Edem3,Aup1,Canx,App,Eif2b5,Tmem259,Man1a,Tmem33,Erp29,Ppp1r15b,Ube4a,Ube2g2,Get4,Tmem258	889	252	31053	38.3487	0.25102
Meso_XXE.v.XXB_DOWN	1.00938e-18	9.00702	7.91553e-15	GO_BP_Mm	GOBP_MONONUCLEAR_CELL_DIFFERENTIATION	28	Cd79a,Ptprc,H2-Aa,Cd79b,Ighm,Cd74,H2-Ab1,Igkc,Cd24a,Laptm5,Ms4a1,Ly6d,Actb,Cd19,Irf8,H2-Oa,Gpr183,Dock2,Pou2f2,Ccr7,Ptpn22,B2m,Cd83,Ikzf3,Ccr6,Irf4,Gimap3,H2-DMa	186	519	31053	14.1015	-1.49167
B_XXE.v.XXB_UP	2.89538e-24	8.98207	2.27055e-20	GO_BP_Mm	GOBP_RESPONSE_TO_TOPOLOGICALLY_INCORRECT_PROTEIN	36	Derl3,Edem2,Xbp1,Edem1,Sdf2l1,Creb3l2,Herpud1,Dnajc3,Atf3,Pdia6,Manf,Erlec1,Selenos,Hspa13,Atf6,Derl1,Erp44,Os9,Ubxn4,Cdk5rap3,Hspb1,Vcp,Stt3b,Ufl1,Creb3,Syvn1,Ddit3,Ddrgk1,Atf6b,Derl2,Stub1,Dnajc10,Edem3,Tram1,Aup1,Tmem33	889	140	31053	19.6439	0.282012
Mono_XXE.v.XXB_UP	1.24402e-09	8.97486	9.7556e-06	GO_BP_Mm	GOBP_CELL_MOTILITY	12	Thbs1,Ccl8,Itgam,Igfbp6,Fn1,Fcgr3,Mmp9,Iqgap1,S100a8,Cxcl2,S100a9,Trib1	24	1730	31053	5.01075	1.16005
T_XYE.v.XYB_UP	1.13223e-08	8.9576	8.87891e-05	GO_BP_Mm	GOBP_T_CELL_DIFFERENTIATION	12	Cd74,H2-Aa,Fgl2,Egr1,Nfkbiz,Il2rg,Tcf7,Il2ra,Gpr183,Ikzf1,Ikzf3,Lgals9	128	325	31053	4.05164	0.175798
Meso_XXE.v.XXB_DOWN	7.67228e-24	8.95717	6.0166e-20	GO_BP_Mm	GOBP_REGULATION_OF_CELL_ACTIVATION	36	Ccl5,Ptprc,Rac2,Coro1a,H2-Aa,Ighm,Cd74,H2-Ab1,H2-Eb1,Cd37,H2-Ob,Fn1,Bank1,Cd24a,Laptm5,H2-DMb2,Mzb1,Actb,Cd22,Cd19,H2-Oa,Ighd,Gpr183,Cd86,Ccr7,Ptpn22,Siglecg,Cd55,B2m,Jund,Cd83,Ikzf3,Ccr6,Gimap3,Btla,H2-DMa	186	671	31053	19.2206	-1.50852
Mac_XXE.v.XXB_DOWN	2.63716e-10	1.95145	2.06806e-06	GO_BP_Mm	GOBP_CELLULAR_LIPID_METABOLIC_PROCESS	97	Fabp5,Cd74,Lpl,Anxa1,Nr1h3,Lrp1,Hexb,Ggta1,Pparg,Il1b,Hadhb,Gm2a,Agpat4,Sorl1,Scarb1,Cers6,Bax,B4galnt1,Smpd3,Tmem38b,Ptgs2,Pgap2,Ephx1,Mif,Dnajc19,Dgkh,Fabp4,Dpm3,Cyp4v3,Acads,Ndufs6,Plbd1,Ormdl2,Ldlr,Elovl5,Agpat5,Nceh1,Pnpla2,Becn1,Ech1,Phb2,Eci1,Hadha,Gde1,Nus1,Abhd12,Pdk1,Isyna1,Daglb,Tecr,Acaa1a,Vapa,Lpcat3,Auh,Acer3,H2-Ke6,Ctdnep1,Eif6,Pdgfb,Hacd2,Pam,Itpkb,Tcf7l2,Gpx1,Chp1,Plcg2,Echs1,Aco…	1542	1001	31053	5.68444	-0.172486
Mac_XYE.v.XYB_DOWN	3.62079e-07	1.75058	0.00283942	GO_BP_Mm	GOBP_CELLULAR_LIPID_METABOLIC_PROCESS	86	Anxa1,Dbi,Fabp5,Gpx4,Fabp4,Lrp1,Lpl,Ech1,Bax,Alox5ap,Hexb,Gpx1,Cyb5a,Etfb,Hexa,Degs1,Acadl,Nceh1,Capn2,Apoe,Dnajc19,Hadha,Dhrs9,Lipa,Pmp22,Sh3glb1,Smpdl3a,Galc,Mif,Abhd12,Akr1b3,Sptssa,Slc27a1,Dhrs3,Daglb,Acaa2,Pigp,Pgp,Pam,Tecr,Hadhb,Hsd17b10,Eci1,Phb2,Lpcat3,Ndufs6,Eif6,Agpat5,Tmem38b,Apobec1,Akt1,Dpm2,Ptgr1,Gde1,Echs1,Ormdl2,Acads,Nudt19,Pigx,Ndufab1,Dhrs4,Scp2,Dpagt1,Idh1,Acadm,H2-Ke6,Cerk,Pi…	1524	1001	31053	2.54677	-0.178205
Mac_XYE.v.XYB_UP	1.0531e-08	3.88038	8.25844e-05	GO_BP_Mm	GOBP_CELLULAR_RESPONSE_TO_HORMONE_STIMULUS	25	mt-Nd3,Arid5a,Zfp36,Socs3,Zfp36l1,Stat3,Ddx5,Marcks,Ptprj,Ugcg,Dab2,Irf1,Lbh,Kmt2d,Per1,Nr4a2,Ptger4,Nr4a3,Hdac9,Ptpn1,Ddx17,Nr4a1,Irs2,Prkcb,Agtrap	384	521	31053	4.0831	0.208002
Mac_XXE.v.XXB_UP	2.39744e-09	8.93157	1.88007e-05	GO_BP_Mm	GOBP_ASTROCYTE_DIFFERENTIATION	13	Csf1r,App,Stat3,Nr1d1,Bin1,C1qa,Bmp2,C5ar1,Egfr,Grn,Tlr4,Mecp2,Nr3c1	486	93	31053	4.72583	0.372463
T_XYE.v.XYB_UP	1.17143e-08	8.93012	9.18636e-05	GO_BP_Mm	GOBP_POSITIVE_REGULATION_OF_LYMPHOCYTE_ACTIVATION	12	Ighm,Cd74,H2-Aa,Nfkbiz,Il2rg,Thy1,Il2ra,Itgal,Gpr183,H2-Eb1,Hsph1,Lgals9	128	326	31053	4.03686	0.22272
T_XXE.v.XXB_UP	1.92996e-15	8.92975	1.51347e-11	GO_BP_Mm	GOBP_LEUKOCYTE_CELL_CELL_ADHESION	23	Lgals1,Ccr2,Sdc4,Cd44,Fgl2,Il2ra,Thy1,Tnfsf11,Nr4a3,Laptm5,Anxa1,Actb,Nfkbiz,Icos,Tnf,Itgb7,Il7r,Gata3,B2m,Cd81,Klf4,Nfkbid,Wnk1	197	406	31053	10.82	0.459124
Meso_XXE.v.XXB_DOWN	7.42358e-10	8.92108	5.82157e-06	GO_BP_Mm	GOBP_HUMORAL_IMMUNE_RESPONSE	14	Ptprc,Ighm,Cd37,Fau,Rpl30,Cxcl1,Gpr183,Rpl39,Ccr7,Cd55,B2m,Ighg2b,Gimap3,H2-DMa	186	262	31053	5.23496	-1.38992
T_XYE.v.XYB_UP	1.59379e-10	8.91918	1.24985e-06	GO_BP_Mm	GOBP_POSITIVE_REGULATION_OF_CELL_ACTIVATION	15	Ighm,Cd74,H2-Aa,Nfkbiz,Flna,Il2rg,Thy1,Il2ra,Itgal,Gpr183,Kars,Plek,H2-Eb1,Hsph1,Lgals9	128	408	31053	5.90314	0.204643
Endo_XYE.v.XYB_DOWN	5.13544e-08	8.91675	0.000402721	GO_BP_Mm	GOBP_GRANULOCYTE_MIGRATION	11	Lgals3,Ppia,Rac1,Pecam1,Itga1,Wdr1,Edn1,Ccl9,Rtn4,Mapk3,Ccl6	244	157	31053	3.395	-0.368337
Meso_XXE.v.XXB_UP	5.95832e-24	8.91077	4.67251e-20	GO_BP_Mm	GOBP_ELECTRON_TRANSPORT_CHAIN	35	Ndufb9,Iscu,Ndufs4,Etfb,mt-Co1,Ndufv1,Ndufa10,Ndufs6,Por,mt-Co3,Uqcc3,Ndufs2,mt-Co2,mt-Nd1,Ndufa12,Cox5a,Plec,Park7,Uqcr11,Ndufs7,Ndufb6,Mybbp1a,Ndufc2,Ndufb8,Dguok,mt-Nd2,mt-Nd4,mt-Nd4l,Sod2,Ndufs8,Etfa,Sdhc,Cox5b,Ndufa8,Ndufa5	1119	109	31053	19.3304	0.573818
Mac_XXE.v.XXB_UP	4.27586e-08	8.89678	0.000335313	GO_BP_Mm	GOBP_RESPONSE_TO_CHEMOKINE	11	Ccl8,Ccl24,Ccl7,Cxcl12,Ccl2,Pf4,Ccl12,Ccr1,Dusp1,Wnk1,Cxcl2	486	79	31053	3.47455	0.635702
T_XYE.v.XYB_UP	2.14461e-12	8.89374	1.6818e-08	GO_BP_Mm	GOBP_REGULATION_OF_CELL_CELL_ADHESION	18	Cd74,H2-Aa,Tnfaip3,Mbp,Fgl2,Klf4,Akna,Nfkbiz,Il2rg,Thy1,Il2ra,Capn1,Itgal,Ptpn6,Sdc4,H2-Eb1,Hsph1,Lgals9	128	491	31053	7.77422	0.162758
Endo_XYE.v.XYB_DOWN	1.31818e-08	8.87905	0.000103372	GO_BP_Mm	GOBP_LIPID_HOMEOSTASIS	12	Fabp4,Gpihbp1,Trem2,Cav1,Lpl,Zbtb20,Ehd1,Mylip,Angptl4,Abca1,Rtn4,Abcg1	244	172	31053	3.9856	-0.321949
Mac_XXE.v.XXB_UP	7.38442e-08	3.31126	0.000579086	GO_BP_Mm	GOBP_CELLULAR_RESPONSE_TO_HORMONE_STIMULUS	27	Dab2,Zfp36,Kank2,Stat3,Ddx5,Nr1d1,Zfp36l1,Ncl,Myo5a,Zfp36l2,Klf9,Nr1d2,Vps18,Mef2c,Socs3,Hnrnpu,Arid5a,Ctsd,Igf1,Atp1a1,Marcks,Akap13,Hras,Zmiz1,Snx5,Nr3c1,Tbc1d4	486	521	31053	3.23726	0.36836
Mac_XYE.v.XYB_UP	4.41911e-11	8.86216	3.46547e-07	GO_BP_Mm	GOBP_POSITIVE_REGULATION_OF_INFLAMMATORY_RESPONSE	16	Ighg1,C3,Nfkbiz,Cd81,Casp4,Nlrp3,Lilra5,Ctsc,App,Ccl24,Zbp1,Cebpb,Trpv4,Ccl5,Ptger4,Ptgs2	384	146	31053	6.46024	0.26288
T_XYE.v.XYB_UP	6.60654e-15	8.85113	5.18085e-11	GO_BP_Mm	GOBP_T_CELL_ACTIVATION	22	Gsn,Myh9,Cd74,Lcp1,H2-Aa,Fgl2,Egr1,Nfkbiz,Il2rg,Tcf7,Thy1,Il2ra,Itgal,Gpr183,Ptpn6,Nedd4,Sdc4,Ikzf1,Ikzf3,H2-Eb1,Hsph1,Lgals9	128	603	31053	10.2856	0.177176
Meso_XXE.v.XXB_DOWN	4.92945e-11	8.84512	3.86568e-07	GO_BP_Mm	GOBP_POSITIVE_REGULATION_OF_IMMUNE_EFFECTOR_PROCESS	16	Ptprc,Rac2,Cd74,Cd37,Cd24a,Laptm5,H2-DMb2,Cxcl1,Mzb1,Cd86,Ccr7,Ptpn22,Cd55,B2m,Ighg2b,Gimap3	186	302	31053	6.41277	-1.52506
Mac_XYE.v.XYB_UP	7.50618e-10	8.84485	5.88634e-06	GO_BP_Mm	GOBP_GRANULOCYTE_CHEMOTAXIS	14	Ccl12,Ccl8,Ccl2,Ccl7,Pde4b,Ccl24,Ptprj,Trpv4,Ccl5,Csf3r,Cd74,Ccl4,Vegfa,Cmklr1	384	128	31053	5.23015	0.256239
ASPC_XXE.v.XXB_UP	2.98089e-08	3.05655	0.000233761	GO_BP_Mm	GOBP_CELLULAR_RESPONSE_TO_HORMONE_STIMULUS	32	Socs2,Ntrk2,Pgr,Nr4a1,Nr4a3,Cfl1,Atp1a1,Foxo1,Prlr,Sesn3,Inhbb,Lmo2,Ramp2,Tcf21,Cav1,Rdx,Eif4e,Snx5,Rock2,Smarca4,Eprs,Anxa1,Cyp7b1,Nfkb1,Phb2,Ube2l3,Ncl,Eif4ebp1,Pxn,Il18,Pkm,Uchl3	624	521	31053	3.63123	0.30526
Mac_XYE.v.XYB_UP	6.98683e-13	8.83033	5.47907e-09	GO_BP_Mm	GOBP_B_CELL_DIFFERENTIATION	19	Igkc,Ighm,Ighg1,Nfkbiz,Lilrb4a,Zfp36l1,Il2rg,Dnajb9,Ptprj,Notch2,Slamf8,Ikzf1,Tnfaip3,Irf2bp2,Rbpj,Cd79b,Hdac9,Pou2f2,H2-Ab1	384	174	31053	8.26129	0.278881
B_XXE.v.XXB_UP	8.11312e-16	8.82853	6.36231e-12	GO_BP_Mm	GOBP_CELLULAR_RESPONSE_TO_UNFOLDED_PROTEIN	23	Derl3,Xbp1,Creb3l2,Herpud1,Dnajc3,Atf3,Pdia6,Erlec1,Selenos,Hspa13,Atf6,Derl1,Os9,Cdk5rap3,Ufl1,Creb3,Ddit3,Ddrgk1,Atf6b,Derl2,Stub1,Dnajc10,Tmem33	889	91	31053	11.1964	0.283207
Meso_XXE.v.XXB_DOWN	5.66633e-16	8.82564	4.44354e-12	GO_BP_Mm	GOBP_LEUKOCYTE_MEDIATED_IMMUNITY	24	Ptprc,Rac2,Coro1a,H2-Aa,Ighm,Cd74,H2-Ab1,H2-Eb1,H2-Ob,Cd24a,H2-DMb2,Cxcl1,Cd19,Nkg7,H2-Oa,Ighd,Pou2f2,Cd2,Cd55,B2m,Ccr6,Ighg2b,Gimap3,H2-DMa	186	454	31053	11.3523	-1.66754
Mac_XYE.v.XYB_UP	5.55411e-20	7.03193	4.35553e-16	GO_BP_Mm	GOBP_CYTOKINE_MEDIATED_SIGNALING_PATHWAY	36	Egr1,Cxcl12,Klf6,Nfkbiz,Ccl12,Ccl8,Ccl2,Ccl7,Lyn,Casp4,Lilra5,Lilrb4a,Stat3,Il2rg,Ccl24,Il4ra,Zbp1,Oas2,Ccl5,Stat1,Csf3r,Parp14,Ugcg,Gas6,Irf1,Irf7,Hspa1a,Cd74,Ccl4,Il13ra1,Rbm15,Spata2,Lifr,Rabgef1,Oasl2,Irgm1	384	414	31053	15.361	0.259391
T_XYE.v.XYB_UP	3.28747e-09	8.80955	2.57803e-05	GO_BP_Mm	GOBP_MAINTENANCE_OF_LOCATION	13	Gsn,C3,Hnrnpu,Rnf213,Flna,Ywhab,Thy1,Ptpn6,Plcg1,Hk1,Anxa6,Gm2a,Lgals9	128	358	31053	4.58871	0.160194
T_XXE.v.XXB_DOWN	1.89912e-10	8.80187	1.48929e-06	GO_BP_Mm	GOBP_CD4_POSITIVE_ALPHA_BETA_T_CELL_ACTIVATION	15	Lef1,Satb1,Myb,Irf1,Ccr7,Gimap5,Foxp1,Prkcq,Socs1,Gimap1,Slamf6,Cblb,Tox,Cd3e,Nkg7	420	126	31053	5.82702	-0.223115
T_XXE.v.XXB_UP	5.93408e-08	8.80164	0.00046535	GO_BP_Mm	GOBP_REGULATION_OF_PRODUCTION_OF_MOLECULAR_MEDIATOR_OF_IMMUNE_RESPONSE	11	Ighm,Ccr2,Tnfaip3,Il18r1,Nr4a3,Laptm5,Tnf,Gata3,B2m,Cd81,Mapkapk2	197	197	31053	3.33222	0.43694
Meso_XXE.v.XXB_UP	3.75533e-21	8.77827	2.94493e-17	GO_BP_Mm	GOBP_ATP_BIOSYNTHETIC_PROCESS	31	Trem2,Ndufb9,Atp5g1,Ndufab1,mt-Atp8,Ndufs4,Ndufv1,Ndufa13,Ndufa10,Ndufs6,Uqcc3,Ndufs2,Vcp,mt-Co2,mt-Nd1,Ndufa12,mt-Atp6,Ndufb5,Ndufs7,Ndufb6,Ndufc2,Ndufb8,Dguok,mt-Nd2,mt-Nd4,mt-Nd4l,Ndufs8,Ak3,Sdhc,Ndufa8,Ndufa5	1119	98	31053	16.5309	0.641834
Endo_XYE.v.XYB_DOWN	1.50048e-08	8.77699	0.000117668	GO_BP_Mm	GOBP_NEGATIVE_REGULATION_OF_SUPRAMOLECULAR_FIBER_ORGANIZATION	12	Cdh5,Tmsb4x,Cfl1,Pecam1,Trem2,Hspg2,Capg,Sptbn1,F11r,Capzb,Tpm1,Kank3	244	174	31053	3.92934	-0.339814
Mac_XXE.v.XXB_UP	1.20839e-10	4.32141	9.47619e-07	GO_BP_Mm	GOBP_CYTOKINE_MEDIATED_SIGNALING_PATHWAY	28	Gas6,Egr1,Ccl8,Csf1r,Nfkbiz,Ccl24,Hspa1a,Lifr,Ccl7,Klf6,Cxcl12,Ccl2,Ifitm3,Stat3,Il4ra,Pf4,Ecm1,Ccl12,Hspa1b,Ifitm2,Nfkbia,Ccr1,Tnfrsf1a,Wnk1,Il16,Ripk1,Oas2,Cxcl2	486	414	31053	6.02337	0.651821
B_XXE.v.XXB_DOWN	7.0668e-13	8.76943	5.54178e-09	GO_BP_Mm	GOBP_REGULATION_OF_MRNA_PROCESSING	19	Ddx5,Hnrnpa0,Hnrnpa2b1,Rbm39,Srsf2,Cirbp,Son,Rbm38,Tra2a,Zfp36l1,Srsf3,Magoh,Ptbp3,Hnrnpk,Rbm3,Tra2b,Hspa8,Ncl,Rbmxl1	464	145	31053	8.25635	-0.28963
DC_XYE.v.XYB_DOWN	1.05296e-10	8.7431	8.25729e-07	GO_BP_Mm	GOBP_ORGANONITROGEN_COMPOUND_BIOSYNTHETIC_PROCESS	14	Rps4x,Rps3a1,Rpl10,Rpl21,Rpl29,Rpl5,Eif1,Rpl7,Rps5,Rps6,Rps11,Eif3h,Fau,Rpl17	31	1604	31053	6.08316	-0.219979
Mac_XYE.v.XYB_UP	5.84245e-08	8.72097	0.000458165	GO_BP_Mm	GOBP_POSITIVE_REGULATION_OF_INTERLEUKIN_6_PRODUCTION	11	Arid5a,Aif1,Lilra5,Stat3,App,Trpv4,Cd74,Pou2f2,Zbtb20,Lgals9,Scimp	384	102	31053	3.33898	0.19585
Mono_XXE.v.XXB_UP	1.09471e-08	8.7103	8.58475e-05	GO_BP_Mm	GOBP_RESPONSE_TO_OXYGEN_CONTAINING_COMPOUND	11	Thbs1,Cd14,Junb,Mmp9,Iqgap1,S100a8,Cxcl2,S100a9,Cd84,Ctsd,Trib1	24	1634	31053	4.06627	1.18818
ASPC_XYE.v.XYB_DOWN	9.96608e-20	12.5225	7.8154e-16	GO_BP_Mm	GOBP_COLLAGEN_FIBRIL_ORGANIZATION	23	Col1a2,Col1a1,Col3a1,Col5a2,Adamts2,Tnxb,Aebp1,Lum,Serpinh1,Col18a1,Anxa2,Col14a1,Loxl2,Col5a1,Loxl1,Mmp11,Adamts12,Efemp2,Lox,Fkbp10,P3h4,Plod3,Col27a1	935	61	31053	15.107	-0.362472
T_XXE.v.XXB_UP	1.6569e-11	8.67217	1.29934e-07	GO_BP_Mm	GOBP_CELL_ACTIVATION_INVOLVED_IN_IMMUNE_RESPONSE	17	Rora,Lgals1,Ccr2,Fgl2,Tnfaip3,Il18r1,Nr4a3,Anxa1,Nfkbiz,Tnf,Lcp1,Gata3,Cd81,Nfkbid,Lamp1,Irf4,Gpr183	197	309	31053	6.88628	0.497535
Endo_XYE.v.XYB_DOWN	6.8776e-11	8.66495	5.39341e-07	GO_BP_Mm	GOBP_MYELOID_LEUKOCYTE_MIGRATION	16	Lgals3,Ppia,Rac1,Pecam1,Trem2,Itga1,Wdr1,Edn1,Flt1,Cd9,Rps19,App,Ccl9,Rtn4,Mapk3,Ccl6	244	235	31053	6.26814	-0.358322
Mac_XYE.v.XYB_UP	1.56758e-08	8.66434	0.00012293	GO_BP_Mm	GOBP_POSITIVE_REGULATION_OF_TUMOR_NECROSIS_FACTOR_SUPERFAMILY_CYTOKINE_PRODUCTION	12	Arid5a,Ccl2,Cd209b,Lilra5,Stat3,App,Ptprj,Oas2,Mapkapk2,Ccl4,Zbtb20,Lgals9	384	112	31053	3.91034	0.210061
Mac_XXE.v.XXB_UP	3.57273e-09	8.65246	2.80174e-05	GO_BP_Mm	GOBP_PROTON_TRANSMEMBRANE_TRANSPORT	13	mt-Co1,mt-Cytb,mt-Nd4,Chp2,Alox5,Myo5a,Atp6v1h,mt-Nd5,Atp1a1,Atp6ap1,Fxyd2,Atp6ap2,Atp6v1a	486	96	31053	4.55257	0.33673
T_XXE.v.XXB_UP	1.80688e-08	8.63723	0.000141696	GO_BP_Mm	GOBP_REGULATION_OF_LYMPHOCYTE_DIFFERENTIATION	12	Ccr2,Cd44,Fgl2,Il2ra,Zfp36l1,Anxa1,Actb,Nfkbiz,Il7r,Gata3,Nfkbid,Ikzf3	197	219	31053	3.84864	0.444923
T_XYE.v.XYB_UP	6.87083e-08	8.6363	0.00053881	GO_BP_Mm	GOBP_CELL_ACTIVATION_INVOLVED_IN_IMMUNE_RESPONSE	11	Cd74,Ywhaz,Lcp1,Tnfaip3,Fgl2,Nfkbiz,Itgal,Gpr183,Ptpn6,Kars,Lgals9	128	309	31053	3.26856	0.160938
T_XXE.v.XXB_UP	1.09849e-12	8.63101	8.61434e-09	GO_BP_Mm	GOBP_REGULATION_OF_LEUKOCYTE_DIFFERENTIATION	19	Tmem176a,Tmem176b,Ccr2,Cd44,Fgl2,Il2ra,Tnfsf11,Zfp36l1,Anxa1,Actb,Nfkbiz,Tnf,Tmem64,Cdk6,Il7r,Gata3,Nfkbid,Gnas,Ikzf3	197	347	31053	8.06478	0.550924
Endo_XYE.v.XYB_DOWN	1.81653e-08	8.62823	0.000142452	GO_BP_Mm	GOBP_ACTIN_FILAMENT_BUNDLE_ORGANIZATION	12	Cfl1,S100a10,Rac1,Itgb1,Rhoc,F11r,Tnfaip1,Pxn,Tpm1,Kank3,Eln,Hsp90b1	244	177	31053	3.84633	-0.33443
T_XXE.v.XXB_UP	1.15556e-12	8.60621	9.06192e-09	GO_BP_Mm	GOBP_LYMPHOCYTE_MEDIATED_IMMUNITY	19	Ighm,Ccr2,Ighg2c,Fgl2,Il18r1,C1qa,C3,C1qb,Nfkbiz,Il2rb,Tnf,Il7r,Gata3,H2-K1,B2m,Ctsh,Cd81,Lamp1,H2-D1	197	348	31053	8.04278	0.413268
B_XYE.v.XYB_DOWN	1.20025e-09	8.60449	9.41238e-06	GO_BP_Mm	GOBP_MYELOID_LEUKOCYTE_MIGRATION	14	Cd74,Lgals3,Rps19,Ppia,Trem2,Cxcl2,Anxa1,Selenok,Ccl9,Fcer1g,Ppib,Hmgb1,Rpl13a,Ccl6	215	235	31053	5.0263	-0.385593
Mac_XYE.v.XYB_DOWN	4.84293e-73	12.0275	3.79783e-69	GO_BP_Mm	GOBP_CYTOPLASMIC_TRANSLATION	85	Rpl23,Rps4x,Rpl9,Rps11,Rpl29,Rpl26,Rpl24,Rps25,Rpl32,Rps14,Rpl17,Rpl10a,Rps27a,Rps2,Fau,Rps12,Rpl21,Rpl15,Rpl11,Rps26,Rps16,Rps13,Rpl28,Rpl30,Rps10,Rps15a,Rps3a1,Rps5,Rpl19,Rps7,Rpl18,Rplp1,Rps3,Rps23,Rpl34,Rps20,Rpl39,Rpl35a,Rps8,Rpl22,Rpl41,Rpl6,Rpl13,Rpl14,Rpl12,Rpl7a,Rps24,Rps18,Rpl23a,Rplp0,Rpl18a,Rps19,Rpl5,Rps6,Rpl8,Rpl27a,Rpl7,Rpl3,Rps15,Rpl22l1,Rpl4,Rpl31,Rps9,Rpl36al,Rplp2,Rwdd1,Rpl36,R…	1524	144	31053	68.4205	-0.26736
B_XYE.v.XYB_DOWN	7.61373e-08	8.58788	0.000597069	GO_BP_Mm	GOBP_AEROBIC_RESPIRATION	11	Uqcrh,Cox4i1,Atp5h,Cox8a,Cox7a2l,Ndufb11,Ndufa6,Atp5d,Cox5a,Cox7a2,Cox5b	215	185	31053	3.22398	-0.246718
Mac_XYE.v.XYB_UP	1.73451e-08	8.58767	0.00013602	GO_BP_Mm	GOBP_POSITIVE_REGULATION_OF_MYELOID_CELL_DIFFERENTIATION	12	Jun,Zfp36l1,Stat3,Fos,Runx1,Ccl5,Stat1,Hcls1,Notch2,Ikzf1,Hspa1a,Cd74	384	113	31053	3.8664	0.242901
Mono_XXE.v.XXB_DOWN	1.37159e-08	8.58292	0.00010756	GO_BP_Mm	GOBP_T_CELL_ACTIVATION	12	Il2rg,Relb,Flt3,Ccr7,Slamf7,H2-M3,B2m,H2-DMb2,Cd74,H2-Aa,Bcl2a1d,Sdc4	72	603	31053	3.96835	-0.373687
Endo_XYE.v.XYB_DOWN	1.93444e-08	8.57976	0.000151699	GO_BP_Mm	GOBP_POSITIVE_REGULATION_OF_SUPRAMOLECULAR_FIBER_ORGANIZATION	12	Cfl1,S100a10,Rac1,Rhoc,Cav1,Wdr1,Edn1,Cyfip1,Pxn,Tpm1,App,Nckap1	244	178	31053	3.81902	-0.329999
T_XYE.v.XYB_UP	3.90075e-12	8.57923	3.05897e-08	GO_BP_Mm	GOBP_REGULATION_OF_LYMPHOCYTE_ACTIVATION	18	Ighm,Cd74,H2-Aa,Tnfaip3,Fgl2,Nfkbiz,Il2rg,Tcf7,Thy1,Il2ra,Itgal,Gpr183,Ptpn6,Sdc4,Ikzf3,H2-Eb1,Hsph1,Lgals9	128	509	31053	7.51442	0.200082
Mac_XXE.v.XXB_DOWN	1.30451e-72	11.8871	1.02299e-68	GO_BP_Mm	GOBP_CYTOPLASMIC_TRANSLATION	85	Uba52,Rpl32,Rpl41,Rpl10a,Rpl19,Rpl39,Rpl27,Rpl36,Rpl17,Rpl12,Rps7,Rps19,Rpl9,Rps11,Rps2,Fau,Rps15a,Rpl34,Rps26,Rplp0,Rps27a,Rps13,Rps18,Rps23,Rps16,Rpl23,Rpl37a,Rpsa,Rps10,Rpl26,Rpl15,Rps5,Rpl18a,Rps21,Rps20,Rpl21,Rpl28,Rpl29,Rpl11,Rps24,Rps3,Rps25,Rpl18,Rpl35a,Rplp2,Rpl24,Rpl22,Rpl6,Rps9,Rps12,Rpl31,Rpl27a,Rps14,Rpl7a,Rpl13a,Rpl30,Rps28,Rpl13,Rpl36al,Rpl8,Rps8,Rps4x,Rpl38,Rpl3,Rps6,Rpl36a,Rps17,…	1542	144	31053	67.9901	-0.403064
ASPC_XXE.v.XXB_DOWN	1.22554e-06	2.30858	0.00961067	GO_BP_Mm	GOBP_DEVELOPMENTAL_MATURATION	39	C3,Igf1,Wnt5a,Cd63,Cdkn1c,Epas1,App,Bcl2,Adamts12,Ngf,Hes1,Ctsl,Il15,Nfia,Pde3a,Myoc,Ano6,Foxo3,Clstn1,Atp6ap2,Runx1,Ntn4,Gata2,Ift80,Lgi4,Ebp,Reck,Lrrk2,Rb1,Pmp22,Tgfb1,Ddit3,Mecp2,Ptbp3,Rere,Sirt2,Pten,Dag1,Dab2ip	1414	371	31053	2.01725	-0.168366
T_XXE.v.XXB_DOWN	6.86127e-08	8.56098	0.000538061	GO_BP_Mm	GOBP_CD4_POSITIVE_ALPHA_BETA_T_CELL_DIFFERENTIATION	11	Lef1,Satb1,Myb,Irf1,Ccr7,Gimap5,Foxp1,Socs1,Gimap1,Slamf6,Tox	420	95	31053	3.26917	-0.253324
ASPC_XXE.v.XXB_DOWN	3.23193e-15	3.85577	2.53448e-11	GO_BP_Mm	GOBP_FAT_CELL_DIFFERENTIATION	46	Rarres2,Dact1,Sfrp1,Steap4,Igf1,Lpl,Wnt5a,Cebpd,Sort1,Zfp36,Mmp11,Bnip3,Runx1t1,Sdf4,Rora,Ccnd1,Crebl2,Hes1,Nucb2,Gdf10,Tcf7l2,Bbs9,Ccdc85b,Zc3h12a,Pdgfra,Zfp36l2,Wwtr1,Sav1,Jag1,Sirt1,Per2,Gata2,Lpin1,Tbl1xr1,Eif2ak3,Fam120b,Pias1,Scd1,Tgfb1,Ap1s2,Socs1,Nr1d1,Ddit3,Ctbp2,Rnasel,Sirt2	1414	262	31053	10.5961	-0.205083
B_XYE.v.XYB_DOWN	6.60738e-64	8.5543	5.18151e-60	GO_BP_Mm	GOBP_ORGANONITROGEN_COMPOUND_BIOSYNTHETIC_PROCESS	95	Rpl17,Fau,Rpl21,Rps4x,Rpl9,Rpl26,Rps15a,Rps16,Rps3a1,Rpl10,Rps7,Rps3,Rps24,Rpl29,Rps6,Rps5,Rpl32,Rpl11,Rpl23,Rpl18a,Rps19,Rpl35a,Rps13,Rps23,Rps14,Rps11,Rpl7,Rpl19,Rpl13,Rps18,Rpl28,Rps2,Rps10,Rpl30,Rpl8,Rpl15,Rps20,Eif1,Rps25,Rpl27a,Rpl24,Rpl10a,Rpl12,Rpl14,Rpl34,Rpl18,Rps8,Rpl5,Rpl6,Rack1,Rps27a,Rplp0,Rplp1,Rpsa,Rpl7a,Trem2,Rpl22,Rpl3,Eif3f,Dad1,Rpl4,Eef1b2,Rps26,Eef1a1,Rps9,Rps27,Fabp5,Eif3h,S…	215	1604	31053	59.2855	-0.294368
Mac_XXE.v.XXB_DOWN	1.16868e-07	2.45733	0.000916479	GO_BP_Mm	GOBP_LIPID_CATABOLIC_PROCESS	41	Lpl,Lrp1,Hexb,Il1b,Iah1,Hadhb,Gm2a,Sorl1,Scarb1,Smpd3,Hint2,Dpep2,Acads,Plbd1,Ldlr,Nceh1,Pnpla2,Tnf,Eci1,Hadha,Abhd12,Daglb,Acaa1a,Oxct1,Auh,Acer3,Plcg2,Echs1,Acot8,Acaa2,Prdx6,Srd5a3,Prkcd,Ilvbl,Lonp2,Cdk4,Hsd17b10,Etfb,Cyp4f18,Pex2,Abcd3	1542	336	31053	3.03788	-0.171284
Mac_XYE.v.XYB_UP	3.03547e-10	8.54231	2.38042e-06	GO_BP_Mm	GOBP_REGULATION_OF_MYELOID_LEUKOCYTE_DIFFERENTIATION	15	Jun,Lyn,Tob2,Lilrb4a,Zfp36l1,Fos,Cebpb,Runx1,Ccl5,Hcls1,Notch2,Ikzf1,Cd74,Clec2i,Tfe3	384	142	31053	5.62335	0.212982
ASPC_XXE.v.XXB_UP	9.5954e-08	3.98875	0.000752472	GO_BP_Mm	GOBP_FAT_CELL_DIFFERENTIATION	21	Nr4a1,Fbn1,Gpx1,Nr4a3,Adgrf5,Vegfa,Klf4,Foxo1,Egr2,Inhbb,Snai2,Pim1,Cebpb,Creb5,Metrnl,Fndc5,Sh3pxd2b,Axin2,Uchl3,Cmklr1,Sfrp2	624	262	31053	3.12351	0.345793
T_XYE.v.XYB_DOWN	2.05591e-08	8.53495	0.000161224	GO_BP_Mm	GOBP_REGULATION_OF_RNA_SPLICING	12	Rps13,Rps26,Hspa8,Rbm39,Prdx6,Srsf2,Npm1,Rbm3,Srsf3,Malat1,Srsf7,Magoh	236	185	31053	3.79257	-0.233876
Endo_XYE.v.XYB_DOWN	6.4969e-23	8.53183	5.09487e-19	GO_BP_Mm	GOBP_ANGIOGENESIS	36	Lgals3,Sparc,Ptprb,Anxa2,Tcf4,Col4a1,Cdh5,Adgrg1,Sox18,Col4a2,Cldn5,Ramp2,Notch1,Itgb1,Pecam1,Hspg2,Epas1,Mmrn2,Cav1,Hspb1,Egfl7,Edn1,Kdr,Flt1,Eng,Fbln5,Gpx1,Pxn,Angptl4,Jup,Adam15,Notch4,Col18a1,Rhob,Rtn4,Pxdn	244	537	31053	18.2929	-0.397277
T_XYE.v.XYB_DOWN	9.28447e-70	8.5314	7.28088e-66	GO_BP_Mm	GOBP_ORGANONITROGEN_COMPOUND_BIOSYNTHETIC_PROCESS	104	Fau,Rpl21,Rps3a1,Rpl17,Rpl9,Rps4x,Rps15a,Rps3,Rpl29,Rpl26,Rps16,Rpl10,Rpl32,Rps7,Rps14,Rps11,Rps6,Rps5,Rps10,Rps13,Rplp0,Rpl19,Rps18,Rplp1,Rpl7,Rps2,Rps23,Rpl11,Rpl18a,Rpl23,Eif1,Rpl30,Rpl15,Rpl8,Rpl18,Rps27a,Rpl34,Rps24,Rpl28,Rpl24,Rack1,Rpsa,Rpl35a,Rpl12,Rpl13,Rps25,Rpl5,Rpl10a,Rpl27a,Rpl14,Rps19,Rps8,Rpl3,Rpl6,Rps20,Rpl7a,Eef1b2,Rpl22l1,Eef1a1,Rpl22,Rps12,Eif3h,Rpl4,Eif3f,Rps26,Oaz1,Gapdh,Atp5…	236	1604	31053	65.1378	-0.316986
T_XXE.v.XXB_UP	2.10131e-08	8.52051	0.000164785	GO_BP_Mm	GOBP_NEGATIVE_REGULATION_OF_CELL_ACTIVATION	12	Apoe,Ccr2,Nr1d1,Sdc4,Cd44,Fgl2,Il2ra,Samsn1,Tnfaip3,Laptm5,Anxa1,Nfkbid	197	222	31053	3.78308	0.514266
Mac_XXE.v.XXB_UP	7.08244e-11	8.51934	5.55405e-07	GO_BP_Mm	GOBP_REGULATION_OF_MONONUCLEAR_CELL_MIGRATION	16	Gas6,Csf1r,Ninj1,App,Ccl7,Cxcl12,Ccl2,Ecm1,Trpv4,C3ar1,Ccr1,Dusp1,Pla2g7,C5ar1,Wnk1,Cmklr1	486	120	31053	6.25539	0.560977
Mac_XXE.v.XXB_UP	1.0997e-09	8.51934	8.62388e-06	GO_BP_Mm	GOBP_MACROPHAGE_ACTIVATION	14	Jun,Ctsc,Csf1r,App,Itgam,Nr1d1,Il4ra,Sbno2,C1qa,Jund,C5ar1,Grn,Rora,Tlr4	486	105	31053	5.0643	0.487439
DC_XYE.v.XYB_UP	1.53712e-08	8.51828	0.000120541	GO_BP_Mm	GOBP_ORGANONITROGEN_COMPOUND_BIOSYNTHETIC_PROCESS	11	Lars2,mt-Nd3,mt-Atp8,Uba52,Rps29,mt-Atp6,mt-Co2,mt-Nd2,Rpl37,Rpl36,mt-Nd1	25	1604	31053	3.91887	0.364972
Endo_XYE.v.XYB_DOWN	5.74477e-12	8.51597	4.50505e-08	GO_BP_Mm	GOBP_REGULATION_OF_ACTIN_FILAMENT_ORGANIZATION	18	Esam,Tmsb4x,Cfl1,S100a10,Rac1,Rhoc,Pecam1,Capg,Sptbn1,Wdr1,F11r,Capzb,Cyfip1,Pxn,Tpm1,Kank3,Eln,Nckap1	244	269	31053	7.3463	-0.330327
B_XXE.v.XXB_DOWN	4.92942e-63	8.51458	3.86565e-59	GO_BP_Mm	GOBP_PEPTIDE_METABOLIC_PROCESS	100	Uba52,Rps27,Fau,Rpl27,Rps21,Rps29,Rpl35a,Rps15a,Lars2,Rps7,Rpl21,Rpl37a,Rpl34,Rps16,Rpl39,Rpl9,Rpl37,Rpl36,Rpl38,Btg2,Rps19,Rps23,Rpl30,Rpl35,Rpl18a,Rps13,Eif1,Rps24,Rps26,Rpl27a,Rps28,Rpl26,Zfp36l2,Rpl13a,Rpl19,Rpl29,Rps25,Rps20,Rpl22,Rpl11,Rpl8,Rpl36a,Rpl17,Rpl23,Rpl22l1,Rpl12,Rpl28,Rpl31,Rpl32,Rps10,Rpl6,Rpl15,Rps3a1,Rpl7,Rps5,Rpl10a,Rplp2,Rps3,Ppp1r15a,Rpl10,Cirbp,Rps18,Cnbp,Rps27a,Rpl24,Rpl1…	464	786	31053	58.4128	-0.28682
B_XXE.v.XXB_DOWN	2.00265e-14	8.51064	1.57048e-10	GO_BP_Mm	GOBP_RIBONUCLEOPROTEIN_COMPLEX_SUBUNIT_ORGANIZATION	22	Rps27,Fau,Rpl38,Rps19,Snrpg,Rps28,Rpl13a,Rps25,Rpl11,Rpl6,Rps5,Rpl10,Rpl24,Rpsa,Sf3b1,Hsp90aa1,Nop53,Snrpf,Snu13,Mbnl1,Rps6,Psip1	464	173	31053	9.80397	-0.291681
T_XXE.v.XXB_UP	4.82649e-18	8.50409	3.78494e-14	GO_BP_Mm	GOBP_MONONUCLEAR_CELL_DIFFERENTIATION	28	Igkc,Tmem176a,Tmem176b,Rora,Lgals1,Ighm,Ccr2,Cd44,Fgl2,Il2ra,Tnfaip3,Il18r1,Zfp36l1,Laptm5,Anxa1,Actb,Nfkbiz,Cdk6,Il7r,Gata3,Rbpj,B2m,Nfkbid,Ncor1,Egr1,Irf4,Gpr183,Ikzf3	197	519	31053	13.4219	0.527032
Mac_XYE.v.XYB_DOWN	6.37295e-07	2.36507	0.00499767	GO_BP_Mm	GOBP_LIPID_CATABOLIC_PROCESS	39	Dbi,Lrp1,Lpl,Hexb,Dpep2,Etfb,Hexa,Acadl,Nceh1,Apoe,Hadha,Lipa,Smpdl3a,Galc,Abhd12,Spp1,Daglb,Acaa2,Iah1,Cdk4,Hadhb,Hsd17b10,Eci1,Hint2,Oxct1,Akt1,Echs1,Acads,Nudt19,Scp2,Idh1,Acadm,Prdx6,Pnpla2,Fmc1,Eci2,Acaa1a,Ldlr,Etfa	1524	336	31053	2.30123	-0.180105
Mac_XYE.v.XYB_DOWN	1.54515e-09	2.37511	1.21171e-05	GO_BP_Mm	GOBP_LIPID_LOCALIZATION	57	Trem2,Anxa1,Anxa2,Dbi,Fabp5,Plin2,Pltp,Atp5j,Fabp4,Lrp1,Lpl,Prelid1,Hexb,Commd1,Fis1,Hexa,Cd36,Apoe,Lamtor1,Npc2,Soat1,Mif,Spp1,Selenom,Sigmar1,Slc27a1,Kcnn4,Triap1,Stard3nl,Naxe,Tspo,Stoml2,Stard3,Sar1b,Lpcat3,Tpcn2,Gltp,Slco2b1,Hilpda,Ldlrap1,Pitpna,Abcg1,Akt1,Aup1,Osbpl8,Atp8b4,Scp2,Plin3,Slc25a11,Pnpla2,Pparg,Ldlr,Uhrf1bp1l,B4galnt1,Vapa,Eprs,Prelid3b	1524	489	31053	4.9166	-0.240518
B_XXE.v.XXB_DOWN	9.14329e-63	8.46075	7.17017e-59	GO_BP_Mm	GOBP_AMIDE_BIOSYNTHETIC_PROCESS	100	Uba52,Rps27,Fau,Rpl27,Rps21,Rps29,Rpl35a,Rps15a,Lars2,Rps7,Rpl21,Rpl37a,Rpl34,Rps16,Rpl39,Rpl9,Rpl37,Rpl36,Rpl38,Btg2,Rps19,Rps23,Rpl30,Rpl35,Rpl18a,Rps13,Eif1,Rps24,Rps26,Rpl27a,Rps28,Rpl26,Zfp36l2,Rpl13a,Rpl19,Rpl29,Rps25,Rps20,Rpl22,Rpl11,Rpl8,Rpl36a,Rpl17,Rpl23,Rpl22l1,Rpl12,Rpl28,Rpl31,Rpl32,Rps10,Rpl6,Rpl15,Rps3a1,Rpl7,Rps5,Rpl10a,Rplp2,Rps3,Ppp1r15a,Rpl10,Cirbp,Rps18,Cnbp,Rps27a,Rpl24,Rpl1…	464	791	31053	58.1445	-0.286793
ASPC_XXE.v.XXB_DOWN	1.62817e-08	3.01965	0.000127681	GO_BP_Mm	GOBP_HORMONE_METABOLIC_PROCESS	33	Hsp90b1,Pcsk6,Igf1,Cyp1b1,Ctsk,Adm,Aldh1a3,Sult1a1,Esr1,Cyp2d22,Cpq,Hfe,Rbp1,Igf1r,Ctsl,H6pd,Ace,Tcf7l2,Mme,Papss2,Hsd11b1,Pdgfra,Ghr,Atp6ap2,Selenom,Arnt,Stat5b,Ece1,Fdx1,Disp1,Slc30a5,Dhrs3,Furin	1414	240	31053	3.89387	-0.207537
Endo_XYE.v.XYB_DOWN	3.9158e-10	8.44688	3.07077e-06	GO_BP_Mm	GOBP_ENDOTHELIAL_CELL_MIGRATION	15	Sparc,Cdh5,Rac1,Notch1,Itgb1,Pecam1,Mmrn2,Bmpr2,Hspb1,Kdr,Gpx1,Pxn,Jup,Col18a1,Rhob	244	226	31053	5.51275	-0.350112
Endo_XYE.v.XYB_DOWN	2.3305e-08	8.43755	0.000182758	GO_BP_Mm	GOBP_MONONUCLEAR_CELL_MIGRATION	12	Lgals3,Pecam1,F11r,Flt1,Plec,Rps19,Msn,App,Ccl9,Wnk1,Mapk3,Ccl6	244	181	31053	3.73812	-0.35062
Mac_XYE.v.XYB_UP	9.93173e-11	8.40179	7.78846e-07	GO_BP_Mm	GOBP_POSITIVE_REGULATION_OF_ADAPTIVE_IMMUNE_RESPONSE	16	Ighg1,H2-K1,C3,Nfkbiz,B2m,H2-Q7,Arid5a,H2-Q6,Cd81,Nlrp3,H2-Q4,Cd274,Rsad2,Cd74,H2-Ab1,Dennd1b	384	154	31053	6.10855	0.262587
T_XXE.v.XXB_DOWN	3.69327e-10	8.40179	2.89627e-06	GO_BP_Mm	GOBP_ALPHA_BETA_T_CELL_DIFFERENTIATION	15	Lef1,Satb1,Myb,Irf1,Txk,Gpr18,Tcf7,Ccr7,Gimap5,Foxp1,Socs1,Gimap1,Slamf6,Rpl22,Tox	420	132	31053	5.53816	-0.236006
Mac_XXE.v.XXB_UP	5.24743e-09	8.39026	4.11504e-05	GO_BP_Mm	GOBP_POSITIVE_REGULATION_OF_LEUKOCYTE_CHEMOTAXIS	13	Gas6,Csf1r,App,Ccl7,Cxcl12,Ccl2,Trpv4,C3ar1,Ccr1,Pla2g7,C5ar1,Wnk1,Cmklr1	486	99	31053	4.38563	0.552849
Mac_XXE.v.XXB_UP	5.24743e-09	8.39026	4.11504e-05	GO_BP_Mm	GOBP_RESPONSE_TO_HEAT	13	Ier5,Hspa1a,Hmox1,Pmp22,Ccl2,Tpr,Hsp90aa1,Trpv4,Hspa1b,Igf1,Trpv2,Dnajb1,Eif2b2	486	99	31053	4.38563	0.521185
Mac_XYE.v.XYB_UP	1.52207e-09	8.38623	1.19361e-05	GO_BP_Mm	GOBP_POSITIVE_REGULATION_OF_PRODUCTION_OF_MOLECULAR_MEDIATOR_OF_IMMUNE_RESPONSE	14	B2m,Cd86,Arid5a,Cd81,Casp4,Nlrp3,Dnajb9,Il4ra,Mapkapk2,Rsad2,Cd74,Nr4a3,Dennd1b,Scimp	384	135	31053	4.92314	0.230971
Endo_XYE.v.XYB_DOWN	1.27464e-13	8.37804	9.99575e-10	GO_BP_Mm	GOBP_EXTERNAL_ENCAPSULATING_STRUCTURE_ORGANIZATION	21	Lgals3,Anxa2,Col4a1,Nid1,Col4a2,Ramp2,Notch1,Itgb1,Ctss,Hspg2,Cav1,Eng,Fbln5,Serpinh1,App,Aplp2,Qsox1,Eln,Col18a1,Pxdn,Vwa1	244	319	31053	9.00018	-0.394131
ASPC_XXE.v.XXB_DOWN	1.95516e-09	2.20279	1.53324e-05	GO_BP_Mm	GOBP_LIPID_BIOSYNTHETIC_PROCESS	66	Abca8a,Igfbp7,Abca8b,C3,Igf1,Lpl,Cers4,Socs3,Aldh1a3,Gstm1,Ces1d,Hexb,Crebl2,Rbp1,Plpp1,Cd74,Igf1r,Cyp27a1,Tm9sf2,Pam,Apoe,Agmo,H6pd,Ormdl2,Tcf7l2,Nr1h3,Hsd11b1,Smpd3,Dpm1,Socs5,Snai1,Mid1ip1,A4galt,Sgms1,Sirt1,Fgf7,Pik3r1,Sirt3,Fads6,Ip6k2,Chkb,Gstm2,Ebp,St3gal6,Fabp5,Pld1,Cyb5r1,Ip6k1,Sc5d,Lpin1,Atg14,Agpat4,Scd1,Cyp39a1,Ldlr,Socs1,Nr1d1,Fdx1,Pi4k2b,Asah1,Pip5k1c,Gstp1,Hmgcs2,Ttc7,Nus1,Slc30a5	1414	658	31053	4.81439	-0.186532
Mono_XYE.v.XYB_DOWN	8.28329e-11	8.3667	6.49575e-07	GO_BP_Mm	GOBP_NCRNA_METABOLIC_PROCESS	16	Rps14,Rps16,Rps25,Rpl26,Rpl35a,Rpl5,Rps24,Rps7,Rpl7,Rpl11,Rps19,Rps6,Rps8,Npm1,Rpl14,Rps15	104	571	31053	6.18737	-0.238253
Mac_XXE.v.XXB_DOWN	5.45571e-07	2.1003	0.00427836	GO_BP_Mm	GOBP_LIPID_LOCALIZATION	51	Fabp5,Lpl,Anxa1,Nr1h3,Anxa2,Lrp1,Hexb,Kcnn4,Trem2,Itgav,Pparg,Abcg1,Il1b,Gm2a,Prelid1,Scarb1,Hilpda,B4galnt1,Fis1,Ptgs2,Atp8b4,Commd1,Ldlrap1,Mif,Soat1,Fabp4,Naxe,Sar1b,Gps2,Ldlr,Stard3,Srebf2,Pnpla2,Tpcn2,Tnf,Nus1,Vapa,Surf4,Zc3h12a,Lpcat3,Npc2,Prkcd,Atp5j,Tmem159,Prelid3b,Stard3nl,Pitpnm1,Aup1,Tmf1,C3,Abcd3	1542	489	31053	2.36872	-0.2919
Mac_XYE.v.XYB_DOWN	1.09222e-41	9.10745	8.56523e-38	GO_BP_Mm	GOBP_MITOCHONDRIAL_TRANSLATION	59	Ndufa7,Mrps14,Mrpl20,Mrpl23,Mrpl54,Mrpl34,Mrps24,Aurkaip1,Mrps21,Chchd1,Mrpl43,Mrpl51,Mrpl35,Mrpl33,Mrpl30,Mrps28,Mrpl55,Mrps18a,Mrpl14,Coa3,Mrpl27,Mrps15,Mrps33,Mrpl21,Mrpl58,Mrpl57,Mrpl13,Mrpl22,Mrps16,Mrps18c,Mrpl36,Uqcc2,Mrpl15,Gadd45gip1,Malsu1,Mrps34,Mrpl17,Mrpl12,Mrps17,Mrpl4,Mrpl18,Mrps12,Mrpl42,Mrps10,Mrps7,C1qbp,Mpv17l2,Mrps23,Mrpl48,Mrps25,Mrps11,Mrpl11,Mrpl2,Mrpl24,Mrpl32,Mrpl9,Mrps6,…	1524	132	31053	37.0673	-0.130862
T_XXE.v.XXB_UP	1.16682e-10	8.35123	9.1502e-07	GO_BP_Mm	GOBP_POSITIVE_REGULATION_OF_IMMUNE_EFFECTOR_PROCESS	16	Ccr2,Il18r1,Nr4a3,Laptm5,Anxa1,C3,Nfkbiz,Tnf,Gata3,H2-K1,B2m,Cd81,Mapkapk2,Nfkbid,Lamp1,H2-D1	197	302	31053	6.03857	0.398352
T_XXE.v.XXB_UP	3.01486e-11	8.34798	2.36426e-07	GO_BP_Mm	GOBP_POSITIVE_REGULATION_OF_CELL_CELL_ADHESION	17	Lgals1,Ccr2,Cd44,Il2ra,Thy1,Tnfsf11,Nr4a3,Anxa1,Actb,Nfkbiz,Icos,Tnf,Il7r,Gata3,B2m,Cd81,Nfkbid	197	321	31053	6.62631	0.474531
Mac_XYE.v.XYB_UP	6.25787e-09	8.34344	4.90743e-05	GO_BP_Mm	GOBP_T_CELL_ACTIVATION_INVOLVED_IN_IMMUNE_RESPONSE	13	Nfkbiz,Fgl2,Cd81,Sema4a,Nlrp3,Stat3,Icam1,Il4ra,Irf1,Cd74,Ptger4,Ly9,Batf	384	126	31053	4.30915	0.230281
Mac_XXE.v.XXB_DOWN	2.75347e-33	7.9332	2.15927e-29	GO_BP_Mm	GOBP_MITOCHONDRIAL_TRANSLATION	52	Mrpl30,Mrpl52,Mrpl54,Uqcc2,Mrps24,Mrpl20,Mrps28,Mrpl57,Mrps14,Mrpl42,Mrpl34,Mrpl14,Chchd1,Aurkaip1,Mrps15,Ndufa7,Mrpl43,Mrps18a,Mrps18c,Mrpl32,Mrpl48,Mrpl36,Mrpl17,Mrps33,Mrpl55,Mrpl13,Mrpl18,Mrpl21,Mrpl12,Mrps23,Mrps21,Mrps30,Mrpl40,Mrpl11,Mrpl15,Mrpl35,Mrps17,Coa3,Mrps7,Tufm,Mrps6,Mrps11,C1qbp,Lars2,Gadd45gip1,Mpv17l2,Gars,Mrps10,Mrpl4,Mrpl51,Mrpl24,Malsu1	1542	132	31053	28.6657	-0.101036
Mac_XYE.v.XYB_UP	1.67791e-09	8.32456	1.31582e-05	GO_BP_Mm	GOBP_POSITIVE_REGULATION_OF_LYMPHOCYTE_DIFFERENTIATION	14	Nfkbiz,Nlrp3,Lilrb4a,Il2rg,H2-Aa,Il4ra,Tgfbr2,Runx1,Gas6,Irf1,Egr3,Cd74,Hsp90aa1,Lgals9	384	136	31053	4.8808	0.198766
T_XYE.v.XYB_UP	1.00907e-07	8.31345	0.000791313	GO_BP_Mm	GOBP_POSITIVE_REGULATION_OF_CELL_CELL_ADHESION	11	Cd74,H2-Aa,Nfkbiz,Il2rg,Thy1,Il2ra,Capn1,Itgal,H2-Eb1,Hsph1,Lgals9	128	321	31053	3.10165	0.163562
ASPC_XXE.v.XXB_DOWN	5.96273e-18	2.16496	4.67598e-14	GO_BP_Mm	GOBP_LIPID_METABOLIC_PROCESS	139	Apod,Abca8a,Igfbp7,Abca8b,Fmo1,Hpgd,Enpp2,C3,Rarres2,Fmo2,Dpep1,Pltp,Igf1,Tnxb,Cyp1b1,Pdgfrb,Lpl,Adm,Cers4,Socs3,Cygb,Aldh1a3,Gm2a,Aplp2,Gstm1,Sult1a1,Esr1,Ces1d,Smpdl3a,Nceh1,Hexa,App,Cyp2d22,C1qtnf2,Rora,Hexb,Aox1,Crebl2,Rbp1,Nucb2,Plpp1,Cd74,Igf1r,Cyp27a1,Cyb5a,Plcl1,Serinc3,Tm9sf2,Il6st,Pam,Apoe,Agmo,Gsta3,H6pd,Acss3,Ormdl2,Tcf7l2,Nr1h3,Sel1l,Hsd11b1,Smpd3,Psap,Pdgfra,Dpm1,Scly,Ephx1,Socs5,Th…	1414	1410	31053	13.3301	-0.195874
Mac_XYE.v.XYB_DOWN	6.67258e-09	3.25596	5.23264e-05	GO_BP_Mm	GOBP_REGULATION_OF_LIPID_LOCALIZATION	31	Trem2,Anxa2,Dbi,Plin2,Pltp,Atp5j,Lrp1,Lpl,Prelid1,Commd1,Fis1,Cd36,Apoe,Lamtor1,Mif,Spp1,Triap1,Naxe,Tspo,Sar1b,Lpcat3,Hilpda,Ldlrap1,Abcg1,Akt1,Osbpl8,Scp2,Plin3,Pnpla2,Pparg,Eprs	1524	194	31053	4.28128	-0.269086
Mac_XXE.v.XXB_DOWN	1.16575e-07	3.01034	0.000914183	GO_BP_Mm	GOBP_REGULATION_OF_LIPID_LOCALIZATION	29	Lpl,Nr1h3,Anxa2,Lrp1,Trem2,Itgav,Pparg,Abcg1,Il1b,Prelid1,Scarb1,Hilpda,Fis1,Commd1,Ldlrap1,Mif,Naxe,Sar1b,Gps2,Srebf2,Pnpla2,Nus1,Surf4,Zc3h12a,Lpcat3,Prkcd,Atp5j,Tmf1,C3	1542	194	31053	3.03897	-0.309903
Mac_XYE.v.XYB_UP	2.5735e-08	8.29407	0.000201814	GO_BP_Mm	GOBP_REGULATION_OF_ALPHA_BETA_T_CELL_ACTIVATION	12	Nfkbiz,Cd81,Nlrp3,Lilrb4a,Il2rg,Il4ra,Tgfbr2,Runx1,Cd274,Irf1,H2-Ab1,Lgals9	384	117	31053	3.69505	0.212969
Mac_XXE.v.XXB_UP	1.5735e-09	3.04644	1.23394e-05	GO_BP_Mm	GOBP_ACTIN_FILAMENT_BASED_PROCESS	38	Csf1r,Ccl24,Mtss1,Eps8,Pmp22,Marcksl1,Kank2,Actg1,Nrp1,Stard8,Mef2a,Trpv4,Bin1,Trf,Myo5a,Plek,Gas7,Iqgap2,Lima1,Ssh2,Rhobtb1,Lpar1,Arhgap17,Mef2c,Sdcbp,Arhgap18,Ppp1r9a,Tmod1,Atp1a1,Dstn,Marcks,Akap13,Iqgap1,Arap1,Hras,S1pr1,Eef2k,Arhgef10	486	797	31053	4.90871	0.405221
Mac_XYE.v.XYB_DOWN	1.31872e-09	8.27774	1.03414e-05	GO_BP_Mm	GOBP_POSITIVE_REGULATION_OF_SIGNAL_TRANSDUCTION_BY_P53_CLASS_MEDIATOR	13	Rpl23,Rpl26,Rpl11,Rps7,Rps20,Rps15,Rpl37,Ubb,Sh3glb1,Znhit1,Ing4,Bmyc,Eef1e1	1524	32	31053	4.98542	-0.235733
Meso_XXE.v.XXB_DOWN	1.1128e-07	8.27238	0.000872656	GO_BP_Mm	GOBP_NEGATIVE_REGULATION_OF_CELL_ACTIVATION	11	H2-Aa,Cd74,Cd37,Fn1,Bank1,Cd24a,Laptm5,Cd86,Ptpn22,Gimap3,Btla	186	222	31053	3.05916	-1.71222
B_XXE.v.XXB_DOWN	9.44092e-08	8.27158	0.000740357	GO_BP_Mm	GOBP_POSITIVE_REGULATION_OF_PROTEIN_POLYMERIZATION	11	Pfn1,Hspa1b,Rps3,Hspa1a,Cdkn1b,Fchsd2,Evl,Arpc2,Hsp90aa1,Rhoa,Actr3	464	89	31053	3.13056	-0.419278
Mac_XYE.v.XYB_UP	4.95556e-10	8.25175	3.88615e-06	GO_BP_Mm	GOBP_NEGATIVE_REGULATION_OF_LEUKOCYTE_CELL_CELL_ADHESION	15	Cxcl12,Pla2g2d,Cd86,Fgl2,Lilrb4a,H2-Aa,Il4ra,Cebpb,Klf4,Runx1,Cd274,Irf1,Cd74,Tspan32,Lgals9	384	147	31053	5.41048	0.250872
Mac_XYE.v.XYB_UP	1.32869e-10	8.24124	1.04196e-06	GO_BP_Mm	GOBP_GRANULOCYTE_MIGRATION	16	Ccl12,Ccl8,Ccl2,Ccl7,Pde4b,Ccl24,Ptprj,Trpv4,Ccl5,Csf3r,Slamf8,Cd74,Ccl4,Ptger4,Vegfa,Cmklr1	384	157	31053	5.98215	0.246983
Mac_XYE.v.XYB_UP	1.05898e-07	8.23647	0.000830455	GO_BP_Mm	GOBP_REGULATION_OF_LEUKOCYTE_APOPTOTIC_PROCESS	11	Cxcl12,Lyn,Siglec1,Ccl5,Cd274,Gas6,Hcls1,Cd74,Nr4a3,Rapgef2,Irs2	384	108	31053	3.08068	0.207248
ASPC_XYE.v.XYB_DOWN	8.01447e-12	3.02486	6.28495e-08	GO_BP_Mm	GOBP_MITOCHONDRION_ORGANIZATION	49	Trem2,1810058I24Rik,Dcn,Man2a1,Dynll1,Ogt,Map1lc3b,Chchd10,Gabarap,Vat1,Lmna,Igf1,Ndufa8,Ndufb11,Higd2a,Cox7a2,Prelid1,Bcap31,Ndufs3,Fis1,Sh3glb1,Gpx1,Ndufc2,Ndufa6,Atpif1,Cfh,mt-Nd4,Kif5b,Ednra,Fam162a,Gabarapl2,Vdac2,Akt1,Atp5d,Pink1,Dynlt1f,Slc25a4,Tspo,Marcks,Ulk1,Chchd2,Mtch2,Rb1cc1,Ndufb6,Htra2,Ndufb3,Ndufb5,Ndufa11,Phb2	935	538	31053	7.2017	-0.15185
ASPC_XXE.v.XXB_DOWN	3.72684e-08	3.43969	0.000292259	GO_BP_Mm	GOBP_NEGATIVE_REGULATION_OF_WNT_SIGNALING_PATHWAY	26	Dact1,Sfrp1,Mdk,Bicc1,Wnt5a,Rbms3,Tpbgl,App,Gpc3,Jade1,Fzd1,Apoe,Wnt11,Tcf7l2,Wwtr1,Vgll4,Foxo3,Tbx18,Ift80,Lrp1,Ppp2r3a,Cyld,Tle4,Ddit3,Amer1,Dab2ip	1414	166	31053	3.53423	-0.215096
Mac_XXE.v.XXB_UP	6.72886e-09	8.22412	5.27677e-05	GO_BP_Mm	GOBP_ENTRY_INTO_HOST	13	Gas6,Cd209d,Ly6e,Cd209b,Cd209a,Ctsb,Ifitm3,Nrp1,Eps15,Ifitm2,Vps18,Siglec1,Slc3a2	486	101	31053	4.27763	0.709177
T_XXE.v.XXB_UP	3.84002e-11	8.21994	3.01134e-07	GO_BP_Mm	GOBP_POSITIVE_REGULATION_OF_LYMPHOCYTE_ACTIVATION	17	Lgals1,Ighm,Ccr2,Il2ra,Thy1,Tnfsf11,Anxa1,Actb,Nfkbiz,Icos,Il7r,Gata3,B2m,Cd81,Nfkbid,Lamp1,Gpr183	197	326	31053	6.52124	0.451482
Meso_XXE.v.XXB_DOWN	1.45768e-10	8.21916	1.14311e-06	GO_BP_Mm	GOBP_T_CELL_DIFFERENTIATION	16	Ptprc,H2-Aa,Cd74,Actb,H2-Oa,Gpr183,Dock2,Ccr7,Ptpn22,B2m,Cd83,Ikzf3,Ccr6,Irf4,Gimap3,H2-DMa	186	325	31053	5.94191	-1.28077
Mac_XXE.v.XXB_DOWN	3.11377e-11	2.14773	2.44182e-07	GO_BP_Mm	GOBP_ACTIN_FILAMENT_BASED_PROCESS	85	Tmsb4x,Tmsb10,Pfn1,Actb,Tyrobp,Anxa1,Capg,Evl,Flna,Lrp1,Itgb5,Actn1,Arpc4,Ezr,Inf2,Rhoc,Tpm1,Myo1e,Fgr,Arhgap25,Myo1f,Rgcc,Stmn1,Epb41l2,Sh3kbp1,Arf6,Ptk2b,Abr,Rala,Gpr65,Hck,Tgfbr1,Rnh1,Cotl1,Limd2,Rhog,Arpc1b,Stap1,Pde4b,Abracl,Actn4,Cd47,Ilk,Prkar1a,Fmnl1,Itgb1bp1,Cap1,Tnf,Vasp,Elmo2,Myo1g,Pdlim4,Arpc2,Hax1,Mob2,Pdgfb,Pam,Sipa1l1,Dtnbp1,Nostrin,Prkcd,Camk2d,Pak1,Aif1,Dapk3,Washc3,Prex1,Fnbp1l,…	1542	797	31053	6.61229	-0.212161
Mac_XXE.v.XXB_DOWN	2.72604e-08	8.20442	0.000213776	GO_BP_Mm	GOBP_ESTABLISHMENT_OF_PROTEIN_LOCALIZATION_TO_MITOCHONDRIAL_MEMBRANE	11	Bax,Pdcd5,Tomm22,Timm13,Ndufa13,Pmaip1,Bbc3,Tomm70a,Timm22,Tomm40,Romo1	1542	27	31053	3.67004	-0.151459
Mac_XYE.v.XYB_DOWN	2.57992e-07	1.86631	0.00202317	GO_BP_Mm	GOBP_ACTIN_FILAMENT_BASED_PROCESS	73	Tmsb4x,S100a10,Tyrobp,Capg,Anxa1,Pfn1,Arpc1b,Rhoc,Arpc3,Rnh1,Lrp1,Cfl1,Myl6,Stmn1,Brk1,Coro1c,Actn1,Abracl,Pfdn1,Myo1e,Arpc2,Tln1,Dtnbp1,Tpm1,Arpc5,Rasa1,Pmp22,Rala,Tmsb10,Plec,Ran,Cotl1,Wasf2,Pycard,Rac1,Ilk,Cald1,Sh3kbp1,Arpc5l,Rhoa,Smap1,Evl,Pam,Rhog,Diaph1,Washc3,Actb,Rhoj,Cdc42,Nisch,Itgb5,Inf2,Itgb1bp1,Rgcc,Hras,Msrb1,Rac3,Specc1,Sri,Arhgdia,Snx9,Capzb,Mob2,Tgfbr1,Wdr1,Cacna1d,Nostrin,Myo1f…	1524	797	31053	2.69397	-0.222381
Endo_XYE.v.XYB_DOWN	5.98081e-10	8.19312	4.69015e-06	GO_BP_Mm	GOBP_CELL_MATRIX_ADHESION	15	Cd36,Nid1,Cfl1,S100a10,Rac1,Itgb1,Pecam1,Dusp3,Itga1,Iqgap1,Cd63,Kdr,Pxn,Jup,Adam15	244	233	31053	5.32881	-0.370511
ASPC_XYE.v.XYB_DOWN	1.04762e-17	7.27265	8.2154e-14	GO_BP_Mm	GOBP_OXIDATIVE_PHOSPHORYLATION	30	Cox4i1,Atp5j,Chchd10,Uqcrh,Nupr1,Atp5h,Cox5b,Cox5a,Ndufa8,Ndufb11,Cox8a,Cox7a2,Ndufa7,Ndufs3,Ndufc2,Ndufa6,mt-Nd4,Uqcrfs1,Atp5d,Pink1,Cox6c,Mtch2,Ndufb6,Uqcrb,Uqcrq,Sdhb,Ndufb3,Ndufb5,Ndufa11,Rhoa	935	137	31053	13.0854	-0.140263
Mac_XXE.v.XXB_UP	1.32356e-10	8.17857	1.03794e-06	GO_BP_Mm	GOBP_REGULATION_OF_LEUKOCYTE_CHEMOTAXIS	16	Gas6,Csf1r,Ninj1,App,Ccl7,Cxcl12,Ccl2,Trpv4,C3ar1,Ccr1,Dusp1,Pla2g7,C5ar1,Wnk1,Mpp1,Cmklr1	486	125	31053	5.98383	0.535095
Mac_XXE.v.XXB_UP	1.04912e-07	8.17262	0.000822722	GO_BP_Mm	GOBP_REGULATION_OF_DENDRITIC_SPINE_DEVELOPMENT	11	Apoe,Itsn1,Tanc2,Lpar1,Mef2c,Ppp1r9a,Grn,Marcks,Eef2k,Mecp2,Nr3c1	486	86	31053	3.08475	0.325568
ASPC_XXE.v.XXB_UP	3.81338e-16	4.44879	2.99045e-12	GO_BP_Mm	GOBP_POST_TRANSCRIPTIONAL_REGULATION_OF_GENE_EXPRESSION	43	Eef1b2,Rack1,Rplp1,Rpl5,Rps3,Rpl26,Eef2,Pabpc1,Npm1,Eif3e,Gapdh,Rpl10,Eif5a,Eif4g2,Vegfa,Rbm3,Eif3k,Uqcc2,Rpl38,Ybx1,Ptbp1,Vim,Bzw1,C1qbp,Limd1,Carhsp1,Ppp1ca,Etf1,Caprin1,Cav1,Rps27l,Eif4e,Gspt1,Rock2,Apex1,Eprs,Nfkb1,Ncl,Bzw2,Eif4ebp1,Mapkapk2,Axin2,Pkm	624	481	31053	11.5243	0.26508
Mac_XXE.v.XXB_UP	9.42187e-09	3.77562	7.38863e-05	GO_BP_Mm	GOBP_ACTIN_FILAMENT_ORGANIZATION	26	Ccl24,Mtss1,Eps8,Marcksl1,Kank2,Actg1,Nrp1,Trpv4,Bin1,Trf,Myo5a,Plek,Gas7,Iqgap2,Lima1,Ssh2,Lpar1,Arhgap17,Arhgap18,Ppp1r9a,Tmod1,Dstn,Marcks,Arap1,S1pr1,Arhgef10	486	440	31053	4.13144	0.432848
Mac_XYE.v.XYB_UP	1.16494e-07	8.16091	0.000913549	GO_BP_Mm	GOBP_REGULATION_OF_T_CELL_MEDIATED_IMMUNITY	11	H2-K1,B2m,H2-Q7,Arid5a,H2-Q6,Cd81,Nlrp3,Lilrb4a,H2-Q4,Rsad2,Dennd1b	384	109	31053	3.03927	0.268214
Meso_XXE.v.XXB_DOWN	3.22812e-15	8.16057	2.53149e-11	GO_BP_Mm	GOBP_REGULATION_OF_CELL_CELL_ADHESION	24	Ccl5,Ptprc,Coro1a,H2-Aa,Cd74,H2-Ab1,H2-Eb1,Cd37,H2-Ob,Cd24a,Laptm5,H2-DMb2,Ets1,Actb,H2-Oa,Cd86,Ccr7,Ptpn22,Cd55,B2m,Cd83,Gimap3,Btla,H2-DMa	186	491	31053	10.5966	-1.69324
T_XXE.v.XXB_UP	8.95706e-22	8.13721	7.02413e-18	GO_BP_Mm	GOBP_LEUKOCYTE_DIFFERENTIATION	35	Igkc,Tmem176a,Tmem176b,Rora,Lgals1,Ighm,Ccr2,Cd44,Fgl2,Il2ra,Tnfsf11,Tnfaip3,Il18r1,Nr3c1,Zfp36l1,Laptm5,Anxa1,Actb,Nfkbiz,Il1rl1,Tnf,Tmem64,Cdk6,Il7r,Gata3,Rbpj,B2m,Cd81,Nfkbid,Ncor1,Egr1,Gnas,Irf4,Gpr183,Ikzf3	197	678	31053	17.1534	0.509355
DC_XYE.v.XYB_DOWN	1.49389e-09	8.13381	1.17151e-05	GO_BP_Mm	GOBP_PROTEIN_CONTAINING_COMPLEX_ORGANIZATION	13	Cd74,Rpl10,Hspa8,Rpl5,Rps5,Hspa1b,Rps6,Lpl,Hsp90aa1,Hspa1a,Fau,Brd2,Cfl1	31	1601	31053	4.93125	-0.348942
Meso_XXE.v.XXB_DOWN	1.33263e-07	8.12596	0.00104505	GO_BP_Mm	GOBP_LEUKOCYTE_CHEMOTAXIS	11	Ccl5,Rac2,Coro1a,Cd74,Cxcl1,Sell,Dpep1,Gpr183,Ccr7,Ccl4,Ccr6	186	226	31053	2.98086	-1.68906
Mac_XXE.v.XXB_DOWN	1.95508e-08	2.33419	0.000153317	GO_BP_Mm	GOBP_ACTIN_FILAMENT_ORGANIZATION	51	Tmsb4x,Tmsb10,Pfn1,Capg,Evl,Flna,Itgb5,Actn1,Arpc4,Ezr,Rhoc,Tpm1,Myo1e,Arhgap25,Myo1f,Rgcc,Stmn1,Sh3kbp1,Arf6,Ptk2b,Gpr65,Tgfbr1,Rnh1,Cotl1,Limd2,Rhog,Arpc1b,Actn4,Cd47,Itgb1bp1,Vasp,Elmo2,Myo1g,Pdlim4,Arpc2,Hax1,Nostrin,Prkcd,Pak1,Aif1,Washc3,Prex1,Pycard,Arpc5l,Rufy3,Ccdc88a,Rac1,Was,Capn1,Coro1b,Myh9	1542	440	31053	3.81441	-0.236801
T_XXE.v.XXB_UP	2.21357e-13	8.11328	1.73588e-09	GO_BP_Mm	GOBP_POSITIVE_REGULATION_OF_CELL_ACTIVATION	21	Lgals1,Ighm,Ccr2,Il2ra,Thy1,Tnfsf11,Nr4a3,Anxa1,Actb,Nfkbiz,Il1rl1,Icos,Tnf,Il7r,Gata3,Dgat1,B2m,Cd81,Nfkbid,Lamp1,Gpr183	197	408	31053	8.76048	0.457206
B_XXE.v.XXB_UP	1.03015e-16	8.10881	8.07847e-13	GO_BP_Mm	GOBP_CELLULAR_RESPONSE_TO_TOPOLOGICALLY_INCORRECT_PROTEIN	26	Derl3,Xbp1,Sdf2l1,Creb3l2,Herpud1,Dnajc3,Atf3,Pdia6,Erlec1,Selenos,Hspa13,Atf6,Derl1,Os9,Cdk5rap3,Vcp,Ufl1,Creb3,Ddit3,Ddrgk1,Atf6b,Derl2,Stub1,Dnajc10,Aup1,Tmem33	889	112	31053	12.0927	0.27956
T_XXE.v.XXB_UP	2.69535e-19	8.10367	2.11369e-15	GO_BP_Mm	GOBP_T_CELL_ACTIVATION	31	Rora,Gsn,Lgals1,Ccr2,Sdc4,Cd44,Fgl2,Il2ra,Jaml,Thy1,Tnfsf11,Il18r1,Zfp36l1,Laptm5,Anxa1,Actb,Nedd4,Nfkbiz,Icos,Lcp1,Cdk6,Il7r,Gata3,B2m,Cd81,Nfkbid,Ncor1,Egr1,Irf4,Gpr183,Ikzf3	197	603	31053	14.675	0.503649
B_XYE.v.XYB_UP	9.83443e-09	8.09937	7.71216e-05	GO_BP_Mm	GOBP_RIBOSE_PHOSPHATE_BIOSYNTHETIC_PROCESS	13	mt-Atp8,mt-Nd3,mt-Nd4l,mt-Nd6,mt-Nd5,mt-Nd2,mt-Co2,mt-Nd1,mt-Atp6,Atp5k,Atp5a1,Sdha,Prps2	234	213	31053	4.11282	0.222176
Mac_XYE.v.XYB_UP	3.39372e-12	8.08672	2.66135e-08	GO_BP_Mm	GOBP_TUMOR_NECROSIS_FACTOR_SUPERFAMILY_CYTOKINE_PRODUCTION	19	Arid5a,Ccl2,Zfp36,Cd209b,Lilra5,Lilrb4a,Stat3,App,Ptprj,Oas2,Mapkapk2,Cd274,Gas6,Tnfaip3,Ccl4,Ptger4,Zbtb20,Trim30a,Lgals9	384	190	31053	7.5749	0.204246
Mono_XXE.v.XXB_DOWN	6.55952e-09	8.07895	5.14397e-05	GO_BP_Mm	GOBP_IMMUNE_EFFECTOR_PROCESS	13	Rps19,H2-Q7,Relb,Sema7a,Cd40,Ccr7,H2-M3,B2m,H2-DMb2,H2-D1,Cd74,H2-Aa,H2-Q6	72	694	31053	4.2887	-0.414977
ASPC_XXE.v.XXB_DOWN	1.57705e-10	4.12692	1.23672e-06	GO_BP_Mm	GOBP_REGULATION_OF_FAT_CELL_DIFFERENTIATION	28	Rarres2,Dact1,Sfrp1,Igf1,Lpl,Wnt5a,Sort1,Zfp36,Mmp11,Runx1t1,Rora,Crebl2,Hes1,Nucb2,Tcf7l2,Ccdc85b,Zc3h12a,Zfp36l2,Wwtr1,Sav1,Jag1,Sirt1,Gata2,Lpin1,Tgfb1,Nr1d1,Ddit3,Sirt2	1414	149	31053	5.90773	-0.224009
T_XXE.v.XXB_UP	3.93872e-08	8.04916	0.000308875	GO_BP_Mm	GOBP_MAINTENANCE_OF_LOCATION_IN_CELL	12	Apoe,Gsn,Tmsb4x,Thy1,F2r,Cyba,Hk2,Srgn,Tspo,Fth1,Anxa6,Diaph1	197	235	31053	3.51022	0.528051
T_XXE.v.XXB_DOWN	5.27191e-52	8.03852	4.13423e-48	GO_BP_Mm	GOBP_AMIDE_BIOSYNTHETIC_PROCESS	86	Rps27,Uba52,Rps29,Rps7,Rps15a,Rpl27,Rpl35a,Lars2,Rpl9,Rps21,Rpl39,Rpl35,Rps16,Rpl36al,Rpl37,Rpl36,Rpl22l1,Rps20,Rps24,Rps23,Rpl34,Rps10,Rps19,Rps28,Rpl21,Rpl30,Rps26,Rplp0,Rps13,Rpl28,Rpl32,Rps18,Rpl8,Fau,Rpl29,Rpl12,Rpl13a,Rps3a1,Rps3,Rpl18,Rpl37a,Rpl18a,Rpl27a,Rpl19,Magoh,Rpl36a,Rps17,Ppp1r15a,Prkca,Rpl17,Rps27a,Rpl26,Rplp2,Rpl23,Rpl15,Rpl41,Rpsa,Tob1,Rpl31,Rps8,Cirbp,Pdk1,Mrpl30,Rpl24,Rpl10a,R…	420	791	31053	47.3836	-0.1753
ASPC_XXE.v.XXB_DOWN	7.04615e-22	4.36264	5.52559e-18	GO_BP_Mm	GOBP_REGULATION_OF_VASCULATURE_DEVELOPMENT	59	Smoc2,Serpinf1,Ptger4,Enpp2,Dcn,C3,Ccl11,Vegfc,F3,Jup,Mdk,Cyp1b1,Rhoj,Adm,Wnt5a,Atp2b4,Agtr1a,Thbs2,Sparc,Ets1,Col4a2,Sema6a,Spry2,Tjp1,Grn,Sulf1,Rhob,Ptprm,Akt3,Sash1,Zc3h12a,Spred1,Eng,Nrp1,Thbs1,Ecm1,Stim1,Creb3l1,Sirt1,Glul,Epn2,Erap1,Runx1,Gata2,Acvrl1,Sh2b3,Jcad,Stard13,Reck,Pdcl3,Tlr3,Mecp2,Sp1,Ppp1r15a,Foxc1,Hmgb1,Foxo4,Dab2ip,Gab1	1414	297	31053	17.2576	-0.233732
Endo_XYE.v.XYB_DOWN	5.93943e-15	7.99579	4.6577e-11	GO_BP_Mm	GOBP_REGULATION_OF_SUPRAMOLECULAR_FIBER_ORGANIZATION	24	Esam,Cdh5,Tmsb4x,Cfl1,S100a10,Rac1,Rhoc,Pecam1,Trem2,Hspg2,Capg,Cav1,Sptbn1,Wdr1,F11r,Edn1,Capzb,Cyfip1,Pxn,Tpm1,App,Kank3,Eln,Nckap1	244	382	31053	10.3318	-0.335658
ASPC_XYE.v.XYB_UP	1.10495e-08	10.3135	8.66503e-05	GO_BP_Mm	GOBP_ANTIGEN_PROCESSING_AND_PRESENTATION	11	Ighm,H2-Q4,Psmb9,Psmb8,Cd74,H2-Aa,Rab8b,B2m,Psme1,H2-Q7,H2-K1	276	120	31053	4.06223	0.166703
T_XXE.v.XXB_DOWN	3.43335e-51	7.99559	2.69244e-47	GO_BP_Mm	GOBP_PEPTIDE_METABOLIC_PROCESS	85	Rps27,Uba52,Rps29,Rps7,Rps15a,Rpl27,Rpl35a,Lars2,Rpl9,Rps21,Rpl39,Rpl35,Rps16,Rpl36al,Rpl37,Rpl36,Rpl22l1,Rps20,Rps24,Rps23,Rpl34,Rps10,Rps19,Rps28,Rpl21,Rpl30,Rps26,Rplp0,Rps13,Rpl28,Rpl32,Rps18,Rpl8,Fau,Rpl29,Rpl12,Rpl13a,Rps3a1,Rps3,Rpl18,Rpl37a,Rpl18a,Rpl27a,Rpl19,Magoh,Rpl36a,Rps17,Ppp1r15a,Prkca,Rpl17,Rps27a,Rpl26,Rplp2,Rpl23,Rpl15,Rpl41,Rpsa,Tob1,Rpl31,Rps8,Cirbp,Mrpl30,Rpl24,Rpl10a,Rpl11,…	420	786	31053	46.5699	-0.174898
NK_XYE.v.XYB_DOWN	1.02505e-10	7.99305	8.03841e-07	GO_BP_Mm	GOBP_RNA_PROCESSING	16	Rps14,Rpl5,Rps16,Rps13,Rps6,Rps7,Rps19,Rpl26,Rpl7,Rps24,Rpl11,Rpl14,Rps8,Rps25,Rpl35a,Rps26	70	888	31053	6.09483	-0.423071
T_XXE.v.XXB_UP	1.58171e-07	7.99043	0.00124038	GO_BP_Mm	GOBP_REGULATION_OF_LYMPHOCYTE_MEDIATED_IMMUNITY	11	Ccr2,Il18r1,C3,Tnf,Il7r,Gata3,H2-K1,B2m,Cd81,Lamp1,H2-D1	197	217	31053	2.90645	0.406635
Mac_XXE.v.XXB_UP	3.73862e-12	7.98688	2.93182e-08	GO_BP_Mm	GOBP_POSITIVE_REGULATION_OF_CHEMOTAXIS	19	Gas6,Csf1r,Fgfr1,App,Ccl7,Cxcl12,Ccl2,Nrp1,Trpv4,C3ar1,Ccr1,Lpar1,Pla2g7,C5ar1,Wnk1,Il16,P2ry12,S1pr1,Cmklr1	486	152	31053	7.53286	0.512048
Mac_XXE.v.XXB_UP	1.89908e-10	7.98688	1.48926e-06	GO_BP_Mm	GOBP_GRANULOCYTE_CHEMOTAXIS	16	Ccl8,Csf1r,Ccl24,Ccl7,Itgam,Ccl2,Pf4,Trpv4,Ccl12,C3ar1,Hrh1,C5ar1,Mpp1,Fcgr3,Cxcl2,Cmklr1	486	128	31053	5.82703	0.555465
Mac_XXE.v.XXB_UP	2.60654e-09	7.98688	2.04405e-05	GO_BP_Mm	GOBP_POSITIVE_REGULATION_OF_TUMOR_NECROSIS_FACTOR_SUPERFAMILY_CYTOKINE_PRODUCTION	14	Csf1r,Cd209b,App,Ccl2,Stat3,Ncl,Zbtb20,Tnfrsf1a,Ptafr,Arid5a,Ripk1,Fcgr3,Oas2,Tlr4	486	112	31053	4.68951	0.479679
Meso_XXE.v.XXB_DOWN	1.59015e-07	7.98464	0.001247	GO_BP_Mm	GOBP_REGULATION_OF_ADAPTIVE_IMMUNE_RESPONSE	11	Ptprc,Cd74,H2-Ab1,Cd24a,Ccr7,Cd55,B2m,Ccr6,Ighg2b,Gimap3,H2-DMa	186	230	31053	2.90413	-1.64079
T_XXE.v.XXB_DOWN	1.67906e-19	7.96614	1.31672e-15	GO_BP_Mm	GOBP_RIBOSOME_BIOGENESIS	32	Rps27,Rps7,Rpl27,Rpl35a,Rps21,Rps27rt,Rpl35,Rps16,Rps24,Rps19,Rps28,Rplp0,Fau,Rps17,Rpl26,Nop10,Rpsa,Snu13,Rps8,Utp14b,Rpl24,Rpl11,Rpl38,Frg1,Emg1,Nop14,Rps9,Rpl6,Wdr43,Pin4,Trmt112,Rps5	420	297	31053	14.8805	-0.17593
Mac_XYE.v.XYB_DOWN	2.25316e-07	2.22283	0.00176693	GO_BP_Mm	GOBP_ACTIN_FILAMENT_ORGANIZATION	48	Tmsb4x,S100a10,Capg,Pfn1,Arpc1b,Rhoc,Arpc3,Rnh1,Cfl1,Stmn1,Brk1,Coro1c,Actn1,Myo1e,Arpc2,Tpm1,Arpc5,Rasa1,Tmsb10,Plec,Cotl1,Wasf2,Pycard,Rac1,Cald1,Sh3kbp1,Arpc5l,Rhoa,Evl,Rhog,Diaph1,Washc3,Cdc42,Itgb5,Itgb1bp1,Rgcc,Msrb1,Rac3,Snx9,Capzb,Tgfbr1,Wdr1,Nostrin,Myo1f,Gas2l3,Itgb1,Mtpn,Arhgap25	1524	440	31053	2.75278	-0.22973
Mac_XXE.v.XXB_DOWN	9.1938e-10	5.16362	7.20977e-06	GO_BP_Mm	GOBP_ACTIVATION_OF_CYSTEINE_TYPE_ENDOPEPTIDASE_ACTIVITY_INVOLVED_IN_APOPTOTIC_PROCESS	20	Pparg,Rack1,Rps27l,Bax,Cycs,Anp32b,Pmaip1,Tnf,Rnf7,Jak2,Bak1,Fam162a,Bbc3,Bcl2l11,Pdcd2,Bad,Pycard,Pdcd6,Dap,Stat1	1542	78	31053	5.14208	-0.157325
Mac_XYE.v.XYB_UP	1.40239e-29	8.29407	1.09975e-25	GO_BP_Mm	GOBP_ACTIVATION_OF_IMMUNE_RESPONSE	48	Ighm,Ighg1,C4b,C3,Nfkbiz,Cd38,Cd86,Cfp,Cd81,Lyn,Ifi204,Nlrp3,Lilrb4a,Sfpq,Ddx3x,Ifi203,Pde4b,Ifi209,App,Ptprj,Zbp1,Ifi207,Ddx60,Mapkapk2,Slc15a2,Irf1,Smpdl3b,Rsad2,Irf7,Tnfaip3,Hspa1a,Cfh,Usp9x,Cd79b,Nr4a3,Clec2i,Lcp2,Trim30a,Hsp90aa1,Slc15a3,Ankrd17,Rabgef1,Prkcb,Irgm1,Dennd1b,Scimp,Cmklr1,Hexim1	384	468	31053	24.9587	0.228619
Mac_XXE.v.XXB_UP	2.89801e-14	4.77848	2.27262e-10	GO_BP_Mm	GOBP_ACTIVATION_OF_IMMUNE_RESPONSE	35	C4b,Cfh,Ifi207,Ninj1,Cfp,Nfkbiz,Hspa1a,App,C6,Ighm,Cd38,Nlrp3,Nr1d1,Hsp90aa1,Ddx60,Ifi204,Hspa1b,Cd86,Sfpq,Ddx3x,C3ar1,Nfkbia,C1qa,Mef2c,Ifi203,C5ar1,Cd81,Wnk1,Unc93b1,Hras,Tlr4,Nfatc2,Rab7b,Cmklr1,Eif2b2	486	468	31053	9.64347	0.496937
Mac_XXE.v.XXB_DOWN	4.55999e-10	2.45272	3.57594e-06	GO_BP_Mm	GOBP_ACTIVATION_OF_IMMUNE_RESPONSE	57	Lgals3,Bcl2a1d,Cyba,Cd79a,Tyrobp,Lat2,Rps3,Tnip3,Nr1h3,Card11,Fyn,Malt1,Kcnn4,Trem2,Il1b,Cd79b,Ezr,Fcer1g,Slc15a3,Rgcc,Bax,Arf6,Psen2,Rab29,Irak2,Ptprs,Clec4e,Ptpn22,Csk,Stap1,Pde4b,Gps2,Cd47,Tnf,Phb2,Cd300a,Ripk2,Tlr13,Cd180,Tmem126a,Myo1g,Zc3h12a,Tomm70a,Tnip1,Plcg2,Ubqln1,Rapgef1,Tnfrsf21,Prkch,Pik3ap1,C1qbp,Pycard,Irf7,Lrrfip2,Otulin,C3,Cmtm3	1542	468	31053	5.44661	-0.270077
Mac_XYE.v.XYB_UP	1.04522e-19	9.88769	8.19664e-16	GO_BP_Mm	GOBP_ACTIVATION_OF_INNATE_IMMUNE_RESPONSE	28	Nfkbiz,Cd86,Lyn,Ifi204,Nlrp3,Sfpq,Ddx3x,Ifi203,Ifi209,App,Zbp1,Ifi207,Ddx60,Mapkapk2,Slc15a2,Irf1,Smpdl3b,Rsad2,Irf7,Tnfaip3,Hspa1a,Trim30a,Hsp90aa1,Slc15a3,Ankrd17,Irgm1,Scimp,Hexim1	384	229	31053	15.0864	0.205869
Meso_XXE.v.XXB_DOWN	1.73474e-07	7.91581	0.00136038	GO_BP_Mm	GOBP_PHAGOCYTOSIS	11	Ptprc,Coro1a,Ptx3,Gsn,Irf8,Dock2,Ccr7,Pld4,Bin2,Ighg2b,Rab7b	186	232	31053	2.86634	-1.21148
T_XXE.v.XXB_UP	3.52917e-09	7.90972	2.76758e-05	GO_BP_Mm	GOBP_IMMUNE_RESPONSE_REGULATING_CELL_SURFACE_RECEPTOR_SIGNALING_PATHWAY	14	Ighm,Nr1d1,Nfkbia,Nfkb1,Thy1,Tnfaip3,Nr4a3,Laptm5,Cyba,Nfkbiz,Gata3,Cd81,Nfkbid,Wnk1	197	279	31053	4.5579	0.43508
Endo_XYE.v.XYB_DOWN	7.41822e-11	7.89609	5.81737e-07	GO_BP_Mm	GOBP_REGULATION_OF_CELL_MORPHOGENESIS	17	Sparc,Cfl1,Myl12a,Rac1,Myl12b,Wdr1,F11r,Kdr,Parvb,Capzb,Msn,Sh3glb1,Cyfip1,Pxn,Myo9a,Tpm1,S100a13	244	274	31053	6.23527	-0.340843
Endo_XYE.v.XYB_DOWN	7.41822e-11	7.89609	5.81737e-07	GO_BP_Mm	GOBP_PROTEIN_POLYMERIZATION	17	Esam,Cdh5,Tmsb4x,Cfl1,Rac1,Pecam1,Capg,Cav1,Sptbn1,Capzb,Cyfip1,Tpm1,Kank3,Tuba1a,Eln,Gpx4,Nckap1	244	274	31053	6.23527	-0.308971
ASPC_XXE.v.XXB_UP	8.73399e-11	4.52404	6.84919e-07	GO_BP_Mm	GOBP_REGULATION_OF_VASCULATURE_DEVELOPMENT	27	Ngfr,Cd34,Anxa3,Tgfbr2,Ctsh,Jak1,S100a1,Tgfb2,Ptgis,Vegfa,Klf4,Ccl2,Cxcl10,Itgb3,Ramp2,Emilin2,Adamts1,Bmper,Rock2,Rnh1,Vegfd,Hmox1,Fgf2,Pxn,Hif1a,Pkm,Sfrp2	624	297	31053	6.16436	0.418194
Mac_XYE.v.XYB_UP	1.14272e-25	7.39639	8.96121e-22	GO_BP_Mm	GOBP_ADAPTIVE_IMMUNE_RESPONSE	45	Ighm,Ighg1,H2-K1,Jchain,C4b,C3,Nfkbiz,B2m,H2-Q7,Cd86,Arid5a,Fgl2,H2-Q6,Cd81,Lyn,Sema4a,Nlrp3,Ctsc,Lilrb4a,Stat3,Tap1,H2-Aa,H2-Eb1,Icam1,Il4ra,H2-Q4,Csf3r,Cd274,Irf1,Rsad2,Irf7,Tnfaip3,Cfh,Cd74,Cd79b,Rnf19b,Pou2f2,Ly9,Batf,Vegfa,H2-Ab1,Prkcb,Lgals9,Dennd1b,Tfe3	384	492	31053	21.0476	0.245228
Endo_XYE.v.XYB_DOWN	4.03685e-24	7.88027	3.1657e-20	GO_BP_Mm	GOBP_BLOOD_VESSEL_MORPHOGENESIS	40	Lgals3,Sparc,Ptprb,Anxa2,Tcf4,Col4a1,Adgrf5,Cdh5,Adgrg1,Sox18,Col4a2,Cldn5,Ramp2,Notch1,Itgb1,Pecam1,Hspg2,Epas1,Mmrn2,Cav1,Bmpr2,Hspb1,Egfl7,Edn1,Kdr,Flt1,Eng,Fbln5,Heg1,Gpx1,Zmiz1,Pxn,Angptl4,Jup,Adam15,Notch4,Col18a1,Rhob,Rtn4,Pxdn	244	646	31053	19.4995	-0.394154
Mac_XYE.v.XYB_UP	1.68898e-07	7.87203	0.0013245	GO_BP_Mm	GOBP_ACUTE_INFLAMMATORY_RESPONSE	11	Ighg1,Pla2g2d,C3,Dnase1l3,Cd163,Nlrp3,Stat3,Icam1,Ccl5,Ednrb,Ptgs2	384	113	31053	2.87795	0.31982
Mac_XXE.v.XXB_UP	6.48845e-11	7.87113	5.08824e-07	GO_BP_Mm	GOBP_RESPONSE_TO_CALCIUM_ION	17	Jun,Junb,App,Fosb,Fus,mt-Cytb,Mef2a,Chp2,Jund,Mef2c,Mylk,Egfr,Wnk1,Iqgap1,Alox5ap,Fos,Ppp3ca	486	138	31053	6.29343	0.400675
Mac_XYE.v.XYB_UP	2.01151e-11	7.86816	1.57743e-07	GO_BP_Mm	GOBP_REGULATION_OF_RNA_SPLICING	18	Ccnl1,Mbnl1,Tra2b,Ddx5,Hnrnpa2b1,Fus,Slc38a2,Srsf5,Ythdc1,Hnrnph1,Clk1,Sf1,Ptbp3,Ddx17,Hnrnpa0,Rbm15,Celf2,Nup98	384	185	31053	6.80205	0.165823
T_XXE.v.XXB_DOWN	1.46843e-12	7.8655	1.15154e-08	GO_BP_Mm	GOBP_ALPHA_BETA_T_CELL_ACTIVATION	20	Lef1,Satb1,Myb,Irf1,Txk,Gpr18,H2-Ab1,Tcf7,Ccr7,Gimap5,Foxp1,Prkcq,Socs1,Gimap1,Slamf6,Rpl22,Cblb,Tox,Cd3e,Nkg7	420	188	31053	7.93872	-0.21635
T_XXE.v.XXB_UP	2.09126e-11	7.85964	1.63996e-07	GO_BP_Mm	GOBP_REGULATION_OF_INFLAMMATORY_RESPONSE	18	Rora,Apoe,Lgals1,Ccr2,Nr1d1,Nfkbia,Cd44,Il2ra,Nfkb1,Tnfsf11,Tnfaip3,Anxa1,C3,Nfkbiz,Il1rl1,Tnf,Gata3,Cd81	197	361	31053	6.78517	0.582538
Meso_XXE.v.XXB_UP	7.41481e-22	7.83285	5.81469e-18	GO_BP_Mm	GOBP_NUCLEOSIDE_TRIPHOSPHATE_BIOSYNTHETIC_PROCESS	35	Trem2,Ndufb9,Atp5g1,Ndufab1,mt-Atp8,Ndufs4,Impdh2,Ndufv1,Ndufa13,Ndufa10,Ndufs6,Uqcc3,Ndufs2,Vcp,mt-Co2,mt-Nd1,Adk,Ndufa12,mt-Atp6,Ndufb5,Ndufs7,Ndufb6,Ndufc2,Ndufb8,Dguok,Nme1,mt-Nd2,mt-Nd4,mt-Nd4l,Dtymk,Ndufs8,Ak3,Sdhc,Ndufa8,Ndufa5	1119	124	31053	17.2355	0.619492
Mac_XXE.v.XXB_UP	2.2932e-08	3.50644	0.000179832	GO_BP_Mm	GOBP_ADAPTIVE_IMMUNE_RESPONSE	27	C4b,Cfh,Ctsc,Nfkbiz,Sema4a,Ighm,Fcgr2b,Stat3,Nlrp3,Il4ra,Mfsd6,Cd86,C3ar1,C1qa,Dclre1c,Tfrc,Mef2c,Cd81,Arid5a,Pnp,Vsir,Unc93b1,Fcgr3,Rora,Hras,Jchain,Ighg2c	486	492	31053	3.74513	0.458182
ASPC_XXE.v.XXB_DOWN	4.74519e-08	6.48851	0.000372118	GO_BP_Mm	GOBP_ANTIGEN_PROCESSING_AND_PRESENTATION_OF_ENDOGENOUS_ANTIGEN	13	H2-Q4,H2-D1,H2-K1,H2-T23,B2m,H2-Q10,Hfe,H2-Q7,H2-Q6,Mill2,H2-M3,Tapbp,Erap1	1414	44	31053	3.42932	-0.281571
Mac_XYE.v.XYB_UP	4.94846e-08	7.82586	0.000388059	GO_BP_Mm	GOBP_OSTEOCLAST_DIFFERENTIATION	12	Junb,Sbno2,Cd81,Tob2,Lilrb4a,Fos,Cebpb,Sh3pxd2a,Ccl5,Notch2,Clec2i,Tfe3	384	124	31053	3.4111	0.239527
B_XXE.v.XXB_UP	3.93571e-11	7.81335	3.08639e-07	GO_BP_Mm	GOBP_REGULATION_OF_RESPONSE_TO_ENDOPLASMIC_RETICULUM_STRESS	17	Xbp1,Herpud1,Pdia6,Manf,Selenos,Atf6,Hyou1,Ufl1,Creb3,Syvn1,Ddrgk1,Grina,Atf6b,App,Tmem259,Tmem33,Erp29	889	76	31053	6.51055	0.272544
Mac_XXE.v.XXB_UP	1.68672e-07	7.8094	0.00132272	GO_BP_Mm	GOBP_REGULATION_OF_RHO_PROTEIN_SIGNAL_TRANSDUCTION	11	Apoe,Eps8,Adgrg1,Kank2,Nrp1,Stard8,Abca1,Lpar1,Arhgef3,Akap13,Arhgef10	486	90	31053	2.87853	0.44074
Mac_XYE.v.XYB_UP	3.89105e-09	7.80787	3.05136e-05	GO_BP_Mm	GOBP_CYTOKINE_PRODUCTION_INVOLVED_IN_IMMUNE_RESPONSE	14	B2m,Arid5a,Cd81,Casp4,Nlrp3,Lilrb4a,Mapkapk2,Gas6,Rsad2,Cd74,Nr4a3,Rabgef1,Dennd1b,Scimp	384	145	31053	4.51551	0.213313
Meso_XXE.v.XXB_UP	6.88928e-12	7.80488	5.40257e-08	GO_BP_Mm	GOBP_CELLULAR_ALDEHYDE_METABOLIC_PROCESS	18	Dab2,Idh2,Aldh1a2,Rbp4,Pnkd,Wnt4,Adh5,Glo1,Aldh2,Dhrs4,Tkt,Park7,Aldh9a1,Haghl,Khk,Tpi1,Idh1,Bmp2	1119	64	31053	7.2674	0.610725
Mac_XYE.v.XYB_UP	1.84888e-07	7.80297	0.00144989	GO_BP_Mm	GOBP_REGULATION_OF_MRNA_SPLICING_VIA_SPLICEOSOME	11	Tra2b,Ddx5,Hnrnpa2b1,Ythdc1,Sf1,Ptbp3,Ddx17,Hnrnpa0,Rbm15,Celf2,Nup98	384	114	31053	2.83866	0.15336
Mac_XXE.v.XXB_DOWN	1.94333e-08	2.25121	0.000152396	GO_BP_Mm	GOBP_ADAPTIVE_IMMUNE_RESPONSE	55	H2-Ab1,H2-Aa,H2-Eb1,Cd74,H2-DMb1,Cd79a,Lat2,Anxa1,H2-DMa,Cd44,Fyn,Malt1,Alcam,H2-Q7,Trem2,Il7r,Il1b,Cd79b,Fcer1g,B2m,Samsn1,Ptk2b,Smad7,H2-Q6,Mif,Csk,Cd274,Prdm1,H2-T22,Ndfip1,Tnf,Jak2,Ripk2,Clec4a2,Tnfrsf1b,Adcy7,Myo1g,Zc3h12a,Ctnnbl1,Slamf7,Tnfrsf21,Stx11,Prkcd,Msh2,C1qbp,Tap1,Pycard,Cd84,Irf7,Cx3cr1,Adam17,Was,Clec4d,C3,H2-D1	1542	492	31053	3.81703	-0.303213
Mac_XYE.v.XYB_UP	1.9237e-23	8.54882	1.50856e-19	GO_BP_Mm	GOBP_ADAPTIVE_IMMUNE_RESPONSE_BASED_ON_SOMATIC_RECOMBINATION_OF_IMMUNE_RECEPTORS_BUILT_FROM_IMMUNOGLOBULIN_SUPERFAMILY_DOMAINS	37	Ighm,Ighg1,H2-K1,C4b,C3,Nfkbiz,B2m,H2-Q7,Arid5a,Fgl2,H2-Q6,Cd81,Sema4a,Nlrp3,Ctsc,Lilrb4a,Stat3,H2-Aa,H2-Eb1,Icam1,Il4ra,H2-Q4,Csf3r,Cd274,Irf1,Rsad2,Irf7,Tnfaip3,Cfh,Cd74,Pou2f2,Ly9,Batf,Vegfa,H2-Ab1,Lgals9,Dennd1b	384	350	31053	18.8214	0.250127
Meso_XXE.v.XXB_DOWN	1.57333e-08	7.77911	0.000123381	GO_BP_Mm	GOBP_IMMUNE_RESPONSE_REGULATING_CELL_SURFACE_RECEPTOR_SIGNALING_PATHWAY	13	Cd79a,Ptprc,Cd79b,Ighm,Laptm5,Ms4a1,Klhl6,Cd22,Cd19,Ccr7,Ptpn22,Btla,Rab7b	186	279	31053	3.90875	-1.32805
B_XYE.v.XYB_UP	3.38999e-10	7.77759	2.65843e-06	GO_BP_Mm	GOBP_NUCLEOSIDE_TRIPHOSPHATE_METABOLIC_PROCESS	16	mt-Atp8,mt-Nd3,mt-Nd4l,mt-Nd6,mt-Nd5,mt-Nd2,Cbfa2t3,Zbtb20,mt-Co2,mt-Nd1,mt-Atp6,Hif1a,Atp5k,Dnm1l,Atp5a1,Sdha	234	273	31053	5.57537	0.219801
Mac_XXE.v.XXB_UP	9.60026e-09	4.19882	7.52852e-05	GO_BP_Mm	GOBP_ADAPTIVE_IMMUNE_RESPONSE_BASED_ON_SOMATIC_RECOMBINATION_OF_IMMUNE_RECEPTORS_BUILT_FROM_IMMUNOGLOBULIN_SUPERFAMILY_DOMAINS	23	C4b,Cfh,Ctsc,Nfkbiz,Sema4a,Ighm,Fcgr2b,Stat3,Nlrp3,Il4ra,C3ar1,C1qa,Tfrc,Mef2c,Cd81,Arid5a,Pnp,Vsir,Unc93b1,Fcgr3,Rora,Hras,Ighg2c	486	350	31053	4.12329	0.469231
Mac_XYE.v.XYB_DOWN	1.3342e-59	9.2518	1.04628e-55	GO_BP_Mm	GOBP_AEROBIC_RESPIRATION	84	Cox4i1,Cox8a,Atp5e,Ndufb11,Atp5h,Cox5b,Cox7a2,Ndufa7,Uqcrh,Atp5j,Uqcrb,Ndufb10,Cox7c,Ndufs7,Atp5d,Ndufa13,Cox5a,Ndufb8,Cox6c,Atp5j2,Ndufa8,Ndufb5,Ndufb7,Sdhb,Ndufb9,Ndufb4,Ndufa11,Mrps36,Atp5c1,Cox7a2l,Uqcr11,Uqcrq,Ndufv3,Ndufv2,Ndufs3,Ndufs5,Mdh1,Ndufc1,Ndufa6,Ndufa12,Ndufa10,Ndufs8,Ndufa9,Ndufa2,Cox6a1,Ndufb6,Ndufa5,Uqcrc1,Ndufv1,Ndufb2,Uqcr10,Suclg1,Rhoa,Stoml2,Park7,Mdh2,Uqcc2,Gadd45gip1,Pink…	1524	185	31053	54.9804	-0.204456
T_XYE.v.XYB_UP	9.57223e-17	7.77016	7.50654e-13	GO_BP_Mm	GOBP_LYMPHOCYTE_ACTIVATION	27	Igkc,Ighm,Gsn,Myh9,Cd74,Lcp1,H2-Aa,Tnfaip3,Fgl2,Egr1,Nfkbiz,Il2rg,Tcf7,Thy1,Il2ra,Itgal,Gpr183,Ptpn6,Rbpj,Nedd4,Sdc4,Top2b,Ikzf1,Ikzf3,H2-Eb1,Hsph1,Lgals9	128	843	31053	12.1246	0.235542
Mac_XXE.v.XXB_DOWN	1.49018e-48	8.16411	1.1686e-44	GO_BP_Mm	GOBP_AEROBIC_RESPIRATION	75	Atp5e,Cox8a,Ndufa6,Cox4i1,Sdhb,Ndufb2,Uqcr10,Cox7c,Ndufa3,Iscu,Ndufb5,Uqcc2,Ndufv2,Cox6a1,Atp5c1,Cycs,Cox5b,Ndufb8,Cox7a2,Ndufs8,Ndufb4,Ndufs4,Ndufv3,Idh3b,Bloc1s1,Ndufc1,Uqcrq,Ndufb9,Ndufa8,Atp5j2,Mdh1,Uqcrfs1,Ndufa11,Ndufa13,Ndufa7,Ndufs6,Ndufa9,Uqcc3,Uqcr11,Ndufb6,Uqcrc1,Ndufa2,Ndufa10,Uqcrh,Tnf,Atp5d,Ndufa1,Ndufb11,Ndufs5,Mrps36,Suclg1,Ndufa12,Atp5k,Ndufs3,Cox5a,Aco1,Dld,Mdh2,Ndufa5,Ndufb10,C…	1542	185	31053	43.9323	-0.182853
Mac_XXE.v.XXB_UP	5.99232e-07	3.72566	0.00469918	GO_BP_Mm	GOBP_ALCOHOL_METABOLIC_PROCESS	20	Dab2,Ednrb,Apoe,Fgfr1,App,Pmp22,Abca1,Plek,Lima1,Chka,Bmp2,Ptafr,Idh2,Slc5a3,Naaa,Aplp2,Nudt3,Mecp2,Cln8,Dpm2	486	343	31053	2.32798	0.488293
T_XXE.v.XXB_UP	2.88543e-15	7.74211	2.26275e-11	GO_BP_Mm	GOBP_REGULATION_OF_LYMPHOCYTE_ACTIVATION	25	Lgals1,Ighm,Ccr2,Sdc4,Cd44,Fgl2,Il2ra,Thy1,Tnfsf11,Samsn1,Tnfaip3,Zfp36l1,Laptm5,Anxa1,Actb,Nfkbiz,Icos,Il7r,Gata3,B2m,Cd81,Nfkbid,Lamp1,Gpr183,Ikzf3	197	509	31053	10.6454	0.45557
B_XXE.v.XXB_DOWN	8.73409e-11	7.73958	6.84928e-07	GO_BP_Mm	GOBP_NEGATIVE_REGULATION_OF_LEUKOCYTE_CELL_CELL_ADHESION	17	Cd74,H2-Aa,Cd37,Laptm5,Hmgb1,Tgfb1,Smad7,Klf4,Sdc4,Nfkbid,Ripor2,Zfp608,Pag1,Tspan32,Lgals3,Cd24a,Runx1	464	147	31053	6.16436	-0.385321
Mac_XYE.v.XYB_DOWN	6.45244e-09	2.61383	5.06e-05	GO_BP_Mm	GOBP_ALCOHOL_METABOLIC_PROCESS	44	Akr1a1,Lrp1,Pcbd2,Acadl,Apoe,Dhrs9,Npc2,Soat1,Pmp22,Slc37a2,Akr1b3,Sptssa,Ebp,Dhrs3,Cyb5r3,Aplp2,Pgp,Park7,Tpi1,Lpcat3,Ldlrap1,Spr,Pts,Abcg1,Dpm2,Gde1,Ptafr,Msmo1,Scp2,Dpagt1,Fgfr1,Idh1,Sord,Galk1,Myof,Dpm3,Fdx1,Ldlr,Qdpr,Adh5,Hmgcs1,Idh3b,Idh3g,Por	1524	343	31053	4.29585	-0.153991
Mac_XXE.v.XXB_UP	1.89189e-07	7.72358	0.00148362	GO_BP_Mm	GOBP_MIRNA_METABOLIC_PROCESS	11	Egr1,Jun,App,Klf4,Stat3,Ddx5,Bmp2,Egfr,Hras,Fos,Nr3c1	486	91	31053	2.82868	0.49658
T_XYE.v.XYB_UP	4.29096e-09	7.71914	3.36497e-05	GO_BP_Mm	GOBP_ACTIN_FILAMENT_ORGANIZATION	14	Gsn,Myh9,Lcp1,Plec,Flna,Wipf1,Capn1,Capza2,Actr3,Sdc4,Plek,Arhgef2,Ppp1r9b,Abi1	128	440	31053	4.47302	0.152791
Endo_XYE.v.XYB_DOWN	2.9734e-11	7.71311	2.33174e-07	GO_BP_Mm	GOBP_REGULATION_OF_VASCULATURE_DEVELOPMENT	18	Lgals3,Sparc,Tcf4,Cdh5,Col4a2,Cldn5,Ramp2,Itgb1,Hspb1,Kdr,Flt1,Eng,Fbln5,Pxn,Jup,Notch4,Rhob,Rtn4	244	297	31053	6.63232	-0.407643
Mono_XXE.v.XXB_DOWN	4.42198e-08	7.71311	0.000346771	GO_BP_Mm	GOBP_REGULATION_OF_CELL_ACTIVATION	12	Il2rg,Cd200,Cd40,Zbtb46,Flt3,Ccr7,Slamf7,B2m,H2-DMb2,Cd74,H2-Aa,Sdc4	72	671	31053	3.45996	-0.386265
Meso_XXE.v.XXB_DOWN	2.09613e-12	7.71139	1.64379e-08	GO_BP_Mm	GOBP_REGULATION_OF_HEMOPOIESIS	20	Ccl5,Ptprc,H2-Aa,Cd74,Cd24a,Ets1,Actb,Hspa1a,Zfp36,H2-Oa,Hmgb2,Ccr7,Fbn1,B2m,Cd83,Ikzf3,Ccr6,Gimap3,H2-DMa,Rab7b	186	433	31053	7.78415	-1.47308
T_XXE.v.XXB_UP	1.19529e-14	7.7049	9.37348e-11	GO_BP_Mm	GOBP_REGULATION_OF_CELL_CELL_ADHESION	24	Lgals1,Ccr2,Sdc4,Cd44,Fgl2,Il2ra,Thy1,Tnfsf11,Tnfaip3,Nr4a3,Laptm5,Anxa1,Actb,Nfkbiz,Icos,Tnf,Il7r,Gata3,B2m,Cd81,Klf4,Nfkbid,Wnk1,Zdhhc2	197	491	31053	10.0281	0.444857
T_XXE.v.XXB_UP	1.77592e-08	7.70369	0.000139267	GO_BP_Mm	GOBP_MYELOID_LEUKOCYTE_DIFFERENTIATION	13	Tnfsf11,Nr3c1,Zfp36l1,Il1rl1,Tnf,Tmem64,Cdk6,Gata3,Rbpj,Cd81,Gnas,Irf4,Gpr183	197	266	31053	3.85615	0.407533
Mac_XXE.v.XXB_DOWN	3.70112e-09	7.69987	2.90242e-05	GO_BP_Mm	GOBP_SPLICEOSOMAL_SNRNP_ASSEMBLY	13	Snrpg,Lsm4,Snrpe,Prpf8,Snrpf,Strap,Snrpd1,Snrpd2,Clns1a,Snrpc,Prpf31,Prpf19,Lsm2	1542	34	31053	4.53724	-0.12948
T_XYE.v.XYB_DOWN	2.29331e-07	7.69886	0.00179841	GO_BP_Mm	GOBP_PROTEIN_STABILIZATION	11	Rps7,Rpl11,Rpl23,Rpl5,Tyrobp,Gapdh,Hsp90aa1,Npm1,Ppib,Ube2b,Nop53	236	188	31053	2.74511	-0.308631
Mac_XYE.v.XYB_UP	2.82373e-13	8.60289	2.21437e-09	GO_BP_Mm	GOBP_ALPHA_BETA_T_CELL_ACTIVATION	20	Pla2g2d,Nfkbiz,Cd81,Sema4a,Nlrp3,Lilrb4a,Stat3,Il2rg,Il4ra,Cebpb,Tgfbr2,Runx1,Cd274,Irf1,Rsad2,Ptger4,Ly9,Batf,H2-Ab1,Lgals9	384	188	31053	8.65475	0.22637
Mac_XXE.v.XXB_UP	3.39129e-10	7.68662	2.65945e-06	GO_BP_Mm	GOBP_POSITIVE_REGULATION_OF_NEURON_DEATH	16	Egr1,Jun,Apoe,App,Itgam,Atf4,Fcgr2b,Picalm,Mcl1,C1qa,Tnfrsf1a,Grn,Nupr1,Tlr4,Fos,Nr3c1	486	133	31053	5.57521	0.49543
B_XYE.v.XYB_DOWN	6.71245e-08	7.66899	0.00052639	GO_BP_Mm	GOBP_LEUKOCYTE_CHEMOTAXIS	12	Cd74,Lgals3,Rps19,Ppia,Cxcl2,Anxa1,Ccl9,Fcer1g,Ppib,Hmgb1,Rpl13a,Ccl6	215	226	31053	3.27869	-0.393634
Mac_XXE.v.XXB_UP	7.80754e-11	4.13115	6.12267e-07	GO_BP_Mm	GOBP_AMEBOIDAL_TYPE_CELL_MIGRATION	30	Ednrb,Jun,Zfand5,Mmp9,Apoe,Tns1,Fgfr1,Hmox1,Sema4a,Pmp22,Cxcl12,Tgfbr2,Klf4,Plekhg5,Kank2,Nrp1,Zeb2,Lrp6,Rin2,Nrp2,Rhob,Mef2c,Spred1,Grn,Igf1,P2ry12,Iqgap1,Kitl,Mecp2,Hbegf	486	464	31053	6.21306	0.563681
ASPC_XXE.v.XXB_UP	3.91834e-14	4.25617	3.07276e-10	GO_BP_Mm	GOBP_RIBOSE_PHOSPHATE_METABOLIC_PROCESS	39	Pnp,Gapdh,Atp5g2,Impdh2,Adcy5,Ran,Acaa2,Atp5d,Atp5e,Atp5g1,Hspa1a,Slc4a4,Hspa8,Atp5b,Pgam1,Atp5a1,Hint1,Nme1,Gda,Umps,Aprt,Gpi1,Ampd3,Ppp2ca,Hspa1b,Gucy1a1,Npr1,Atp5h,Atp5c1,Atp5j2,Sdhb,Vcp,Ak1,Guk1,Hif1a,Slc25a12,Vdac1,Tkt,Pkm	624	456	31053	9.51247	0.248195
Mac_XXE.v.XXB_DOWN	6.28633e-07	2.12666	0.00492974	GO_BP_Mm	GOBP_AMEBOIDAL_TYPE_CELL_MIGRATION	49	Pfn1,Anxa1,Evl,Sema4d,Adam8,Itgav,Pparg,Mmp12,Cd63,Csnk2b,Scarb1,Rgcc,Svbp,Arf6,Ptk2b,Ets1,Tgfbr1,Gadd45a,Ptgs2,Itga4,Actn4,Ilk,Dcn,Itgb1bp1,Cap1,Tnf,Nus1,Anxa3,Zc3h12a,Pdgfb,Gpx1,Lamtor2,Plcg2,Gipc1,Pak1,Pik3cb,C1qbp,Tsc2,Ago2,Pdcd6,Rac1,Adam17,Cxcr4,Arhgap5,Calr,Coro1b,Arid5b,Myh9,Itgb2	1542	464	31053	2.30718	-0.20114
T_XXE.v.XXB_UP	6.94135e-13	7.64485	5.44341e-09	GO_BP_Mm	GOBP_REGULATION_OF_HEMOPOIESIS	21	Tmem176a,Tmem176b,Ccr2,Nfkbia,Cd44,Fgl2,Il2ra,Tnfsf11,Zfp36l1,Anxa1,Actb,Nfkbiz,Tnf,Tmem64,Cdk6,Il7r,Gata3,B2m,Nfkbid,Gnas,Ikzf3	197	433	31053	8.26413	0.526173
Mac_XYE.v.XYB_UP	6.46325e-08	7.64099	0.000506848	GO_BP_Mm	GOBP_NEUTROPHIL_MIGRATION	12	Ccl12,Ccl8,Ccl2,Ccl7,Pde4b,Ccl24,Ccl5,Csf3r,Slamf8,Cd74,Ccl4,Ptger4	384	127	31053	3.29512	0.270856
B_XYE.v.XYB_DOWN	7.30276e-13	7.64001	5.72682e-09	GO_BP_Mm	GOBP_NCRNA_PROCESSING	21	Rpl26,Rps16,Rps7,Rps24,Rps6,Rpl11,Rps19,Rpl35a,Rps14,Rpl7,Rps25,Rpl14,Rps8,Rpl5,Rps27,Rbm3,Rps15,Snu13,Rpl27,Rps27rt,Npm1	215	397	31053	8.24209	-0.292266
T_XXE.v.XXB_DOWN	4.48207e-15	7.63799	3.51484e-11	GO_BP_Mm	GOBP_RRNA_METABOLIC_PROCESS	25	Rps27,Rps7,Rpl27,Rpl35a,Rps21,Rps27rt,Rpl35,Rps16,Rps24,Rps19,Rps28,Rps17,Rpl26,Nop10,Zcchc7,Snu13,Rps8,Utp14b,Rpl11,Frg1,Emg1,Nop14,Wdr43,Pin4,Trmt112	420	242	31053	10.4541	-0.19801
Meso_XXE.v.XXB_DOWN	1.35316e-18	7.63348	1.06115e-14	GO_BP_Mm	GOBP_LEUKOCYTE_DIFFERENTIATION	31	Ccl5,Cd79a,Ptprc,H2-Aa,Cd79b,Ighm,Cd74,H2-Ab1,Igkc,Cd24a,Laptm5,Ms4a1,Junb,Ly6d,Actb,Cd19,Irf8,H2-Oa,Gpr183,Dock2,Pou2f2,Ccr7,Ptpn22,Fbn1,B2m,Cd83,Ikzf3,Ccr6,Irf4,Gimap3,H2-DMa	186	678	31053	13.9742	-1.55057
T_XYE.v.XYB_DOWN	6.06447e-14	7.62305	4.75576e-10	GO_BP_Mm	GOBP_NCRNA_PROCESSING	23	Rpl26,Rps16,Rps7,Rps14,Rps6,Rpl7,Rpl11,Rps24,Rpl35a,Rps25,Rpl5,Rpl14,Rps19,Rps8,Rps27,Rps15,Rpl27,Npm1,Rbm3,Srsf3,Nsa2,Snu13,Nop53	236	397	31053	9.32278	-0.305183
Mac_XXE.v.XXB_DOWN	1.08725e-09	7.61983	8.52621e-06	GO_BP_Mm	GOBP_PROTEIN_TRANSMEMBRANE_IMPORT_INTO_INTRACELLULAR_ORGANELLE	14	Grpel1,Tomm20,Tomm7,Dnajc19,Pam16,Timm17a,Timm17b,Timm50,Pex16,Tomm70a,Tomm40,Romo1,Dnlz,Pex2	1542	37	31053	5.06924	-0.110135
T_XXE.v.XXB_UP	2.70793e-12	7.61495	2.12356e-08	GO_BP_Mm	GOBP_CYTOKINE_MEDIATED_SIGNALING_PATHWAY	20	Ccl8,Cxcr6,Ccr2,Nfkbia,Ifitm3,Tnfsf11,Il18r1,Ifngr1,Pf4,Laptm5,Cxcl2,Klf6,Nfkbiz,Il2rb,Ifitm2,Tnf,Il7r,Ccl6,Wnk1,Egr1	197	414	31053	7.67294	0.502372
ASPC_XXE.v.XXB_DOWN	4.79765e-11	7.32037	3.76232e-07	GO_BP_Mm	GOBP_ANTIGEN_PROCESSING_AND_PRESENTATION_OF_PEPTIDE_ANTIGEN_VIA_MHC_CLASS_I	17	H2-Q4,H2-D1,H2-K1,Mfsd6,H2-T23,B2m,Calr,H2-Q10,Hfe,H2-Q7,H2-Q6,Pdia3,Mill2,H2-M3,Tapbp,Tapbpl,Erap1	1414	51	31053	6.42454	-0.258816
ASPC_XXE.v.XXB_UP	3.97926e-07	4.97644	0.00312054	GO_BP_Mm	GOBP_ANTIMICROBIAL_HUMORAL_RESPONSE	15	Spon2,Rps19,Ighm,Rpl39,Fau,Rpl30,Gapdh,Cxcl2,Wfdc17,Cxcl10,Ccl8,Jchain,Pf4,Ighg2c,Cxcl1	624	150	31053	2.50577	0.408713
T_XXE.v.XXB_UP	1.0075e-11	7.60142	7.90078e-08	GO_BP_Mm	GOBP_IMMUNE_RESPONSE_REGULATING_SIGNALING_PATHWAY	19	Ighm,Nr1d1,Nfkbia,Nfkb1,Thy1,Tnfaip3,Nr4a3,Laptm5,Cyba,Ddx3x,Nfkbiz,Tnf,Gata3,Ctsh,Cd81,Mapkapk2,Nfkbid,Wnk1,Irf4	197	394	31053	7.10233	0.404669
T_XYE.v.XYB_UP	5.54548e-13	7.5926	4.34877e-09	GO_BP_Mm	GOBP_REGULATION_OF_CELL_ACTIVATION	21	Ighm,Cd74,H2-Aa,Tnfaip3,Fgl2,Nfkbiz,Flna,Il2rg,Tcf7,Thy1,Il2ra,Itgal,Gpr183,Ptpn6,Kars,Sdc4,Plek,Ikzf3,H2-Eb1,Hsph1,Lgals9	128	671	31053	8.36163	0.190404
Meso_XXE.v.XXB_DOWN	5.83724e-14	7.58871	4.57757e-10	GO_BP_Mm	GOBP_POSITIVE_REGULATION_OF_CELL_ADHESION	23	Ccl5,Ptprc,Coro1a,H2-Aa,Cd74,H2-Ab1,H2-Eb1,H2-Ob,Fn1,Cd24a,H2-DMb2,Ets1,Actb,H2-Oa,Cd86,Ccr7,Ptpn22,Cd55,B2m,Cd83,Cfl1,Gimap3,H2-DMa	186	506	31053	9.33937	-1.72386
Meso_XXE.v.XXB_DOWN	2.6471e-07	7.58871	0.00207585	GO_BP_Mm	GOBP_RRNA_METABOLIC_PROCESS	11	Rps27,Rps24,Rpl35a,Rps21,Rps28,Rps15,Rps16,Rps25,Rpl27,Rps7,Rpl35	186	242	31053	2.6828	-0.841418
ASPC_XYE.v.XYB_DOWN	6.07037e-10	2.98615	4.76038e-06	GO_BP_Mm	GOBP_RIBOSE_PHOSPHATE_METABOLIC_PROCESS	41	Trem2,Atp5j,Ogt,Atp5g2,Igf1,Nupr1,Acot7,Atp5h,Ndufa8,Ndufb11,Atp5l,App,Ndufa7,Ndufs3,Fis1,Ndufc2,Ndufa6,Atpif1,Cfh,mt-Nd4,Adcy7,Hmgcs2,Atp5d,Nudt9,Ncor1,Tspo,Rora,Tgfb1,Gapdh,Mtch2,Eif6,Ndufb6,Nudt18,Sdhb,Ndufb3,Ndufb5,Enpp3,Pgam1,Ndufa11,Ddit4,Rhoa	935	456	31053	5.32236	-0.13207
Meso_XXE.v.XXB_DOWN	2.92495e-12	7.5715	2.29374e-08	GO_BP_Mm	GOBP_REGULATION_OF_IMMUNE_EFFECTOR_PROCESS	20	Ptprc,Rac2,Ighm,Cd74,Cd37,Cd24a,Laptm5,H2-DMb2,Cxcl1,Mzb1,Cd22,Cd86,Ccr7,Ptpn22,Siglecg,Cd55,B2m,Ccr6,Ighg2b,Gimap3	186	441	31053	7.63946	-1.46078
T_XXE.v.XXB_UP	3.90359e-11	7.56621	3.0612e-07	GO_BP_Mm	GOBP_REGULATION_OF_T_CELL_ACTIVATION	18	Lgals1,Ccr2,Sdc4,Cd44,Fgl2,Il2ra,Thy1,Tnfsf11,Laptm5,Anxa1,Actb,Nfkbiz,Icos,Il7r,Gata3,B2m,Cd81,Nfkbid	197	375	31053	6.51411	0.471061
Meso_XXE.v.XXB_DOWN	6.18776e-09	7.56415	4.85244e-05	GO_BP_Mm	GOBP_CELL_ACTIVATION_INVOLVED_IN_IMMUNE_RESPONSE	14	Ptprc,Rac2,Coro1a,Cd74,H2-DMb2,Cd19,Irf8,Nkg7,Gpr183,Dock2,Ccr7,Ccr6,Irf4,Lcp1	186	309	31053	4.31404	-1.31741
Mac_XXE.v.XXB_DOWN	9.98567e-94	5.32095	7.83076e-90	GO_BP_Mm	GOBP_AMIDE_BIOSYNTHETIC_PROCESS	209	Uba52,Rpl35,Rpl32,Rpl41,Rpl10a,Rpl19,Rpl39,Rpl27,Rpl36,Rpl17,Rpl12,Rps7,Rps19,Rpl9,Rps11,Rps2,Fau,Rps15a,Rpl34,Rps26,Rplp0,Rps27a,Rps27,Rps13,Rps18,Rps23,Rps16,Rpl23,Rpl37,Rpl37a,Rpsa,Rps10,Rpl26,Rpl15,Rps5,Rpl18a,Rps21,Rps20,Rpl21,Rpl28,Rpl29,Rpl11,Rps24,Rps3,Rps25,Rpl18,Eef1a1,Rpl35a,Rplp2,Rpl24,Rpl22,Rpl6,Rps9,Rps12,Rpl31,Rpl27a,Rps14,Rpl7a,Rpl13a,Rpl30,Noct,Rps28,Rpl13,Rpl10,Gapdh,Rpl36al,Rpl…	1542	791	31053	89.1062	-0.245365
B_XXE.v.XXB_UP	2.53966e-10	7.55249	1.9916e-06	GO_BP_Mm	GOBP_VESICLE_BUDDING_FROM_MEMBRANE	16	Arfgap3,Sec24d,Ap3s1,Preb,Tmed10,Sec24a,Trappc2l,Sar1b,Sec23b,Sar1a,Sec13,Tmed9,Sec31a,Gbf1,Rab1a,Ap3d1	889	74	31053	5.7008	0.0905994
Mac_XXE.v.XXB_DOWN	1.92461e-08	7.5518	0.000150928	GO_BP_Mm	GOBP_POSITIVE_REGULATION_OF_SIGNAL_TRANSDUCTION_BY_P53_CLASS_MEDIATOR	12	Rps7,Rpl23,Rpl37,Rpl26,Rps20,Rpl11,Rps15,Znhit1,Pmaip1,Zfp385a,Ing4,Eef1e1	1542	32	31053	3.82123	-0.299195
Mac_XYE.v.XYB_DOWN	2.21191e-89	5.22923	1.73458e-85	GO_BP_Mm	GOBP_AMIDE_BIOSYNTHETIC_PROCESS	203	Rpl10,Rpl23,Rps4x,Rpl9,Rps11,Rpl29,Rpl26,Rpl24,Rps25,Rpl32,Rps14,Rpl17,Rpl10a,Rps27a,Rps2,Fau,Rps12,Rpl21,Rpl15,Rpl11,Rps26,Rps16,Rps13,Vim,Rpl28,Rpl30,Rps10,Rps15a,Rps3a1,Rps5,Rpl19,Rps7,Rpl18,Rplp1,Rps3,Rps23,Rpl34,Rps20,Rpl39,Rpl35a,Rps8,Rpl22,Rpl41,Rpl6,Rpl13,Rpl14,Rpl12,Rpl7a,Rps24,Ndufa7,Eif3k,Rps18,Rpl23a,Rplp0,Rpl18a,Eef1b2,Rps19,Rpl5,Rps6,Eif1,Rpl8,Rpl27a,Rps27l,Rpl7,Eif5a,Eef1a1,Rpl3,Rp…	1524	791	31053	84.7608	-0.198113
T_XXE.v.XXB_DOWN	2.59078e-07	7.53049	0.00203169	GO_BP_Mm	GOBP_REGULATION_OF_LEUKOCYTE_APOPTOTIC_PROCESS	11	Cd27,Cd74,Ccr7,Foxp1,Prkcq,Stat5a,Bcl2l11,Tsc22d3,Mif,Sirt1,Bcl10	420	108	31053	2.69214	-0.164464
B_XXE.v.XXB_DOWN	3.87532e-11	7.52901	3.03902e-07	GO_BP_Mm	GOBP_ERYTHROCYTE_HOMEOSTASIS	18	Rps19,Klf2,Rps24,Hmgb2,Ets1,Hspa1b,Klf13,Hspa1a,Zfp36l1,Lmo2,Ptbp3,Inpp5d,Lyn,Rps17,Cd24a,Cebpg,Rps6,Smap1	464	160	31053	6.51727	-0.364632
ASPC_XXE.v.XXB_UP	1.00571e-17	13.8235	7.88674e-14	GO_BP_Mm	GOBP_RIBOSOMAL_SMALL_SUBUNIT_BIOGENESIS	20	Rps8,Rpsa,Rps14,Rps6,Rps19,Rps5,Rps9,Rps15,Rps24,Rps28,Rps25,Rps17,Rps7,Fau,Rps16,Npm1,Rpl38,Rps21,Rps27,Rps27l	624	72	31053	13.1031	0.315346
B_XXE.v.XXB_DOWN	1.12023e-11	7.52406	8.78488e-08	GO_BP_Mm	GOBP_NEGATIVE_REGULATION_OF_LYMPHOCYTE_ACTIVATION	19	Cd74,H2-Aa,Cd37,Laptm5,Hmgb1,Tgfb1,Smad7,Sdc4,Nfkbid,Ripor2,Zfp608,Pag1,Tspan32,Inpp5d,Lyn,Lgals3,Tbc1d10c,Cd24a,Runx1	464	169	31053	7.05626	-0.360953
T_XYE.v.XYB_UP	7.67412e-08	7.52253	0.000601805	GO_BP_Mm	GOBP_NON_MEMBRANE_BOUNDED_ORGANELLE_ASSEMBLY	12	Gsn,Lcp1,Plec,Hnrnpu,Rnf213,Flna,Rpl38,Arhgef2,Ddx6,Csde1,Kat2b,Stag2	128	387	31053	3.22054	0.14481
T_XXE.v.XXB_UP	6.12683e-19	7.51735	4.80466e-15	GO_BP_Mm	GOBP_REGULATION_OF_CELL_ACTIVATION	32	Rora,Apoe,Lgals1,Ighm,Ccr2,Nr1d1,Sdc4,Cd44,Fgl2,Il2ra,Thy1,Tnfsf11,Samsn1,Tnfaip3,Nr4a3,Zfp36l1,Laptm5,Anxa1,Actb,Nfkbiz,Il1rl1,Icos,Tnf,Il7r,Gata3,Dgat1,B2m,Cd81,Nfkbid,Lamp1,Gpr183,Ikzf3	197	671	31053	14.3183	0.492311
Mac_XYE.v.XYB_DOWN	1.21489e-93	4.60908	9.52719e-90	GO_BP_Mm	GOBP_AMIDE_METABOLIC_PROCESS	240	Rpl10,Rpl23,Rps4x,Rpl9,Rps11,Rpl29,Rpl26,Rpl24,Rps25,Rpl32,Rps14,Rpl17,Rpl10a,Rps27a,Rps2,Fau,Rps12,Rpl21,Rpl15,Rpl11,Rps26,Rps16,Rps13,Vim,Rpl28,Rpl30,Rps10,Rps15a,Rps3a1,Rps5,Rpl19,Rps7,Rpl18,Rplp1,Rps3,Rps23,Rpl34,Rps20,Rpl39,Rpl35a,Rps8,Rpl22,Rpl41,Rpl6,Rpl13,Rpl14,Rpl12,Rpl7a,Rps24,Ndufa7,Eif3k,Rps18,Rpl23a,Rplp0,Rpl18a,Eef1b2,Rps19,Rpl5,Rps6,Eif1,Spcs1,Rpl8,Rpl27a,Rps27l,Rpl7,Eif5a,Eef1a1,P…	1524	1061	31053	89.021	-0.192438
Mac_XXE.v.XXB_UP	7.13103e-08	7.51707	0.000559215	GO_BP_Mm	GOBP_NEUTROPHIL_CHEMOTAXIS	12	Ccl8,Ccl24,Ccl7,Itgam,Ccl2,Pf4,Ccl12,C3ar1,C5ar1,Mpp1,Fcgr3,Cxcl2	486	102	31053	3.25242	0.598483
Mac_XXE.v.XXB_DOWN	1.56936e-92	4.55528	1.23069e-88	GO_BP_Mm	GOBP_AMIDE_METABOLIC_PROCESS	240	Uba52,Rpl35,Rpl32,Rpl41,Rpl10a,Rpl19,Rpl39,Rpl27,Rpl36,Rpl17,Rpl12,Rps7,Rps19,Rpl9,Rps11,Rps2,Fau,Rps15a,Rpl34,Rps26,Rplp0,Rps27a,Rps27,Rps13,Rps18,Rps23,Rps16,Rpl23,Rpl37,Rpl37a,Rpsa,Rps10,Rpl26,Rpl15,Rps5,Rpl18a,Rps21,Rps20,Rpl21,Rpl28,Rpl29,Rpl11,Rps24,Rps3,Rps25,Rpl18,Eef1a1,Rpl35a,Rplp2,Rpl24,Rpl22,Anpep,Rpl6,Rps9,Rps12,Rpl31,Rpl27a,Rps14,Hexb,Rpl7a,Rpl13a,Rpl30,Noct,Rps28,Rpl13,Rpl10,Gapdh,…	1542	1061	31053	87.9099	-0.230823
T_XYE.v.XYB_UP	6.75843e-13	7.51421	5.29996e-09	GO_BP_Mm	GOBP_LEUKOCYTE_DIFFERENTIATION	21	Igkc,Ighm,Cd74,H2-Aa,Tnfaip3,Tmem176a,Fgl2,Egr1,Nfkbiz,Il2rg,Tmem176b,Tcf7,Il2ra,Gpr183,Ptpn6,Rbpj,Lbr,Top2b,Ikzf1,Ikzf3,Lgals9	128	678	31053	8.27573	0.251666
ASPC_XXE.v.XXB_UP	1.41797e-20	16.8557	1.11197e-16	GO_BP_Mm	GOBP_RIBOSOME_ASSEMBLY	21	Rplp0,Rpsa,Rps14,Rps6,Rps19,Rps5,Rpl5,Rpl6,Rpl24,Rpl11,Rps15,Rpl23a,Rps28,Rps25,Fau,Rpl10,Rpl38,C1qbp,Mrto4,Rps27,Rps27l	624	62	31053	15.9539	0.334413
Mac_XYE.v.XYB_DOWN	1.41174e-09	7.50694	1.10709e-05	GO_BP_Mm	GOBP_CELLULAR_RESPONSE_TO_LIPOPROTEIN_PARTICLE_STIMULUS	14	Trem2,Cd9,Fcer1g,Cd68,Lpl,Cd36,Apoe,Abcg1,Akt1,Itgb2,Pparg,Ldlr,Itgb1,Hmgcs1	1524	38	31053	4.95582	-0.325181
Mac_XYE.v.XYB_UP	6.59285e-09	7.49762	5.17011e-05	GO_BP_Mm	GOBP_T_CELL_MEDIATED_IMMUNITY	14	H2-K1,Nfkbiz,B2m,H2-Q7,Arid5a,H2-Q6,Cd81,Nlrp3,Ctsc,Lilrb4a,Icam1,H2-Q4,Rsad2,Dennd1b	384	151	31053	4.2865	0.273394
Meso_XXE.v.XXB_UP	2.73516e-22	7.49471	2.14491e-18	GO_BP_Mm	GOBP_OXIDATIVE_PHOSPHORYLATION	37	Ndufb9,Iscu,Ndufab1,mt-Atp8,Ndufs4,mt-Co1,Ndufv1,Ndufa13,Ndufa10,Ndufs6,mt-Co3,Uqcc3,Ndufs2,Vcp,mt-Co2,mt-Nd1,Ndufa12,mt-Atp6,Cox5a,Ndufb5,Park7,Uqcr11,Ndufs7,Ndufb6,Ndufc2,Ndufb8,Dguok,mt-Nd2,mt-Nd4,mt-Nd4l,Nupr1,Gadd45gip1,Ndufs8,Sdhc,Cox5b,Ndufa8,Ndufa5	1119	137	31053	17.6686	0.608919
Mac_XXE.v.XXB_DOWN	5.62013e-09	7.47988	4.40731e-05	GO_BP_Mm	GOBP_CYTOCHROME_COMPLEX_ASSEMBLY	13	Cyba,Cox17,Uqcc2,1810058I24Rik,Smim4,Uqcc3,Ttc19,Coa5,Cox14,Coa3,Pet100,Hccs,Coa6	1542	35	31053	4.35583	-0.163085
T_XYE.v.XYB_UP	4.92982e-10	7.47905	3.86596e-06	GO_BP_Mm	GOBP_RESPONSE_TO_WOUNDING	16	C3,Myh9,Lcp1,Sod1,Cnn2,Tnfaip3,Ahnak,Plec,Klf4,Nfkbiz,Flna,Ptpn6,Elk3,Sdc4,Anxa6,Plek	128	519	31053	5.41274	0.176882
B_XYE.v.XYB_UP	8.85925e-08	7.47635	0.000694742	GO_BP_Mm	GOBP_LYMPHOCYTE_ACTIVATION_INVOLVED_IN_IMMUNE_RESPONSE	12	Gpr183,St3gal1,Irf8,Fgl2,Itgal,Hspd1,Lcp1,Irf4,Swap70,Lgals8,Ptprc,Ptger4	234	213	31053	3.15818	0.158648
Mac_XYE.v.XYB_UP	2.86704e-07	7.47512	0.00224833	GO_BP_Mm	GOBP_NEGATIVE_REGULATION_OF_HEMOPOIESIS	11	Tmem176a,Fgl2,Lyn,Tob2,Lilrb4a,Il4ra,Runx1,Tmem176b,Irf1,Cd74,Clec2i	384	119	31053	2.64814	0.232473
Mac_XYE.v.XYB_DOWN	8.8324e-08	7.47119	0.000692637	GO_BP_Mm	GOBP_CELL_REDOX_HOMEOSTASIS	11	Txn1,Gpx1,Prdx1,Prdx4,Prdx2,Prdx5,Glrx3,Txn2,Prdx6,Apex1,Prdx3	1524	30	31053	3.15949	-0.189763
Mac_XXE.v.XXB_UP	5.54279e-09	2.64975	4.34666e-05	GO_BP_Mm	GOBP_AMIDE_METABOLIC_PROCESS	44	Gda,Apoe,Zfp36,App,Atf4,Tpr,Picalm,Eif5,Zfp36l1,Btg2,Ncl,Enpep,Bin1,Ggt5,Ang,Mknk2,Ddx3x,Zfp36l2,Npl,Gls,Eif3a,Ptafr,Hnrnpu,Egfr,Impact,Igf1,Etf1,Xdh,Neu1,Pnp,Naaa,Ppp1r15a,Bank1,Eif1a,Mrps35,Sh3bgrl,Eef2k,Glud1,Cln8,Mrps5,Atp6ap2,Elovl1,Eif2b2,Plxnb2	486	1061	31053	4.36184	0.351864
B_XYE.v.XYB_DOWN	4.0279e-12	7.46421	3.15868e-08	GO_BP_Mm	GOBP_NON_MEMBRANE_BOUNDED_ORGANELLE_ASSEMBLY	20	Fau,Rpl10,Rps3,Rps6,Rps5,Rpl11,Rps19,Rps23,Rps14,Rps25,Rpl24,Rpl5,Rpl6,Rplp0,Rpsa,Gsn,Rps27,Rps15,Npm1,Cirbp	215	387	31053	7.50049	-0.301994
Meso_XXE.v.XXB_UP	1.8428e-15	7.45986	1.44512e-11	GO_BP_Mm	GOBP_MITOCHONDRIAL_RESPIRATORY_CHAIN_COMPLEX_ASSEMBLY	25	Ndufb9,Ndufab1,Ndufs4,Samm50,Ndufa13,Ndufa10,Ndufs6,Uqcc3,Ndufs2,mt-Nd1,Ndufa12,Ndufb5,Ndufs7,Ndufb6,Cox14,Ndufaf8,Ndufc2,Ndufb8,mt-Nd2,mt-Nd4,Smim20,Ndufs8,Ndufa8,Ttc19,Ndufa5	1119	93	31053	10.8401	0.535266
Mac_XXE.v.XXB_UP	4.96733e-19	3.49182	3.89538e-15	GO_BP_Mm	GOBP_ANATOMICAL_STRUCTURE_FORMATION_INVOLVED_IN_MORPHOGENESIS	67	Jun,Ccl8,Cfh,Junb,Mafb,Mmp9,Csf1r,Ninj1,Ccl24,Fgfr1,Hmox1,Sema4a,Rbpj,Pmp22,C6,Stab1,Cxcl12,Ccl2,Tgfbr2,Klf4,Adgrg1,Adam15,Stat3,Actg1,Il4ra,Nrp1,Ecm1,Tcf4,Mef2a,Sbno2,Alox5,Zeb2,Ccl12,Ncl,Enpep,Ang,Lrp6,Nrp2,C3ar1,Dusp1,Rhob,Brd2,Tnfrsf1a,Kdm6b,Mef2c,Bmp2,Slc40a1,Prkx,C5ar1,Spred1,Cd81,Grn,Runx1,Tmod1,Ppp1r15a,Hpse,Rora,Akap13,Gatad2a,S1pr1,Cysltr1,Mecp2,Nfatc2,Epn1,Hbegf,Cdc73,Plxnb2	486	1226	31053	14.4095	0.50527
Mac_XYE.v.XYB_UP	1.41959e-11	7.45862	1.11324e-07	GO_BP_Mm	GOBP_NEGATIVE_REGULATION_OF_CELL_CELL_ADHESION	19	Cxcl12,Pla2g2d,Cd86,Fgl2,Lilrb4a,H2-Aa,Il4ra,Cebpb,Klf4,Trpv4,Runx1,Cd274,Irf1,Tnfaip3,C1qtnf1,Cd74,Vegfa,Tspan32,Lgals9	384	206	31053	6.95341	0.236499
Endo_XYE.v.XYB_DOWN	9.19833e-08	7.44974	0.000721333	GO_BP_Mm	GOBP_NEURON_PROJECTION_EXTENSION	12	Mgll,Itgb1,Bmpr2,Iqgap1,Auts2,Rpl4,Edn1,Sema3g,Sh3glb1,Cyfip1,Sema3f,Rtn4	244	205	31053	3.14186	-0.34874
Mac_XYE.v.XYB_UP	1.48243e-13	3.29801	1.16252e-09	GO_BP_Mm	GOBP_ANATOMICAL_STRUCTURE_FORMATION_INVOLVED_IN_MORPHOGENESIS	50	Mmp9,Junb,Cxcl12,C3,Kdm6b,Ccl12,Jun,Ccl8,Sbno2,Pim1,Ccl2,Ppp1r15a,Cd81,Sema4a,Dusp1,Myh10,Rnf213,Dcn,Ets2,Stat3,Egr2,Ccl24,Il4ra,Skil,Klf4,Tgfbr2,Sh3pxd2a,Runx1,Ccl5,Stat1,Notch2,Cysltr1,Tnfaip3,Klf2,Cfh,Egr3,Ywhaz,Pml,Spred1,Rbpj,Nr4a3,Hdac9,Ehd1,Nr4a1,Rbm15,Vegfa,Slc40a1,Prkcb,Cd53,Ptgs2	384	1226	31053	8.9346	0.26174
T_XXE.v.XXB_UP	4.12769e-21	7.44706	3.23694e-17	GO_BP_Mm	GOBP_INFLAMMATORY_RESPONSE	36	Rora,Apoe,Lgals1,Ccl8,Cxcr6,Ccr2,Nr1d1,Nfkbia,Cd44,Il2ra,Nfkb1,Tnfsf11,Tnfaip3,Il18r1,Ltb4r1,Ifngr1,F2r,Nr3c1,C1qa,Pf4,Cyba,Cxcl2,Anxa1,Ddx3x,C3,Nfkbiz,Il1rl1,Tnf,Kdm6b,Gata3,Rbpj,Ccl6,Cd81,Mapkapk2,Nfkbid,Map2k3	197	762	31053	16.4899	0.524624
T_XXE.v.XXB_UP	9.21536e-08	7.44706	0.000722669	GO_BP_Mm	GOBP_STRESS_ACTIVATED_PROTEIN_KINASE_SIGNALING_CASCADE	12	Igfbp6,Ccr2,Nfkb1,Tnfsf11,Igf1r,Zfp36l1,Mdfic,Tnf,Mapkapk2,Ncor1,Map2k3,Cdc42	197	254	31053	3.14106	0.45363
ASPC_XXE.v.XXB_UP	3.64143e-25	7.37251	2.85561e-21	GO_BP_Mm	GOBP_RIBOSOME_BIOGENESIS	44	Rplp0,Rps8,Rpsa,Rps14,Rps6,Rps19,Rps5,Rps9,Rpl5,Rpl6,Rpl24,Rpl11,Rps15,Rps24,Rpl26,Rpl23a,Rpl7,Rpl14,Rpl7a,Rps28,Rps25,Rps17,Rps7,Fau,Rps16,Npm1,Rpl10,Rpl35a,Ran,Nhp2,Nsa2,Fbl,Rpl38,Rps21,Rpl35,C1qbp,Mrto4,Rps27,Rps27l,Npm3,Ddx21,Znhit6,Ncl,Ftsj3	624	297	31053	20.5443	0.296984
B_XXE.v.XXB_DOWN	6.83855e-09	7.43606	5.36279e-05	GO_BP_Mm	GOBP_T_CELL_ACTIVATION_INVOLVED_IN_IMMUNE_RESPONSE	14	Cd74,H2-DMb2,Hmgb1,Tgfb1,H2-DMb1,Smad7,Lcp1,Ccr7,Nfkbid,Foxp1,Malt1,Lgals3,Slfn2,Rps6	464	126	31053	4.27061	-0.339556
B_XYE.v.XYB_UP	2.71671e-08	7.43606	0.000213045	GO_BP_Mm	GOBP_PHAGOCYTOSIS	13	Ighg1,Cnn2,Sod1,Myh9,Irf8,Itgal,Csk,Itgb1,Pld4,Ptprj,Cdc42se1,Ptprc,Hck	234	232	31053	3.67153	0.225124
Mac_XYE.v.XYB_UP	4.70491e-21	3.27616	3.68959e-17	GO_BP_Mm	GOBP_APOPTOTIC_PROCESS	79	Mmp9,Egr1,Cxcl12,C3,Nfkbiz,Dnase1l3,Cd38,Btg2,Ccnl1,Jun,Pim1,Birc3,Pmaip1,Ppp1r15a,Zfp36,Socs3,Lyn,Ifi204,Aif1,Dusp1,Casp4,Mcl1,Ctsc,Hspa5,Sfpq,Zfp36l1,Csrnp1,Ddx5,Ddx3x,Marcks,Siglec1,Ifi203,Gsn,Icam1,Ifi209,App,Zbp1,Skil,Cebpb,Klf4,Stk17b,Ifi207,Herpud1,Tgfbr2,Ccl5,Trps1,Cd274,Dab2,Gas6,Irf1,Etv6,Hcls1,Notch2,Tnfaip3,Hspa1a,Atf4,Egr3,Nr4a2,Pml,Cd74,Sik1,Arf4,Nr4a3,Sod1,Ptpn1,Stk40,Rassf5,Nr4a1,…	384	1950	31053	16.433	0.237682
Mac_XYE.v.XYB_UP	1.80472e-10	7.43104	1.41526e-06	GO_BP_Mm	GOBP_RESPONSE_TO_TUMOR_NECROSIS_FACTOR	17	Ccl12,Ccl8,Ccl2,Ccl7,Birc3,Zfp36,Zfp36l1,Gbp3,Tank,Ccl24,Ccl5,Stat1,Gas6,Irf1,Hspa1a,Ccl4,Spata2	384	185	31053	5.84916	0.285932
ASPC_XXE.v.XXB_UP	6.40689e-07	3.69996	0.00502428	GO_BP_Mm	GOBP_RNA_CATABOLIC_PROCESS	20	Pabpc1,Npm1,Eif3e,Hspa1a,Vegfa,Ybx1,Ptbp1,Vim,Carhsp1,Etf1,Pnrc1,Lsm4,Mrto4,Hspa1b,Gspt1,Rock2,Apex1,Mapkapk2,Hnrnpab,Axin2	624	269	31053	2.29893	0.27323
T_XYE.v.XYB_UP	8.818e-08	7.42658	0.000691507	GO_BP_Mm	GOBP_LEUKOCYTE_PROLIFERATION	12	Ighm,Cd74,H2-Aa,Cnn2,Nfkbiz,Il2ra,Itgal,Gpr183,Ptpn6,Sdc4,Ikzf3,Lgals9	128	392	31053	3.1602	0.217853
Mac_XXE.v.XXB_UP	3.24365e-22	3.0473	2.54367e-18	GO_BP_Mm	GOBP_APOPTOTIC_PROCESS	93	Gas6,Dab2,Ednrb,Egr1,Jun,Ier3,Ccnl1,Mmp9,Atf3,Ifi207,Apoe,Ctsc,Csf1r,Nfkbiz,Hspa1a,Lifr,Zfp36,Fgfr1,Hmox1,App,Itsn1,Pmp22,C6,Itgam,Atf4,Cxcl12,Fcgr2b,Cd38,Tgfbr2,Klf4,Kank2,Mt1,Ddx5,Aldh2,Nrp1,Txnip,Serinc3,Hspa5,Mef2a,Hsp90aa1,Mcl1,Zfp36l1,Btg2,Ncl,Bin1,Snx6,Ifi204,Ppp1r10,Hspa1b,Lrp6,Mknk2,Sfpq,Ddx3x,Fnip1,Dusp1,Rhob,Tnfrsf1a,Mertk,Lpar1,Tfrc,Mef2c,Socs3,Ifi203,Siglec1,Bmp2,Slc40a1,C5ar1,Egfr,G…	486	1950	31053	17.5945	0.482537
ASPC_XXE.v.XXB_UP	2.16381e-09	2.63393	1.69686e-05	GO_BP_Mm	GOBP_RNA_PROCESSING	47	Rps8,Rps26,Rps14,Rps6,Rps19,Rps13,Rpl5,Rpl11,Rps15,Rps24,Rpl26,Rpl7,Rpl14,Rps28,Rps25,Pabpc1,Rps17,Raly,Rps7,Rps16,Npm1,Rpl35a,Hnrnpa1,Nhp2,Rbm3,Hspa8,Nsa2,Fbl,Ybx1,Rps21,Rpl35,Ptbp1,C1qbp,Taf10,Rtraf,Snrpd2,Lsm4,Mrto4,Rps27,Prmt1,Npm3,Ddx21,Snrpe,Znhit6,Ncl,Ftsj3,Hsd17b10	624	888	31053	4.77035	0.287724
Mac_XYE.v.XYB_UP	3.12181e-07	7.41283	0.00244813	GO_BP_Mm	GOBP_CHEMOKINE_PRODUCTION	11	Egr1,Nfkbiz,Aif1,Lilrb4a,App,Il4ra,Klf4,Trpv4,Ccl5,Cd74,Lgals9	384	120	31053	2.61117	0.261465
Mac_XYE.v.XYB_UP	3.12181e-07	7.41283	0.00244813	GO_BP_Mm	GOBP_REGULATION_OF_PHAGOCYTOSIS	11	Ighg1,C4b,C3,Ccl2,Cfp,Cd209b,Il2rg,Ptprj,Gas6,Sod1,Fgr	384	120	31053	2.61117	0.311153
B_XXE.v.XXB_UP	8.59306e-17	7.40945	6.73868e-13	GO_BP_Mm	GOBP_MITOCHONDRIAL_TRANSLATION	28	Mrpl57,Mrpl51,Mrpl54,Mrps28,Shmt2,Mrps34,Mrps12,Mrpl28,Mrps18b,Mrps7,Mrpl17,Mrpl42,Mrpl13,Mrpl14,Mrpl34,Hars,Mrps14,Gars,Mrpl20,Uqcc2,Chchd1,Mrpl18,Mrps18a,Mrpl58,Mrpl12,Coa3,Mrpl21,Mrpl48	889	132	31053	12.1714	0.0625366
Mac_XXE.v.XXB_DOWN	7.35916e-34	2.33396	5.77106e-30	GO_BP_Mm	GOBP_APOPTOTIC_PROCESS	226	Lgals3,Rps7,Bcl2a1d,Plaur,Cd74,Actb,Bcl2a1b,Ccl5,Rpl26,Tyrobp,Ctss,Cadm1,Axl,Rpl11,Rps3,Anxa1,Tpt1,Atox1,Card11,Flna,Lrp1,Cd44,Adam8,Fyn,Malt1,Rpl10,Bcl2a1a,Gapdh,Trem2,Il7r,Itgav,Ptms,Pparg,Ucp2,Rack1,Srgn,Il1b,Igf2r,Rps27l,Eno1,Ybx3,Fcer1g,Tgm2,Tmem258,Taf10,Rps6,Btg1,Itga5,Siva1,Prelid1,Mien1,Sort1,Sdf2l1,Rgcc,Bax,Pdcd5,Il1rn,Ptma,Sgk1,Sh3kbp1,Arf6,Ptk2b,Cycs,Slc7a11,Vdac2,Fis1,Psen2,Traf1,Ets…	1542	1950	31053	29.2387	-0.198855
Meso_XXE.v.XXB_DOWN	1.4719e-27	7.39559	1.15426e-23	GO_BP_Mm	GOBP_AMIDE_METABOLIC_PROCESS	47	Rps29,Rps27,Bank1,Fau,Rps24,Rpl30,Rpl35a,Rps21,Rpl37,Rpl27a,St8sia4,Lars2,Rpl34,Rpl36,Rpl38,Dpep1,Rpl18a,Eif1,Rps26,Rps23,Rpl37a,Zfp36,Rps28,Rpl12,Uba52,Rps13,Rgs2,Rpl39,Rps15,Rps16,Rps25,Rpl27,Rplp2,Slc25a12,Rpl21,Rps7,Rps11,Rpl35,Rpl32,Rpl18,Rpl9,Rps27a,Rpl19,Rpl17,Rpl13,Rpl8,Rps10	186	1061	31053	22.9377	-0.793705
Mac_XYE.v.XYB_UP	5.74946e-11	7.38888	4.50873e-07	GO_BP_Mm	GOBP_REGULATION_OF_PRODUCTION_OF_MOLECULAR_MEDIATOR_OF_IMMUNE_RESPONSE	18	Ighm,B2m,Cd86,Arid5a,Cd81,Casp4,Nlrp3,Lilrb4a,Dnajb9,Il4ra,Mapkapk2,Rsad2,Tnfaip3,Cd74,Nr4a3,Rabgef1,Dennd1b,Scimp	384	197	31053	6.34595	0.24599
Mac_XXE.v.XXB_DOWN	9.9493e-08	7.38398	0.000780224	GO_BP_Mm	GOBP_POSITIVE_REGULATION_OF_RELEASE_OF_CYTOCHROME_C_FROM_MITOCHONDRIA	11	Plaur,Bax,Pdcd5,Pmaip1,Bak1,Fam162a,Bbc3,Mff,Bcl2l11,Bad,Pycard	1542	30	31053	3.10778	-0.172203
ASPC_XXE.v.XXB_UP	2.94733e-16	6.37478	2.3113e-12	GO_BP_Mm	GOBP_RRNA_METABOLIC_PROCESS	31	Rps8,Rps14,Rps6,Rps19,Rpl5,Rpl11,Rps15,Rps24,Rpl26,Rpl7,Rpl14,Rps28,Rps25,Rps17,Rps7,Rps16,Npm1,Rpl35a,Nhp2,Nsa2,Fbl,Rps21,Rpl35,Mrto4,Rps27,Npm3,Ddx21,Smarca4,Znhit6,Ncl,Ftsj3	624	242	31053	11.6361	0.280492
B_XYE.v.XYB_UP	3.00642e-08	7.37251	0.000235763	GO_BP_Mm	GOBP_PURINE_CONTAINING_COMPOUND_BIOSYNTHETIC_PROCESS	13	mt-Atp8,mt-Nd3,mt-Nd4l,mt-Nd6,mt-Nd5,mt-Nd2,mt-Co2,mt-Nd1,mt-Atp6,Atp5k,Atp5a1,Sdha,Prps2	234	234	31053	3.62752	0.222176
ASPC_XXE.v.XXB_UP	8.8209e-15	3.37174	6.91735e-11	GO_BP_Mm	GOBP_ACTIN_FILAMENT_BASED_PROCESS	54	Actg1,Csrp2,Actb,Cavin3,Gja1,Palld,Myl6,Arpc1b,Tgfb2,Pfn1,Rhoc,Tmsb4x,Ran,Rhou,Msrb2,S100a10,Plec,Cfl1,Atp1a1,Dbn1,Itgb3,Bst2,Cgnl1,Nisch,Flnc,Myl9,Cav1,Eln,Arpc2,Rdx,Mtss1,Tpm1,Zyx,Limch1,Add3,Rock2,Dtnbp1,Enah,Anxa1,Abracl,Cotl1,Rnh1,Iqgap2,Cap1,Epdr1,Tpm4,Sh3pxd2b,Pdlim7,Antxr1,Pxn,Aif1l,Arpc1a,Capzb,Dpysl3	624	797	31053	10.1601	0.272921
Mac_XYE.v.XYB_DOWN	9.309e-28	2.19434	7.30012e-24	GO_BP_Mm	GOBP_APOPTOTIC_PROCESS	210	Rpl10,Lgals3,Trem2,Lgals1,Tyrobp,Rpl26,Ppia,Crip1,Fcer1g,Anxa1,Rpl11,Tpt1,Rps3a1,Rps7,Ucp2,Ctsd,Rps3,Ctss,Hint1,Ctsl,Anxa5,Ctsz,Atpif1,Gabarap,Rps6,Rps27l,Adam8,Eif5a,Lrp1,Lgmn,Lmna,Gnai2,Naca,Vdac2,Gapdh,Card19,Rack1,Ndufa13,Npm1,Bax,Prelid1,Dad1,Ifi27,Dynll1,Igf2r,Gpx1,Il7r,Tnfsf12,Nes,Mien1,Pdcd5,Arl6ip5,Fam162a,Prdx2,Higd2a,Ctsk,Naa38,Siva1,Ldha,Ndufs3,Fis1,Degs1,Rnf7,Bag1,Ubb,Capn2,Atox1,Apo…	1524	1950	31053	23.1367	-0.207614
Endo_XYE.v.XYB_DOWN	3.09961e-08	7.35317	0.000243071	GO_BP_Mm	GOBP_ESTABLISHMENT_OR_MAINTENANCE_OF_CELL_POLARITY	13	Cdh5,Cfl1,Rac1,Itgb1,Actb,Wdr1,Parvb,Igf1r,Msn,Myo9a,Map4,Pdcd6ip,Nckap1	244	225	31053	3.61427	-0.312846
B_XXE.v.XXB_UP	1.2222e-32	7.34695	9.58448e-29	GO_BP_Mm	GOBP_GOLGI_VESICLE_TRANSPORT	57	Creb3l2,Wipi1,Lman1,Tmed3,Arfgap3,Ergic1,Bet1,Cope,Sec24d,Yif1a,Ap3s1,Kdelr2,Lman2,Uso1,Preb,Ergic3,Tmed10,Vcp,Hyou1,Nbas,Kdelr1,Copg1,Yipf6,Sec24a,Bet1l,Tfg,P4hb,Yipf5,Trappc2l,Sec22b,Sar1b,Sec23b,Sar1a,Scfd1,Arl1,Yif1b,Golga4,Sec13,Tmed9,Sec31a,Arf4,Copa,Copb2,Rer1,Stx5a,Arcn1,Myo5a,Mia2,Gbf1,Erp29,Rab1a,Ap3d1,Lamp1,Copb1,Golt1b,Trip11,Gosr2	889	271	31053	28.0184	0.105555
Mac_XYE.v.XYB_UP	3.52357e-11	4.01825	2.76318e-07	GO_BP_Mm	GOBP_APOPTOTIC_SIGNALING_PATHWAY	32	Mmp9,Cxcl12,Nfkbiz,Jun,Pmaip1,Ifi204,Mcl1,Ctsc,Sfpq,Ddx5,Ddx3x,Siglec1,Ifi203,Icam1,Ifi209,Skil,Cebpb,Ifi207,Herpud1,Trps1,Dab2,Tnfaip3,Hspa1a,Atf4,Nr4a2,Pml,Cd74,Sod1,Ptpn1,Vegfa,Tcf7l2,Ptgs2	384	644	31053	6.55859	0.247519
Mac_XXE.v.XXB_UP	5.96359e-11	3.57177	4.67664e-07	GO_BP_Mm	GOBP_APOPTOTIC_SIGNALING_PATHWAY	36	Dab2,Jun,Ier3,Mmp9,Atf3,Ifi207,Ctsc,Nfkbiz,Hspa1a,Fgfr1,Hmox1,Pmp22,Itgam,Atf4,Cxcl12,Ddx5,Aldh2,Nrp1,Serinc3,Mcl1,Ifi204,Hspa1b,Mknk2,Sfpq,Ddx3x,Tnfrsf1a,Ifi203,Siglec1,Nupr1,Ripk1,Igf1,Pnp,Hras,Psmd10,Kitl,Polb	486	644	31053	6.33007	0.550949
Mac_XXE.v.XXB_DOWN	2.88753e-08	7.32296	0.00022644	GO_BP_Mm	GOBP_ANTIGEN_PROCESSING_AND_PRESENTATION_OF_EXOGENOUS_ANTIGEN	12	H2-Ab1,H2-Aa,H2-Eb1,Cd74,H2-DMb1,Ctss,H2-DMa,Fcer1g,B2m,Psme2,Psme1,Tap1	1542	33	31053	3.64505	-0.497611
Endo_XYE.v.XYB_DOWN	3.26611e-08	7.32063	0.000256128	GO_BP_Mm	GOBP_LEUKOCYTE_CHEMOTAXIS	13	Lgals3,Ppia,Rac1,Itga1,Edn1,Flt1,Plec,Rps19,App,Ccl9,Wnk1,Mapk3,Ccl6	244	226	31053	3.59154	-0.357147
ASPC_XYE.v.XYB_DOWN	1.23677e-08	5.15355	9.69878e-05	GO_BP_Mm	GOBP_ARTERY_DEVELOPMENT	18	Col3a1,Mdk,Lrp1,Sox4,Pdgfrb,Apoe,Hpgd,Zmiz1,Luzp1,Nrp1,Efemp2,Ednra,Lox,Fkbp10,Rtn4,Notch3,Prrx2,Hectd1	935	116	31053	4.01328	-0.250098
T_XXE.v.XXB_UP	6.80628e-11	7.31271	5.33749e-07	GO_BP_Mm	GOBP_WOUND_HEALING	18	Ahnak,Apoe,S100a10,Actg1,Ccr2,Sdc4,Cd44,Jaml,F2r,Pf4,Anxa1,C3,Tnf,Anxa2,Anxa6,Gnas,Col3a1,Dst	197	388	31053	6.27266	0.517954
Meso_XXE.v.XXB_DOWN	3.28708e-08	7.30765	0.000257773	GO_BP_Mm	GOBP_RIBOSOME_BIOGENESIS	13	Rps27,Fau,Rps24,Rpl35a,Rps21,Rpl38,Rps28,Rps15,Rps16,Rps25,Rpl27,Rps7,Rpl35	186	297	31053	3.58876	-0.859262
Meso_XXE.v.XXB_DOWN	4.59437e-13	7.30206	3.60291e-09	GO_BP_Mm	GOBP_POSITIVE_REGULATION_OF_CYTOKINE_PRODUCTION	22	Ccl5,Ptprc,Cd74,Ltb,Laptm5,Hspa1a,Irf8,Ighd,Postn,Pou2f2,Hmgb2,Cd2,Ccr7,Ccl4,Ptpn22,Cd55,B2m,Cd83,Irf4,Cybb,Gimap3,Rab7b	186	503	31053	8.44335	-1.28176
ASPC_XYE.v.XYB_DOWN	1.55978e-14	2.83363	1.22318e-10	GO_BP_Mm	GOBP_ACTIN_FILAMENT_BASED_PROCESS	68	Hsp90b1,Sptbn1,S100a10,Tmsb4x,Calr,Mdk,Tyrobp,Cald1,Lrp1,Eln,Anxa1,Pmp22,Capg,Itgb1,Rhoc,Pdgfrb,Pam,Arpc1b,Rhoj,Mical2,Akap13,Pdlim2,Nox4,Cavin3,Arap1,Snx9,Cfl1,Sh3pxd2b,Dbn1,Nrp1,Fxyd1,Tpm2,Myoc,Arpc2,Cdc42ep5,Myl9,Nisch,Fat1,Myl6,Akap9,Arpc3,Svil,Palld,Cacna2d1,Scn1b,Dpysl3,Amotl1,Tmsb10,Wasf2,Marcksl1,Pfn1,Prkcd,Marcks,Phactr1,Tgfb1,Myh9,Frmd6,Brk1,Sptan1,Actr3,Abracl,Tmod2,Capzb,Rhog,Ntrk3,Ga…	935	797	31053	9.91251	-0.189997
T_XXE.v.XXB_UP	4.01043e-14	7.28922	3.14498e-10	GO_BP_Mm	GOBP_RESPONSE_TO_WOUNDING	24	Ahnak,Apoe,S100a10,Actg1,Ccr2,Sdc4,Cd44,Jaml,Tnfaip3,F2r,Igf1r,Pf4,Zfp36l1,Anxa1,C3,Nfkbiz,Tnf,Lcp1,Anxa2,Anxa6,Klf4,Gnas,Col3a1,Dst	197	519	31053	9.50238	0.490264
T_XYE.v.XYB_UP	3.12439e-08	7.28365	0.000245015	GO_BP_Mm	GOBP_REGULATION_OF_HEMOPOIESIS	13	Cd74,H2-Aa,Tmem176a,Fgl2,Nfkbiz,Il2rg,Tmem176b,Tcf7,Il2ra,Ptpn6,Ikzf1,Ikzf3,Lgals9	128	433	31053	3.61081	0.176586
Endo_XYE.v.XYB_DOWN	1.10925e-15	7.28007	8.69876e-12	GO_BP_Mm	GOBP_CELL_JUNCTION_ASSEMBLY	27	Esam,Cdh5,Cfl1,S100a10,Cldn5,Ramp2,Rac1,Itgb1,Rhoc,Pecam1,Actb,Dusp3,Cav1,Wdr1,F11r,Iqgap1,Pkp4,Kdr,Plec,Heg1,Cd9,Pxn,Jup,Myo9a,App,Rps6,Pdcd6ip	244	472	31053	11.0605	-0.349385
ASPC_XYE.v.XYB_DOWN	1.73182e-08	6.15033	0.000135809	GO_BP_Mm	GOBP_ARTERY_MORPHOGENESIS	15	Col3a1,Mdk,Lrp1,Sox4,Pdgfrb,Apoe,Hpgd,Zmiz1,Nrp1,Efemp2,Ednra,Fkbp10,Rtn4,Notch3,Prrx2	935	81	31053	3.86707	-0.270251
Mac_XXE.v.XXB_DOWN	6.1502e-20	2.87688	4.82298e-16	GO_BP_Mm	GOBP_APOPTOTIC_SIGNALING_PATHWAY	92	Lgals3,Rps7,Bcl2a1d,Plaur,Cd74,Bcl2a1b,Rpl26,Tyrobp,Ctss,Rpl11,Rps3,Tpt1,Cd44,Fyn,Bcl2a1a,Trem2,Itgav,Rack1,Il1b,Rps27l,Eno1,Ybx3,Siva1,Prelid1,Sort1,Bax,Pdcd5,Cycs,Vdac2,Fis1,Psen2,Traf1,Tgfbr1,Bloc1s2,Tifab,Ptgs2,Crip1,Ppia,Mif,Pam16,Skil,Tnfrsf12a,Ndufa13,Ifi27,Mybbp1a,Pmaip1,Atpif1,Becn1,Tnf,Rnf7,Jak2,Bak1,Fem1b,Timm50,Map2k1,Tmbim1,Tnfrsf1b,Pdk1,Fam162a,Ndufs3,Bbc3,Shisa5,Tcf7l2,Sod2,Gpx1,Ga…	1542	644	31053	15.3167	-0.227957
Meso_XXE.v.XXB_DOWN	5.06741e-29	7.26508	3.97386e-25	GO_BP_Mm	GOBP_CELL_ACTIVATION	50	Ccl5,Cd79a,Ptprc,Rac2,Coro1a,H2-Aa,Cd79b,Ighm,Cd74,H2-Ab1,H2-Eb1,Igkc,Cd37,H2-Ob,Fn1,Bank1,Cd24a,Laptm5,Ms4a1,H2-DMb2,Mzb1,Ly6d,Actb,Cd22,Cd19,Gsn,Irf8,Nkg7,H2-Oa,Ighd,Gpr183,Cxcr4,Dock2,Pou2f2,Cd86,Cd2,Ccr7,Ptpn22,Siglecg,Cd55,B2m,Jund,Cd83,Ikzf3,Ccr6,Irf4,Lcp1,Gimap3,Btla,H2-DMa	186	1149	31053	24.4008	-1.44587
Meso_XXE.v.XXB_DOWN	3.43091e-27	7.25206	2.69052e-23	GO_BP_Mm	GOBP_CELLULAR_MACROMOLECULE_BIOSYNTHETIC_PROCESS	47	Rps29,Rps27,Bank1,Fau,Rps24,Rpl30,Rpl35a,Rps21,Rpl37,Rpl27a,St8sia4,Lars2,Rpl34,Rpl36,Rpl38,Rpl18a,Eif1,Rps26,Rps23,Rpl37a,Zfp36,Rps28,Rpl12,Uba52,Rps13,Rgs2,Rpl39,Rps15,Rps16,Rps25,Rpl27,Rplp2,Rpl21,Ccr7,Rps7,Rps11,Rpl35,Rpl32,Rpl18,Rpl9,Rps27a,Rpl19,B3gnt5,Rpl17,Rpl13,Rpl8,Rps10	186	1082	31053	22.5702	-0.793065
T_XXE.v.XXB_DOWN	1.00946e-08	7.23846	7.91622e-05	GO_BP_Mm	GOBP_RESPONSE_TO_TYPE_II_INTERFERON	14	Rpl13a,Sp100,Irf1,Txk,Evl,H2-Ab1,H2-Eb1,Cd74,Igtp,H2-Aa,Socs1,Parp14,Irgm1,Nmi	420	143	31053	4.10148	-0.209953
T_XXE.v.XXB_UP	1.28985e-07	7.21967	0.0010115	GO_BP_Mm	GOBP_MUSCLE_CELL_PROLIFERATION	12	Apoe,Pim1,Tnfaip3,Nr4a3,Igf1r,Cyba,Tnf,Rbpj,Klf4,Ccnd2,Egr1,Comt	197	262	31053	2.99503	0.437438
Endo_XYE.v.XYB_DOWN	4.37745e-07	7.21614	0.0034328	GO_BP_Mm	GOBP_REGULATION_OF_LIPID_LOCALIZATION	11	Cd36,Anxa2,Trem2,Cav1,Lpl,Igfbp3,Ehd1,Edn1,Prelid1,Abca1,Abcg1	244	194	31053	2.46435	-0.354676
Mac_XXE.v.XXB_UP	9.94806e-09	7.21396	7.80127e-05	GO_BP_Mm	GOBP_OSTEOCLAST_DIFFERENTIATION	14	Junb,Mafb,Csf1r,Ninj1,Sbno2,Trf,Ccr1,Tfrc,Bmp2,Cd81,Tob2,Atp6ap1,Fos,Ppp3ca	486	124	31053	4.10783	0.448388
B_XXE.v.XXB_DOWN	3.16445e-18	7.21073	2.48156e-14	GO_BP_Mm	GOBP_RIBOSOME_BIOGENESIS	32	Rps27,Fau,Rpl27,Rps21,Rpl35a,Rps7,Rps16,Rpl38,Rps19,Rpl35,Rps24,Rps27rt,Rps28,Rpl26,Rps25,Rpl11,Rpl6,Rpl7,Rps5,Rpl10,Rpl24,Rpsa,Rpl14,Rps8,Rps17,Nop53,Snu13,Exosc4,Glul,Nsa2,Rps6,Ncl	464	297	31053	13.6053	-0.291124
T_XXE.v.XXB_UP	1.7803e-13	7.20771	1.39611e-09	GO_BP_Mm	GOBP_POSITIVE_REGULATION_OF_CYTOKINE_PRODUCTION	23	Rora,Ccr2,Lum,Il18r1,Ifngr1,F2r,Nr4a3,Furin,Laptm5,Cyba,Anxa1,S100a13,Ddx3x,C3,Il1rl1,Tnf,Gata3,B2m,Hilpda,Cd81,Mapkapk2,Egr1,Irf4	197	503	31053	8.85508	0.465094
T_XYE.v.XYB_UP	3.11676e-14	7.20599	2.44416e-10	GO_BP_Mm	GOBP_REGULATION_OF_CELL_ADHESION	24	Gsn,Myh9,Cd74,H2-Aa,Tnfaip3,Mbp,Fgl2,Klf4,Sema4d,Akna,Nfkbiz,Flna,Il2rg,Thy1,Il2ra,Capn1,Itgal,Ptpn6,Rbpj,Sdc4,Ppp1r12a,H2-Eb1,Hsph1,Lgals9	128	808	31053	9.61187	0.171511
B_XXE.v.XXB_DOWN	2.74718e-10	7.20074	2.15434e-06	GO_BP_Mm	GOBP_B_CELL_MEDIATED_IMMUNITY	17	Cd74,H2-Aa,H2-Ab1,H2-Eb1,Ighd,H2-Ob,Fcer2a,H2-DMa,H2-DMb2,Cd55,Tgfb1,Il21r,H2-DMb1,Cd19,H2-Oa,Inpp5d,C1qa	464	158	31053	5.66669	-0.443601
ASPC_XXE.v.XXB_DOWN	2.92855e-09	5.15137	2.29657e-05	GO_BP_Mm	GOBP_ARTERY_MORPHOGENESIS	19	Ptger4,Hpgd,Bmp4,Mdk,Pdgfrb,Col3a1,Hes1,Apoe,Wnt11,Akt3,Eng,Nrp1,Jag1,Lrp1,Acvrl1,Bmpr1a,Ldlr,Ephb4,Foxc1	1414	81	31053	4.63892	-0.234237
Mac_XYE.v.XYB_DOWN	1.09244e-17	2.75266	8.56695e-14	GO_BP_Mm	GOBP_APOPTOTIC_SIGNALING_PATHWAY	87	Lgals3,Trem2,Tyrobp,Rpl26,Ppia,Crip1,Rpl11,Tpt1,Rps7,Rps3,Ctss,Hint1,Ctsl,Atpif1,Gabarap,Rps27l,Lmna,Gnai2,Vdac2,Rack1,Ndufa13,Bax,Prelid1,Ifi27,Gpx1,Tnfsf12,Pdcd5,Arl6ip5,Fam162a,Prdx2,Ctsk,Siva1,Ndufs3,Fis1,Rnf7,Ubb,Selenok,Pmp22,Sh3glb1,Mif,Slc25a4,Bcl2a1b,Slc25a5,Pam16,Plaur,P2rx4,Bad,Pycard,Triap1,Ppp1ca,Bcap31,Igbp1,Acaa2,Wfs1,Park7,Cd44,Pink1,Spi1,Htra2,Cycs,Hras,Timm50,Pttg1ip,Dap,Aldh2,X…	1524	644	31053	13.0672	-0.231966
Endo_XYE.v.XYB_DOWN	4.01575e-08	7.19332	0.000314915	GO_BP_Mm	GOBP_REGULATION_OF_CHEMOTAXIS	13	Rac1,Notch1,Trem2,Dusp3,Bmpr2,Hspb1,Edn1,Kdr,Sema3g,Sema3f,App,Wnk1,Mapk3	244	230	31053	3.50181	-0.343091
T_XYE.v.XYB_UP	3.02265e-09	7.19175	2.37036e-05	GO_BP_Mm	GOBP_POSITIVE_REGULATION_OF_CELL_ADHESION	15	Myh9,Cd74,H2-Aa,Nfkbiz,Flna,Il2rg,Thy1,Il2ra,Capn1,Itgal,Ptpn6,Sdc4,H2-Eb1,Hsph1,Lgals9	128	506	31053	4.62519	0.157306
B_XYE.v.XYB_UP	4.53984e-07	7.19092	0.00356014	GO_BP_Mm	GOBP_REGULATION_OF_CARBOHYDRATE_METABOLIC_PROCESS	11	Sik1,Cbfa2t3,Myh9,Zbtb20,Plek,Cltc,Adipor1,Hif1a,Fam3c,Ptger4,Nr3c1	234	203	31053	2.44853	0.164351
Mac_XYE.v.XYB_DOWN	8.20394e-40	6.61087	6.43353e-36	GO_BP_Mm	GOBP_ATP_METABOLIC_PROCESS	73	Trem2,Ucp2,Atp5e,Ndufb11,Atp5h,Atp5g2,Ndufa7,Atpif1,Atp5j,Atp5g1,Ndufb10,Atp5l,Gapdh,Ndufs7,Atp5d,Ndufa13,Ndufb8,Atp5j2,Ndufa8,Ndufb5,Ndufb7,Sdhb,Ndufb9,Ndufb4,Ndufa11,Atp5c1,Ndufv3,Ndufv2,Ndufs3,Fis1,Ndufs5,Ndufc1,Ndufa6,Ndufa12,Ndufa10,Ndufs8,Ndufa9,Ndufa2,Bad,Ndufb6,Ndufa5,Guk1,Ndufv1,Ola1,Ndufb2,Tspo,Atp6v1b2,Stoml2,Tpi1,Nudt2,Ndufb3,Ndufs6,Eif6,Atp6v1a,Ndufa1,Uqcc3,Atp5b,Ndufs2,Arl2,Dguok,En…	1524	225	31053	35.1916	-0.211763
Mac_XXE.v.XXB_DOWN	6.88479e-32	5.81768	5.39905e-28	GO_BP_Mm	GOBP_ATP_METABOLIC_PROCESS	65	Atp5e,Gapdh,Trem2,Ucp2,Ndufa6,Eno1,Sdhb,Ndufb2,Atp5g2,Ndufa3,Fam20c,Atp5l,Ndufb5,Ndufv2,Atp5c1,Ndufb8,Ak2,Fis1,Ndufs8,Ndufb4,Pgam1,Ndufs4,Ndufv3,Ndufc1,Ndufb9,Atp5g1,Ndufa8,Atp5j2,Ndufa11,Ndufa13,Ndufa7,Ndufs6,Ndufa9,Uqcc3,Ndufb6,Atpif1,Ndufa2,Nudt2,Ndufa10,Ola1,Atp5d,Ndufa1,Ndufb11,Ndufs5,Map2k1,Ndufa12,Atp5k,Ndufs3,Pgk1,Eif6,Atp5g3,Ndufa5,Ndufb10,Guk1,Prkaca,Atp5j,Bad,Khk,Ndufab1,Pkm,Sdhd,Ndufb…	1542	225	31053	27.2677	-0.197464
T_XXE.v.XXB_DOWN	2.98409e-10	7.18233	2.34013e-06	GO_BP_Mm	GOBP_ANTIGEN_RECEPTOR_MEDIATED_SIGNALING_PATHWAY	17	Rps3,Cd8a,Txk,Sh2d1a,Lck,Pde4d,Ccr7,Foxp1,Prkch,Klhl6,Usp12,Fyb,Cblb,Themis,Gps2,Bcl10,Cd3e	420	175	31053	5.63076	-0.142685
T_XXE.v.XXB_UP	4.70042e-07	7.16497	0.00368607	GO_BP_Mm	GOBP_CELLULAR_RESPONSE_TO_BIOTIC_STIMULUS	11	Vim,Nr1d1,Nfkbia,Nfkb1,Tnfaip3,Pf4,Cxcl2,Nfkbiz,Tnf,B2m,Map2k3	197	242	31053	2.43344	0.489231
Mac_XYE.v.XYB_DOWN	2.86944e-39	12.0647	2.25022e-35	GO_BP_Mm	GOBP_ATP_SYNTHESIS_COUPLED_ELECTRON_TRANSPORT	45	Cox4i1,Cox8a,Cox5b,Cox7a2,Ndufa7,Uqcrh,Uqcrb,Cox7c,Ndufs7,Cox5a,Ndufb8,Cox6c,Ndufa8,Sdhb,Ndufb9,Cox7a2l,Uqcr11,Uqcrq,Ndufv3,Ndufv2,Ndufs3,Ndufa12,Ndufa10,Ndufs8,Cox6a1,Ndufb6,Uqcrc1,Ndufv1,Uqcr10,Park7,Pink1,Ndufs6,Iscu,Uqcrfs1,Cyc1,Coa6,Cycs,Uqcc3,Ndufs2,Dguok,Sdhd,Sdhc,Ndufc2,Dnajc15,Mtch2	1524	76	31053	34.6478	-0.210006
Mac_XXE.v.XXB_DOWN	6.886e-27	9.53912	5.4e-23	GO_BP_Mm	GOBP_ATP_SYNTHESIS_COUPLED_ELECTRON_TRANSPORT	36	Cox8a,Cox4i1,Sdhb,Uqcr10,Cox7c,Iscu,Ndufv2,Cox6a1,Cycs,Cox5b,Ndufb8,Cox7a2,Ndufs8,Ndufv3,Uqcrq,Ndufb9,Ndufa8,Uqcrfs1,Ndufa7,Ndufs6,Uqcc3,Uqcr11,Ndufb6,Uqcrc1,Ndufa10,Uqcrh,Ndufa12,Ndufs3,Cox5a,Dld,Cyc1,Sdhd,Cox6c,Coa6,Ndufs2,Cox7a2l	1542	76	31053	22.2676	-0.190294
T_XXE.v.XXB_UP	8.50507e-12	7.14873	6.66968e-08	GO_BP_Mm	GOBP_REGULATION_OF_IMMUNE_EFFECTOR_PROCESS	20	Ighm,Ccr2,Fgl2,Tnfaip3,Il18r1,Nr4a3,Laptm5,Anxa1,C3,Nfkbiz,Tnf,Il7r,Gata3,H2-K1,B2m,Cd81,Mapkapk2,Nfkbid,Lamp1,H2-D1	197	441	31053	7.1759	0.404763
Mac_XYE.v.XYB_DOWN	1.21973e-09	5.094	9.56514e-06	GO_BP_Mm	GOBP_AUTOPHAGY_OF_MITOCHONDRION	20	Atpif1,Gabarap,Gabarapl2,Fundc2,Fis1,Fkbp8,Slc25a4,Vdac1,Slc25a5,Map1lc3a,Tspo,Tomm7,Map1lc3b,Phb2,Pink1,Htra2,Cdc37,Bnip3l,Cisd2,Parl	1524	80	31053	5.01931	-0.183739
Mac_XYE.v.XYB_UP	2.12458e-16	7.42387	1.6661e-12	GO_BP_Mm	GOBP_B_CELL_ACTIVATION	28	Igkc,Ighm,Ighg1,Nfkbiz,Cd38,Cd86,Bank1,Cd81,Lyn,Lilrb4a,Zfp36l1,Il2rg,Dnajb9,Ptprj,Notch2,Slamf8,Ikzf1,Tnfaip3,Irf2bp2,Rbpj,Cd74,Cd79b,Hdac9,Pou2f2,Batf,H2-Ab1,Irs2,Prkcb	384	305	31053	11.7783	0.26136
Mono_XYE.v.XYB_DOWN	4.33188e-07	7.14011	0.00339706	GO_BP_Mm	GOBP_REGULATION_OF_CELLULAR_MACROMOLECULE_BIOSYNTHETIC_PROCESS	11	Rpl10,Rpl26,Rpl5,Rps3,Rack1,Eif1,Eef1b2,Rplp1,Npm1,Eif3k,Ctnnb1	104	460	31053	2.4689	-0.25749
Meso_XXE.v.XXB_DOWN	4.31775e-08	7.13938	0.000338598	GO_BP_Mm	GOBP_CELL_CHEMOTAXIS	13	Ccl5,Rac2,Coro1a,Cd74,Cxcl1,Sell,Dpep1,Gpr183,Hmgb2,Ccr7,Ccl4,Bin2,Ccr6	186	304	31053	3.47032	-1.62385
Mac_XXE.v.XXB_UP	9.19282e-08	4.18984	0.000720901	GO_BP_Mm	GOBP_B_CELL_ACTIVATION	20	Nfkbiz,Rbpj,Ighm,Fcgr2b,Cd38,Irf2bp2,Zfp36l1,Dnajb9,Cd86,Fnip1,Dclre1c,Zfp36l2,Tfrc,Mef2c,Lyl1,Cd81,Pnp,Bank1,Tlr4,Nfatc2	486	305	31053	3.14212	0.414958
Mac_XXE.v.XXB_UP	3.43252e-08	2.85975	0.000269178	GO_BP_Mm	GOBP_BEHAVIOR	35	Ednrb,Egr1,Jun,Selenop,Apoe,Ninj1,Eps8,App,Pmp22,Cxcl12,Picalm,Stat3,Aldh2,Nr1d1,Etv1,Dlg4,Btg2,Myo5a,Zfhx3,Gls,Nr1d2,Hrh1,Mef2c,Egfr,Grn,Runx1,Tmod1,Igf1,Aplp2,Mecp2,Ptgs1,Nr3c1,Cln8,Mafg,Derl2	486	782	31053	3.56996	0.487456
Mac_XYE.v.XYB_UP	1.38002e-07	7.13534	0.00108221	GO_BP_Mm	GOBP_LEUKOCYTE_APOPTOTIC_PROCESS	12	Cxcl12,Nfkbiz,Lyn,Siglec1,Ccl5,Cd274,Gas6,Hcls1,Cd74,Nr4a3,Rapgef2,Irs2	384	136	31053	2.96569	0.223064
Mac_XYE.v.XYB_UP	8.68129e-61	6.09552	6.80787e-57	GO_BP_Mm	GOBP_BIOLOGICAL_PROCESS_INVOLVED_IN_INTERSPECIES_INTERACTION_BETWEEN_ORGANISMS	120	Ly6e,Mgl2,Ighm,Ighg1,H2-K1,Jchain,Cxcl12,C3,Cd209f,Nfkbiz,B2m,Cd209g,Ccl12,H2-Q7,Jun,Ccl8,Clec4a1,Cd86,Gbp7,Sbno2,Arid5a,Bank1,Ccl2,Ccl7,Fgl2,Clec10a,Cfp,Pmaip1,Zfp36,Car3,Cd209b,Lyn,Cd209d,Ifi204,Casp4,Gbp2,Nlrp3,Mrc1,Rnf213,Lilrb4a,Scd1,Sfpq,Tap1,Ddx3x,H2-Aa,H2-Eb1,Gbp3,Siglec1,Ifi203,Gsn,Icam1,Pde4b,Ifi209,App,Ccl24,Il4ra,Pld4,Zbp1,Cebpb,Trpv4,Ifi207,Ddx60,Oas2,Rel,Mapkapk2,Ccl5,Stat1,Rab20,Pa…	384	1592	31053	56.167	0.247744
T_XXE.v.XXB_DOWN	4.14894e-08	7.11974	0.00032536	GO_BP_Mm	GOBP_T_CELL_RECEPTOR_SIGNALING_PATHWAY	13	Rps3,Cd8a,Txk,Sh2d1a,Lck,Pde4d,Ccr7,Usp12,Fyb,Cblb,Themis,Bcl10,Cd3e	420	135	31053	3.48764	-0.146912
Endo_XYE.v.XYB_DOWN	3.70713e-10	7.11687	2.90713e-06	GO_BP_Mm	GOBP_CELL_CHEMOTAXIS	17	Lgals3,Ppia,Rac1,Notch1,Itga1,Hspb1,Edn1,Kdr,Flt1,Eng,Plec,Rps19,App,Ccl9,Wnk1,Mapk3,Ccl6	244	304	31053	5.53654	-0.355492
ASPC_XXE.v.XXB_UP	8.66696e-08	6.6014	0.000679663	GO_BP_Mm	GOBP_ATP_BIOSYNTHETIC_PROCESS	13	Atp5g2,Atp5d,Atp5e,Atp5g1,Atp5b,Atp5a1,Atp5h,Atp5c1,Atp5j2,Sdhb,Vcp,Slc25a12,Pkm	624	98	31053	3.16771	0.17556
ASPC_XYE.v.XYB_DOWN	9.58408e-11	6.43902	7.51583e-07	GO_BP_Mm	GOBP_ATP_BIOSYNTHETIC_PROCESS	19	Trem2,Atp5j,Atp5g2,Atp5h,Ndufa8,Ndufb11,Atp5l,Ndufa7,Ndufs3,Ndufc2,Ndufa6,mt-Nd4,Atp5d,Tgfb1,Ndufb6,Sdhb,Ndufb3,Ndufb5,Ndufa11	935	98	31053	6.12402	-0.130727
ASPC_XYE.v.XYB_UP	9.33352e-07	6.00058	0.00731934	GO_BP_Mm	GOBP_ATP_METABOLIC_PROCESS	12	mt-Atp8,mt-Nd3,mt-Nd2,Hk2,mt-Nd1,mt-Nd6,Ampd3,mt-Nd5,Atp1a2,Myc,Atp5k,mt-Atp6	276	225	31053	2.13553	0.229604
B_XXE.v.XXB_DOWN	1.36013e-07	7.10703	0.00106661	GO_BP_Mm	GOBP_POSITIVE_REGULATION_OF_MYELOID_CELL_DIFFERENTIATION	12	Cd74,Hmgb2,Hmgb1,Tgfb1,Ets1,Hspa1b,Hspa1a,Zfp36l1,Inpp5d,Notch2,Smap1,Runx1	464	113	31053	2.97199	-0.446741
T_XXE.v.XXB_UP	1.46397e-21	7.10548	1.14805e-17	GO_BP_Mm	GOBP_LYMPHOCYTE_ACTIVATION	38	Igkc,Rora,Gsn,Lgals1,Ighm,Ccr2,Sdc4,Cd44,Fgl2,Il2ra,Jaml,Thy1,Tnfsf11,Samsn1,Tnfaip3,Il18r1,Zfp36l1,Laptm5,Anxa1,Actb,Nedd4,Nfkbiz,Il2rb,Icos,Lcp1,Cdk6,Il7r,Gata3,Rbpj,B2m,Cd81,Nfkbid,Ncor1,Lamp1,Egr1,Irf4,Gpr183,Ikzf3	197	843	31053	16.94	0.487836
Mac_XXE.v.XXB_UP	4.50395e-07	7.09945	0.00353199	GO_BP_Mm	GOBP_NEGATIVE_REGULATION_OF_CYSTEINE_TYPE_ENDOPEPTIDASE_ACTIVITY	11	Gas6,Mmp9,Ifi207,Cst3,Klf4,Ifi204,Hspa1b,Ddx3x,Fnip1,Ifi203,Igf1	486	99	31053	2.45198	0.617541
B_XYE.v.XYB_UP	1.17787e-10	7.08811	9.23682e-07	GO_BP_Mm	GOBP_ENERGY_DERIVATION_BY_OXIDATION_OF_ORGANIC_COMPOUNDS	18	mt-Atp8,mt-Nd3,mt-Nd4l,mt-Nd6,mt-Co1,mt-Nd5,mt-Co3,mt-Nd2,Cbfa2t3,Plec,mt-Co2,mt-Nd1,mt-Atp6,Hif1a,Atp5k,Atp5a1,Sdha,mt-Cytb	234	337	31053	6.03448	0.203272
Mac_XYE.v.XYB_UP	1.49586e-07	7.08326	0.00117306	GO_BP_Mm	GOBP_OXIDATIVE_PHOSPHORYLATION	12	mt-Nd3,mt-Atp8,mt-Nd2,mt-Atp6,mt-Co3,mt-Co2,mt-Cytb,mt-Co1,mt-Nd1,mt-Nd5,mt-Nd6,mt-Nd4	384	137	31053	2.93068	0.299197
T_XXE.v.XXB_UP	3.044e-12	7.07312	2.3871e-08	GO_BP_Mm	GOBP_ACTIVATION_OF_IMMUNE_RESPONSE	21	Ighm,Nr1d1,Nfkbia,Nfkb1,Thy1,Tnfaip3,C1qa,Nr4a3,Laptm5,Cyba,Ddx3x,C3,C1qb,Nfkbiz,Tnf,Gata3,Cd81,Mapkapk2,Nfkbid,Wnk1,Irf4	197	468	31053	7.62213	0.418297
Endo_XYE.v.XYB_DOWN	3.32925e-12	7.07036	2.6108e-08	GO_BP_Mm	GOBP_LEUKOCYTE_MIGRATION	21	Lgals3,Ppia,Rac1,Itgb1,Pecam1,Trem2,Itga1,Wdr1,F11r,Edn1,Flt1,Plec,Cd9,Rps19,Msn,App,Ccl9,Wnk1,Rtn4,Mapk3,Ccl6	244	378	31053	7.58323	-0.352697
T_XYE.v.XYB_DOWN	4.93356e-08	7.06837	0.00038689	GO_BP_Mm	GOBP_CELLULAR_RESPIRATION	13	Cox4i1,Uqcrh,Atp5h,Cox7a2l,Atp5d,Cox8a,Cox7a2,Ndufb11,Cox5b,Ndufa6,Ndufa13,Ndufb8,Nop53	236	242	31053	3.41241	-0.247274
T_XYE.v.XYB_DOWN	4.93356e-08	7.06837	0.00038689	GO_BP_Mm	GOBP_REGULATION_OF_PROTEIN_MODIFICATION_BY_SMALL_PROTEIN_CONJUGATION_OR_REMOVAL	13	Rps3,Ubb,Rps7,Rps2,Rpl11,Rpl23,Rpl5,Ppia,Ube2s,Hsp90aa1,Dnaja1,Npm1,Nop53	236	242	31053	3.41241	-0.363139
T_XXE.v.XXB_DOWN	4.53186e-08	7.06738	0.000355388	GO_BP_Mm	GOBP_POSITIVE_REGULATION_OF_LYMPHOCYTE_DIFFERENTIATION	13	Lef1,Cd27,Irf1,Dusp10,Cd74,Lck,Ccr7,Gimap5,H2-Aa,Socs1,Rhoh,Stat5a,Tox	420	136	31053	3.4493	-0.229875
Endo_XYE.v.XYB_DOWN	1.04506e-12	7.05255	8.19536e-09	GO_BP_Mm	GOBP_REGULATION_OF_CELLULAR_COMPONENT_SIZE	22	Mgll,Esam,Tmsb4x,Cfl1,Rac1,Pecam1,Capg,Bmpr2,Sptbn1,Wdr1,Rpl4,Edn1,Capzb,Sema3g,Cyfip1,Sema3f,Tpm1,Kank3,Eln,Rb1cc1,Rtn4,Nckap1	244	397	31053	8.08643	-0.332311
Meso_XXE.v.XXB_UP	1.1273e-26	7.05017	8.84031e-23	GO_BP_Mm	GOBP_AEROBIC_RESPIRATION	47	Mdh2,Pdha1,Ndufb9,Iscu,Idh2,Ndufab1,mt-Atp8,Ndufs4,mt-Co1,Ndufv1,Ndufa13,Ndufa10,Ndufs6,mt-Co3,Uqcc3,Ide,Ndufs2,Vcp,mt-Co2,mt-Nd1,Ndufa12,mt-Atp6,Cox5a,Ndufb5,Suclg1,Park7,Uqcr11,Ndufs7,Ndufb6,Ndufc2,Ndufb8,Dguok,mt-Nd2,mt-Nd4,mt-Nd4l,Nupr1,Cs,Gadd45gip1,Arl2,Ndufs8,Sdhc,Akt1,Idh1,Idh3b,Cox5b,Ndufa8,Ndufa5	1119	185	31053	22.0535	0.607913
ASPC_XXE.v.XXB_DOWN	1.27027e-13	2.3697	9.96149e-10	GO_BP_Mm	GOBP_ACTIN_FILAMENT_BASED_PROCESS	86	Hsp90b1,Abi3bp,Ptger4,Thsd7a,Ank2,Sfrp1,Auts2,Ccl11,Tmod2,Jup,Sptbn1,Fat1,Atp1a2,Tmeff2,Mdk,Pdgfrb,Rhoj,Svil,Gpm6b,Calr,Slit2,Nox4,Phactr2,Casp4,Tmsb10,Eps8,Bcl2,Sgcd,Amotl2,Tjp1,Frmd6,Ptger3,Fmnl1,Icam1,Pam,Wnt11,Myadm,Kirrel,Plekhh2,Tpm3,Pdgfra,Nrp1,Phldb2,Nck1,Myoc,Ezr,Tgfb3,Ssh2,Marcks,Cflar,Swap70,Fgf7,Pik3r1,Sun2,Lrp1,Whamm,Braf,Epb41l2,Ap1ar,Wipf1,Pdlim4,Elmo1,Stard13,Fxyd1,Lpin1,Camk2d,As…	1414	797	31053	9.00168	-0.198506
Endo_XYE.v.XYB_DOWN	1.09859e-12	7.03483	8.61515e-09	GO_BP_Mm	GOBP_REGULATION_OF_ACTIN_FILAMENT_BASED_PROCESS	22	Esam,Tmsb4x,Cfl1,S100a10,Rac1,Rhoc,Pecam1,Capg,Cav1,Sptbn1,Wdr1,F11r,Iqgap1,Edn1,Capzb,Cyfip1,Pxn,Jup,Tpm1,Kank3,Eln,Nckap1	244	398	31053	8.06474	-0.335291
ASPC_XYE.v.XYB_DOWN	9.86073e-08	3.94038	0.000773279	GO_BP_Mm	GOBP_ACTIN_FILAMENT_BUNDLE_ORGANIZATION	21	Hsp90b1,S100a10,Cald1,Eln,Itgb1,Rhoc,Nox4,Arap1,Cfl1,Sh3pxd2b,Dbn1,Nrp1,Myoc,Dpysl3,Wasf2,Pfn1,Marcks,Phactr1,Myh9,Rhoa,Tpm1	935	177	31053	3.11166	-0.224881
Mac_XXE.v.XXB_UP	5.82966e-37	4.21418	4.57162e-33	GO_BP_Mm	GOBP_BIOLOGICAL_PROCESS_INVOLVED_IN_INTERSPECIES_INTERACTION_BETWEEN_ORGANISMS	105	Mgl2,Gas6,Mrc1,Ednrb,Clec10a,Cd209f,Jun,Ccl8,Cd209d,Cfh,Ly6e,Fcna,Ier3,Cd209g,Ifi207,Apoe,Csf1r,Ninj1,Cfp,Nfkbiz,Wfdc17,Ccl24,Hspa1a,Zfp36,Cd209b,Hspa8,Rnase4,Cd209a,App,Rbpj,Pmp22,Ccl7,Ighm,Stab1,Slc9a9,Rnasel,Cxcl12,Ccl2,Fcgr2b,Ctsb,Mt2,Rab11fip5,Ifitm3,Adam15,Actg1,Pld4,Nlrp3,Nr1d1,Il4ra,Nrp1,Pf4,Serinc3,Hsp90aa1,Sbno2,Trpv4,Eps15,Ccl12,Ddx60,Ncl,Abca1,Trf,Ifi204,Rab1a,Hspa1b,Ang,Ifitm2,Cd86,S…	486	1592	31053	32.3399	0.577183
Mac_XXE.v.XXB_DOWN	1.58366e-23	2.21368	1.2419e-19	GO_BP_Mm	GOBP_BIOLOGICAL_PROCESS_INVOLVED_IN_INTERSPECIES_INTERACTION_BETWEEN_ORGANISMS	175	Cd52,Rgs1,H2-Ab1,Lgals3,Rpl39,H2-Aa,Rps19,H2-Eb1,Fau,Rps15a,Cd74,Lpl,Cyba,Ccl5,Tyrobp,Mpeg1,Cadm1,Axl,Anxa1,Eef1a1,Itgax,Capg,Tnip3,Nr1h3,Evl,Adam8,Fyn,Acp5,Malt1,Fcgr4,Rpl13a,Rpl30,Noct,Gapdh,H2-Q7,Trem2,Il7r,Itgav,Pparg,Il1b,Igf2r,Clec4b1,Cd79b,Fcer1g,Hadhb,Mmp12,Fgr,B2m,Slamf8,Pld3,Vim,Slc15a3,Cxcl16,Scarb1,Lyz2,Lyz1,Myo1f,Bax,Arf6,Abr,Rab29,Hck,Ndufs4,Hmgn2,Rnf166,Tifab,Ear2,Ptgs2,Irak2,Ptprs…	1542	1592	31053	18.9059	-0.257716
B_XXE.v.XXB_DOWN	4.07057e-10	7.02295	3.19214e-06	GO_BP_Mm	GOBP_ACTIN_FILAMENT_POLYMERIZATION	17	Tmsb10,Tmsb4x,Coro1a,Pfn1,Cfl1,Arpc3,Cotl1,Myh9,Fchsd2,Evl,Arpc2,Ssh2,Msrb1,Rhoa,Add3,Actr3,Arpc5	464	162	31053	5.49592	-0.326442
Mac_XYE.v.XYB_DOWN	2.49622e-08	1.63827	0.000195754	GO_BP_Mm	GOBP_BIOLOGICAL_PROCESS_INVOLVED_IN_INTERSPECIES_INTERACTION_BETWEEN_ORGANISMS	128	Lgals3,Trem2,Lgals1,Tyrobp,Ccl6,Capg,Fcer1g,Fau,Anxa1,Lyz2,C1qb,Vim,Rpl30,Cyba,Rps15a,Rpl39,1810058I24Rik,Ifitm2,Cd68,Ccl9,C1qc,Rps19,Adam8,Fabp4,Eef1a1,Pf4,Cfl1,Snx3,Lpl,Ppp1r14b,Gapdh,Bax,Igf2r,Pld3,Gpx1,Prdx1,Il7r,Rgs1,Clec4d,Mmp12,Prdx2,Ppib,Rtn4,Cd36,Stx8,Anxa3,Apoe,Ctsb,Selenok,Pmp22,Tmem106a,Clec4a2,Mif,Lamp1,Cotl1,Cd84,Stxbp3,Bsg,Cd300a,Bad,Cadm1,Pycard,Clec4b1,Sdhaf4,Cd300lb,Tnip3,Cdk4,R…	1524	1592	31053	3.70829	-0.246962
ASPC_XYE.v.XYB_DOWN	7.89469e-13	8.30294	6.19101e-09	GO_BP_Mm	GOBP_ATP_SYNTHESIS_COUPLED_ELECTRON_TRANSPORT	19	Cox4i1,Uqcrh,Cox5b,Cox5a,Ndufa8,Cox8a,Cox7a2,Ndufa7,Ndufs3,Ndufc2,mt-Nd4,Uqcrfs1,Pink1,Cox6c,Mtch2,Ndufb6,Uqcrb,Uqcrq,Sdhb	935	76	31053	8.20824	-0.132557
T_XYE.v.XYB_DOWN	1.76187e-07	7.01763	0.00138166	GO_BP_Mm	GOBP_ATP_METABOLIC_PROCESS	12	Gapdh,Hspa8,Atp5h,Atp5d,Ndufb11,Atp5g2,Atp5l,Ndufa6,Ndufa13,Atp5g1,Ndufb8,Fis1	236	225	31053	2.8596	-0.230908
Mac_XXE.v.XXB_UP	4.94007e-09	4.9918	3.874e-05	GO_BP_Mm	GOBP_BIOLOGICAL_PROCESS_INVOLVED_IN_SYMBIOTIC_INTERACTION	20	Gas6,Jun,Ccl8,Cd209d,Ly6e,Apoe,Csf1r,Cd209b,Hspa8,Cd209a,Ctsb,Ifitm3,Nrp1,Eps15,Ifitm2,Vps18,Gbp7,Siglec1,Slc3a2,Eea1	486	256	31053	4.41184	0.715794
Endo_XYE.v.XYB_DOWN	5.92449e-07	6.99965	0.00464599	GO_BP_Mm	GOBP_POSITIVE_REGULATION_OF_CYTOSKELETON_ORGANIZATION	11	Cfl1,S100a10,Rac1,Rhoc,Cav1,Wdr1,Edn1,Cyfip1,Pxn,Tpm1,Nckap1	244	200	31053	2.33292	-0.337275
T_XYE.v.XYB_DOWN	5.99387e-07	6.9922	0.00470039	GO_BP_Mm	GOBP_MYELOID_CELL_HOMEOSTASIS	11	Rps14,Rps6,Rps24,Rps19,Klf2,Prdx1,Id2,Hmgb2,Anxa1,Cited2,Fcer1g	236	207	31053	2.32787	-0.309
B_XXE.v.XXB_DOWN	3.82235e-12	6.99212	2.99749e-08	GO_BP_Mm	GOBP_REGULATION_OF_PROTEIN_POLYMERIZATION	21	Tmsb10,Tmsb4x,Coro1a,Pfn1,Cfl1,Arpc3,Hspa1b,Rps3,Cotl1,Myh9,Hspa1a,Cdkn1b,Fchsd2,Evl,Arpc2,Ssh2,Hsp90aa1,Rhoa,Add3,Actr3,Arpc5	464	201	31053	7.52324	-0.40744
B_XXE.v.XXB_DOWN	1.52142e-08	6.99212	0.00011931	GO_BP_Mm	GOBP_POSITIVE_REGULATION_OF_MRNA_METABOLIC_PROCESS	14	Btg2,Zfp36l2,Cirbp,Pabpc1,Tra2a,Zfp36l1,Tob1,Tnrc6c,Rbm3,Tra2b,Hspa8,Zc3hav1,Ncl,Rbmxl1	464	134	31053	3.92332	-0.307302
T_XXE.v.XXB_UP	5.98807e-07	6.99163	0.00469584	GO_BP_Mm	GOBP_VIRAL_LIFE_CYCLE	11	Apoe,Gsn,Lgals1,Ccl8,Ly6e,Ifitm3,Furin,Nedd4,Ddx3x,Ifitm2,Tnf	197	248	31053	2.32829	0.702471
Mac_XXE.v.XXB_DOWN	6.01593e-08	2.75326	0.000471769	GO_BP_Mm	GOBP_BIOLOGICAL_PROCESS_INVOLVED_IN_SYMBIOTIC_INTERACTION	35	Cd74,Ccl5,Mpeg1,Axl,Eef1a1,Gapdh,Itgav,Igf2r,Scarb1,Rab29,Sap30,Smarcb1,Tpcn2,Jak2,Ciita,Vps37b,Vapa,Zc3h12a,Gpx1,Thoc7,Dynlt1f,Bcl2l11,Alyref,Ddb1,Chmp4b,Rab9,Bad,Romo1,Chmp1b,Tcp1,Cx3cr1,Chmp6,Chmp2a,Thoc5,Vamp8	1542	256	31053	3.32627	-0.191875
Mac_XYE.v.XYB_DOWN	5.44339e-08	6.98605	0.00042687	GO_BP_Mm	GOBP_CYTOCHROME_COMPLEX_ASSEMBLY	12	Cyba,1810058I24Rik,Cox14,Coa3,Uqcc2,Smim20,Coa6,Uqcc3,Cox17,Surf1,Smim4,Coa4	1524	35	31053	3.3697	-0.166275
Mac_XYE.v.XYB_DOWN	5.44339e-08	6.98605	0.00042687	GO_BP_Mm	GOBP_MULTIVESICULAR_BODY_SORTING_PATHWAY	12	Tmem50a,Ubxn6,Vps36,Chmp4b,Leprotl1,Vps28,Chmp2a,Vta1,Mvb12a,Snf8,Sort1,Chmp5	1524	35	31053	3.3697	-0.129717
Mac_XXE.v.XXB_UP	4.1541e-22	5.14326	3.25765e-18	GO_BP_Mm	GOBP_BLOOD_VESSEL_MORPHOGENESIS	52	Jun,Cfh,Junb,Mmp9,Apoe,Ninj1,Ccl24,Fgfr1,Hmox1,Sema4a,Rbpj,C6,Stab1,Cxcl12,Ccl2,Tgfbr2,Klf4,Adgrg1,Adam15,Stat3,Actg1,Nrp1,Ecm1,Tcf4,Zfp36l1,Alox5,Ccl12,Ncl,Enpep,Ang,Rin2,Nrp2,C3ar1,Rhob,Tnfrsf1a,Mylk,Prkx,C5ar1,Tiparp,Spred1,Grn,Runx1,Xdh,Ppp1r15a,Hpse,Rora,S1pr1,Cysltr1,Zmiz1,Mecp2,Epn1,Hbegf	486	646	31053	17.4871	0.513192
Mac_XYE.v.XYB_UP	4.81526e-10	6.97839	3.77612e-06	GO_BP_Mm	GOBP_REGULATION_OF_T_CELL_PROLIFERATION	17	Pla2g2d,Vcam1,Cd86,Cd209b,Cd81,Cd209d,Aif1,Lilrb4a,H2-Aa,Cebpb,Tgfbr2,Ccl5,Cd274,Irf1,Clec2i,Tspan32,Lgals9	384	197	31053	5.42295	0.260168
T_XXE.v.XXB_UP	4.81526e-10	6.97839	3.77612e-06	GO_BP_Mm	GOBP_REGULATION_OF_LIPID_METABOLIC_PROCESS	17	Rora,Apoe,Nr1d1,Nfkb1,Nr3c1,Nr4a3,Igf1r,Anxa1,C3,Tnf,Tspo,Capn2,Dgat1,Cd81,Ncor1,Egr1,Cdc42	197	384	31053	5.42295	0.486044
T_XXE.v.XXB_DOWN	4.99787e-09	6.97507	3.91933e-05	GO_BP_Mm	GOBP_SIGNAL_TRANSDUCTION_BY_P53_CLASS_MEDIATOR	15	Rps7,Rpl37,Rps20,Ubb,Sp100,Rpl26,Rpl23,Ifi213,Cd74,Ifi209,Hexim1,Rbm38,Rpl11,Mif,Sirt1	420	159	31053	4.40679	-0.186538
Mac_XYE.v.XYB_UP	1.28728e-14	4.63171	1.00949e-10	GO_BP_Mm	GOBP_BLOOD_VESSEL_MORPHOGENESIS	37	Mmp9,Junb,Cxcl12,C3,Ccl12,Jun,Ccl2,Ppp1r15a,Sema4a,Rnf213,Dcn,Zfp36l1,Stat3,Ccl24,Ptprj,Klf4,Tgfbr2,Runx1,Ccl5,Stat1,Notch2,Cysltr1,Klf2,Cfh,Egr3,Ywhaz,Pml,Spred1,Rbpj,Ptger4,Hdac9,Nr4a1,Rbm15,Vegfa,Rapgef2,Prkcb,Ptgs2	384	646	31053	9.9959	0.25064
T_XXE.v.XXB_UP	1.43406e-11	6.94403	1.12459e-07	GO_BP_Mm	GOBP_LEUKOCYTE_MEDIATED_IMMUNITY	20	Ighm,Ccr2,Ighg2c,Fgl2,Il18r1,C1qa,Nr4a3,C3,C1qb,Nfkbiz,Il2rb,Tnf,Il7r,Gata3,H2-K1,B2m,Ctsh,Cd81,Lamp1,H2-D1	197	454	31053	6.94901	0.418574
Endo_XYE.v.XYB_DOWN	1.30863e-13	6.9418	1.02622e-09	GO_BP_Mm	GOBP_ACTIN_FILAMENT_ORGANIZATION	24	Esam,Tmsb4x,Cfl1,S100a10,Rac1,Itgb1,Rhoc,Pecam1,Capg,Sptbn1,Wdr1,F11r,Tnfaip1,Plec,Capzb,Cyfip1,Pxn,Tpm1,Tpm4,Kank3,Hip1,Eln,Hsp90b1,Nckap1	244	440	31053	8.98876	-0.325992
ASPC_XYE.v.XYB_DOWN	7.51647e-07	5.39691	0.00589441	GO_BP_Mm	GOBP_AUTOPHAGY_OF_MITOCHONDRION	13	Ogt,Map1lc3b,Gabarap,Fis1,Atpif1,Gabarapl2,Pink1,Slc25a4,Tspo,Ulk1,Rb1cc1,Htra2,Phb2	935	80	31053	2.22956	-0.144462
ASPC_XYE.v.XYB_DOWN	1.61269e-11	3.2457	1.26467e-07	GO_BP_Mm	GOBP_ACTIN_FILAMENT_ORGANIZATION	43	Hsp90b1,Sptbn1,S100a10,Tmsb4x,Cald1,Eln,Capg,Itgb1,Rhoc,Arpc1b,Mical2,Nox4,Arap1,Snx9,Cfl1,Sh3pxd2b,Dbn1,Nrp1,Tpm2,Myoc,Arpc2,Cdc42ep5,Fat1,Arpc3,Svil,Dpysl3,Tmsb10,Wasf2,Marcksl1,Pfn1,Prkcd,Marcks,Phactr1,Myh9,Brk1,Sptan1,Actr3,Tmod2,Capzb,Rhog,Gas2l1,Rhoa,Tpm1	935	440	31053	6.89802	-0.18522
ASPC_XXE.v.XXB_UP	5.08043e-10	3.61923	3.98408e-06	GO_BP_Mm	GOBP_ACTIN_FILAMENT_ORGANIZATION	32	Actg1,Gja1,Arpc1b,Pfn1,Rhoc,Tmsb4x,Msrb2,S100a10,Plec,Cfl1,Dbn1,Cgnl1,Eln,Arpc2,Rdx,Mtss1,Tpm1,Zyx,Limch1,Add3,Rock2,Enah,Cotl1,Rnh1,Iqgap2,Tpm4,Sh3pxd2b,Pxn,Aif1l,Arpc1a,Capzb,Dpysl3	624	440	31053	5.39967	0.255054
DC_XYE.v.XYB_DOWN	2.03114e-07	6.92136	0.00159282	GO_BP_Mm	GOBP_BIOLOGICAL_PROCESS_INVOLVED_IN_INTERSPECIES_INTERACTION_BETWEEN_ORGANISMS	11	Cd74,Hspa8,Hspa1b,Lyz2,Cxcl2,Lpl,Hsp90aa1,Ccl6,Hspa1a,Fau,Cfl1	31	1592	31053	2.79783	-0.414966
Mac_XYE.v.XYB_UP	6.01248e-08	6.91627	0.000471498	GO_BP_Mm	GOBP_POSITIVE_REGULATION_OF_CHEMOTAXIS	13	Cxcl12,Ccl2,Ccl7,Aif1,App,Ptprj,Trpv4,Ccl5,Gas6,Cd74,Pla2g7,Vegfa,Cmklr1	384	152	31053	3.32652	0.241265
Mac_XYE.v.XYB_DOWN	5.73218e-30	3.56152	4.49518e-26	GO_BP_Mm	GOBP_CARBOHYDRATE_DERIVATIVE_BIOSYNTHETIC_PROCESS	104	Trem2,Akr1a1,Atp5e,Ndufb11,Atp5h,Atp5g2,Itm2b,Ndufa7,Atp5j,Atp5g1,Ndufb10,Atp5l,Adssl1,Aprt,Ramp1,Ndufs7,Atp5d,Ndufa13,Ndufb8,Atp5j2,Ost4,Ndufa8,Ndufb5,Dad1,Ndufb7,Sdhb,Ndufb9,Ndufb4,Mpc1,Ndufa11,Atp5c1,Ndufv3,Ndufv2,Ndufs3,Hexa,Tmem165,Mpc2,Ndufs5,Alg5,Soat1,Ndufc1,Tmem59,Ndufa6,Tmem106a,Ndufa12,Ndufa10,Ndufs8,Vdac1,Ndufa9,Galnt6,Ndufa2,Ndufb6,Ndufa5,Uap1l1,Guk1,Tmem258,Ndufv1,Krtcap2,Ndufb2,Pig…	1524	595	31053	25.3473	-0.197721
Meso_XXE.v.XXB_DOWN	2.06383e-07	6.90834	0.00161846	GO_BP_Mm	GOBP_NEGATIVE_REGULATION_OF_CYTOKINE_PRODUCTION	12	Ptprc,Srgn,Fn1,Bank1,Cd24a,Laptm5,Zfp36,Klf2,Ccr7,Ptpn22,Cd83,Gimap3	186	290	31053	2.7909	-1.49384
Mac_XXE.v.XXB_DOWN	6.44497e-29	3.4861	5.05414e-25	GO_BP_Mm	GOBP_CARBOHYDRATE_DERIVATIVE_BIOSYNTHETIC_PROCESS	103	Atp5e,Ramp1,Trem2,Cmpk1,Adssl1,Il1b,Aprt,Ndufa6,Xylt1,Eno1,Sdhb,Ndufb2,Atp5g2,Ndufa3,Tmem258,Mpc2,Atp5l,Ndufb5,Ndufv2,B4galnt1,Smpd3,Atp5c1,Ndufb8,Ak2,Ost4,Ndufs8,Ndufb4,Ndufs4,Tkt,Tmem165,Ndufv3,Galnt6,Ndufc1,Pgap2,Ndufb9,Atp5g1,Ndufa8,Atp5j2,Soat1,Dpm3,Ndufa11,Ndufa13,Nme1,Dad1,Ndufa7,Ndufs6,Ndufa9,Uqcc3,Ndufb6,Cmas,Ostc,Mgat5,Vdac1,Ndufa2,Nudt2,Ndufa10,Atp5d,Ndufa1,Ndufb11,Ndufs5,Map2k1,Nus1,P…	1542	595	31053	24.2964	-0.171959
B_XXE.v.XXB_UP	3.13531e-10	6.90482	2.45871e-06	GO_BP_Mm	GOBP_ENDOPLASMIC_RETICULUM_ORGANIZATION	17	Cacna1s,Tram2,Lman1,Sec61a1,Emc4,Ubl4a,Rtn3,Sec31a,Tor1b,Tram1,Jagn1,Emc7,Tmcc1,Myo5a,Tmem33,Emc10,Get4	889	86	31053	5.60929	0.127434
Mac_XXE.v.XXB_DOWN	6.19041e-08	6.9045	0.000485452	GO_BP_Mm	GOBP_MULTIVESICULAR_BODY_SORTING_PATHWAY	12	Snf8,Sort1,Mvb12a,Leprotl1,Ubxn6,Vps36,Vta1,Chmp4b,Chmp1b,Tmem50b,Chmp6,Chmp2a	1542	35	31053	3.31385	-0.0839936
Mac_XYE.v.XYB_DOWN	1.03661e-35	3.04355	8.12907e-32	GO_BP_Mm	GOBP_CARBOHYDRATE_DERIVATIVE_METABOLIC_PROCESS	154	Trem2,Akr1a1,Ucp2,Atp5e,Ndufb11,Hint1,Atp5h,Atp5g2,Ctsl,Itm2b,Ndufa7,Atpif1,Atp5j,Cst3,Atp5g1,Ndufb10,Atp5l,Pgls,Adssl1,Aprt,Ramp1,Gapdh,Ndufs7,Atp5d,Ndufa13,Ndufb8,Bax,Gusb,Atp5j2,Ost4,Ndufa8,Ndufb5,Dad1,Ndufb7,Sdhb,Ndufb9,Hexb,Ndufb4,Mpc1,Ndufa11,Mcee,Mmp12,Atp5c1,Ndufv3,Ndufv2,Ndufs3,Fis1,Hexa,Tmem165,Mpc2,Ndufs5,Fuca1,Alg5,Soat1,Ndufc1,Tmem59,Ndufa6,Tmem106a,Ndufa12,Galc,Slc37a2,Ndufa10,Hmgcl…	1524	1031	31053	31.09	-0.192527
ASPC_XXE.v.XXB_DOWN	2.40562e-08	2.39576	0.000188649	GO_BP_Mm	GOBP_ACTIN_FILAMENT_ORGANIZATION	48	Hsp90b1,Ptger4,Ccl11,Tmod2,Sptbn1,Fat1,Tmeff2,Svil,Slit2,Nox4,Casp4,Tmsb10,Eps8,Bcl2,Tjp1,Icam1,Wnt11,Myadm,Kirrel,Plekhh2,Tpm3,Nrp1,Phldb2,Nck1,Myoc,Ezr,Tgfb3,Ssh2,Marcks,Swap70,Pik3r1,Whamm,Braf,Ap1ar,Wipf1,Pdlim4,Elmo1,Asap3,Arhgef10,Diaph1,Carmil1,Wasf3,Inpp5k,Rictor,Actn4,Actn1,Arhgef2,Arhgap6	1414	440	31053	3.72435	-0.186673
Mac_XXE.v.XXB_UP	6.10333e-07	6.89064	0.00478623	GO_BP_Mm	GOBP_POSITIVE_REGULATION_OF_INTERLEUKIN_6_PRODUCTION	11	App,Stat3,Trpv4,Ncl,Zbtb20,Ptafr,Arid5a,Il16,Unc93b1,Tlr4,Rab7b	486	102	31053	2.32001	0.384798
B_XXE.v.XXB_DOWN	1.84161e-08	6.88929	0.000144419	GO_BP_Mm	GOBP_POSITIVE_REGULATION_OF_LYMPHOCYTE_DIFFERENTIATION	14	Cd74,H2-Aa,Actb,H2-DMa,Tgfb1,Il2rg,Ccr7,Nfkbid,Inpp5d,Hsp90aa1,Malt1,Rhoa,Rhoh,Runx1	464	136	31053	3.84038	-0.347967
B_XXE.v.XXB_UP	4.00389e-08	6.8802	0.000313985	GO_BP_Mm	GOBP_PROTON_MOTIVE_FORCE_DRIVEN_ATP_SYNTHESIS	13	Ndufb9,Ndufs5,Ndufs6,Ndufc1,Ndufa12,mt-Nd4l,Ndufs3,Ndufa11,Ndufv1,Atp5g1,Sdhc,Ndufs8,Stoml2	889	66	31053	3.50309	0.0637188
T_XYE.v.XYB_UP	6.63461e-07	6.87788	0.00520286	GO_BP_Mm	GOBP_WOUND_HEALING	11	C3,Myh9,Cnn2,Ahnak,Plec,Flna,Ptpn6,Elk3,Sdc4,Anxa6,Plek	128	388	31053	2.28376	0.169744
Mac_XXE.v.XXB_DOWN	3.64904e-29	2.79316	2.86158e-25	GO_BP_Mm	GOBP_CARBOHYDRATE_DERIVATIVE_METABOLIC_PROCESS	143	Cd44,Hexb,Atp5e,Ramp1,Gapdh,Trem2,Ucp2,Cmpk1,Adssl1,Il1b,Aprt,Ndufa6,Xylt1,Eno1,Sdhb,Ndufb2,Atp5g2,Ndufa3,Tmem258,Fam20c,Mpc2,Mmp12,Atp5l,Gm2a,Ndufb5,Taldo1,Ndufv2,Bax,B4galnt1,Smpd3,Atp5c1,Ndufb8,Nt5c,Ak2,Ost4,Fis1,Ndufs8,Ndufb4,Pgam1,Ndufs4,Tkt,Tmem165,Ndufv3,Galnt6,Slc37a2,Ndufc1,Pgap2,Ndufb9,Atp5g1,Ndufa8,Atp5j2,Soat1,Dpm3,Ndufa11,Ndufa13,Nme1,Dad1,Ndufa7,Ndufs6,Ndufa9,Uqcc3,Ndufb6,Cmas,Ostc,…	1542	1031	31053	24.5434	-0.171127
Mac_XXE.v.XXB_UP	7.60968e-10	2.78882	5.96751e-06	GO_BP_Mm	GOBP_CARBOHYDRATE_DERIVATIVE_METABOLIC_PROCESS	45	Ednrb,Cfh,Lyve1,Ier3,Gda,mt-Nd2,Hspa1a,Hspa8,App,mt-Co2,Sulf2,mt-Atp6,Cst3,Cmah,Stat3,mt-Nd4,mt-Nd1,Man1a,Rab1a,Hspa1b,Zbtb20,Mgat1,Npl,Bmp2,Tet3,mt-Nd4l,Nupr1,Aoah,Igf1,mt-Nd5,Xdh,Neu1,Pnp,Gns,Cltc,Hpse,Rora,Nudt3,Cbfa2t3,Prpsap1,Dpm2,Hbegf,Ctbs,Atp6v1a,Dse	486	1031	31053	5.22421	0.472817
NK_XYE.v.XYB_DOWN	5.25324e-07	6.8729	0.00411959	GO_BP_Mm	GOBP_PROTEIN_MODIFICATION_BY_SMALL_PROTEIN_CONJUGATION	11	Rps3,Rpl5,Rps7,Rpl23,Fau,Rps27a,Rack1,Rpl11,Rps2,Ubb,Ubc	70	710	31053	2.38515	-0.469652
ASPC_XYE.v.XYB_UP	7.0621e-07	5.16443	0.0055381	GO_BP_Mm	GOBP_B_CELL_ACTIVATION	14	Igkc,Ighm,Nfkbiz,Zfp36l1,Pik3r1,Pnp,Bcl6,Il6,Cd74,St3gal1,Cd320,Tlr4,Rbpj,Tnfaip3	276	305	31053	2.25664	0.246815
Mono_XXE.v.XXB_DOWN	5.39616e-07	6.86571	0.00423167	GO_BP_Mm	GOBP_POSITIVE_REGULATION_OF_IMMUNE_RESPONSE	11	Rps19,H2-Q7,Cd40,Ccr7,H2-M3,B2m,H2-DMb2,H2-D1,Cd74,H2-Q6,Bcl2a1d	72	691	31053	2.37349	-0.418493
Mac_XXE.v.XXB_UP	6.093e-08	6.86476	0.000477813	GO_BP_Mm	GOBP_MOVEMENT_IN_HOST	13	Gas6,Cd209d,Ly6e,Cd209b,Cd209a,Ctsb,Ifitm3,Nrp1,Eps15,Ifitm2,Vps18,Siglec1,Slc3a2	486	121	31053	3.32074	0.709177
B_XXE.v.XXB_DOWN	1.99895e-07	6.86406	0.00156758	GO_BP_Mm	GOBP_REGULATION_OF_ALPHA_BETA_T_CELL_ACTIVATION	12	H2-Ab1,Cd55,Hmgb1,Tgfb1,Smad7,Il2rg,Ccr7,Nfkbid,Malt1,Rhoa,Cd24a,Runx1	464	117	31053	2.80477	-0.359838
NK_XYE.v.XYB_DOWN	1.22603e-08	6.86254	9.61453e-05	GO_BP_Mm	GOBP_ORGANELLE_ASSEMBLY	14	Rps3,Rps14,Rpl5,Rps5,Rps6,Rpl10,Fau,Rps19,Rpl11,Rplp0,Rpl24,Rps23,Rps25,Rpsa	70	905	31053	4.01707	-0.464827
Endo_XYE.v.XYB_DOWN	5.19898e-14	6.85703	4.07704e-10	GO_BP_Mm	GOBP_AMEBOIDAL_TYPE_CELL_MIGRATION	25	Sparc,Cdh5,Cfl1,Rac1,Notch1,Itgb1,Pecam1,Mmrn2,Bmpr2,Iqgap1,Cd63,Hspb1,Edn1,Kdr,Eng,Plec,Gpx1,Sema3g,Pxn,Jup,Sema3f,Col18a1,Rhob,Rtn4,Nckap1	244	464	31053	9.38966	-0.35081
Mac_XXE.v.XXB_UP	1.64105e-07	3.10063	0.00128691	GO_BP_Mm	GOBP_CARBOHYDRATE_METABOLIC_PROCESS	28	Igfbp4,Ier3,Cbr2,Atf3,App,Atf4,Stat3,Nr1d1,Man1a,Plek,Zbtb20,Npl,Ptafr,Slc3a2,Idh2,Nupr1,Aoah,Igf1,Neu1,Slc5a3,Cltc,Rora,Cbfa2t3,Mecp2,Nr3c1,Phka2,Ctbs,Dse	486	577	31053	2.89045	0.435944
T_XXE.v.XXB_UP	1.67244e-12	6.85345	1.31153e-08	GO_BP_Mm	GOBP_POSITIVE_REGULATION_OF_CELL_ADHESION	22	Lgals1,S100a10,Ccr2,Sdc4,Cd44,Il2ra,Thy1,Tnfsf11,Iqgap1,Nr4a3,Anxa1,Actb,Nfkbiz,Icos,Tnf,Cdk6,Il7r,Gata3,B2m,Cd81,Nfkbid,Cdc42	197	506	31053	7.88222	0.466595
T_XXE.v.XXB_DOWN	2.05298e-09	6.83799	1.60994e-05	GO_BP_Mm	GOBP_RIBONUCLEOPROTEIN_COMPLEX_SUBUNIT_ORGANIZATION	16	Rps27,Rps19,Rps28,Snrpg,Rplp0,Fau,Rpl13a,Rpsa,Snu13,Rpl24,Srsf10,Rpl11,Rpl38,Srsf1,Rpl6,Rps5	420	173	31053	4.79319	-0.173253
ASPC_XYE.v.XYB_UP	5.01075e-07	7.11276	0.00392943	GO_BP_Mm	GOBP_B_CELL_DIFFERENTIATION	11	Igkc,Ighm,Nfkbiz,Zfp36l1,Pik3r1,Pnp,Bcl6,Il6,St3gal1,Rbpj,Tnfaip3	276	174	31053	2.40567	0.28483
Mac_XYE.v.XYB_UP	2.21556e-07	6.83385	0.00173744	GO_BP_Mm	GOBP_REGULATION_OF_B_CELL_ACTIVATION	12	Ighm,Cd38,Bank1,Cd81,Lyn,Lilrb4a,Zfp36l1,Il2rg,Slamf8,Tnfaip3,Cd74,Irs2	384	142	31053	2.76009	0.260379
ASPC_XYE.v.XYB_DOWN	1.8735e-11	11.9931	1.4692e-07	GO_BP_Mm	GOBP_BASEMENT_MEMBRANE_ORGANIZATION	13	Col3a1,Nid1,Pmp22,Ctss,Itgb1,Lamc1,Col4a1,Lama2,Lamb1,Mmp11,Ramp2,Lamb2,Plod3	935	36	31053	6.83292	-0.294127
B_XXE.v.XXB_DOWN	6.91633e-07	6.81639	0.00542379	GO_BP_Mm	GOBP_REGULATION_OF_LEUKOCYTE_APOPTOTIC_PROCESS	11	Cd74,Fcmr,Mef2c,Ccr7,Nfkbid,Foxp1,Lyn,Lgals3,Cd24a,Gimap8,Tsc22d3	464	108	31053	2.2657	-0.338696
T_XXE.v.XXB_UP	1.22509e-16	6.81395	9.60719e-13	GO_BP_Mm	GOBP_IMMUNE_EFFECTOR_PROCESS	30	Rora,Lgals1,Ighm,Ccr2,Ighg2c,Fgl2,Tnfaip3,Il18r1,C1qa,Nr4a3,Laptm5,Anxa1,C3,C1qb,Nfkbiz,Il2rb,Tnf,Lcp1,Il7r,Gata3,H2-K1,B2m,Ctsh,Cd81,Mapkapk2,Nfkbid,Lamp1,Irf4,Gpr183,H2-D1	197	694	31053	12.0174	0.427862
ASPC_XXE.v.XXB_DOWN	3.52028e-07	6.71034	0.0027606	GO_BP_Mm	GOBP_BASEMENT_MEMBRANE_ORGANIZATION	11	Col3a1,Mmp11,Nid1,Col4a1,Phldb2,Lama2,Phldb1,Ntn4,Pmp22,Lamc1,Dag1	1414	36	31053	2.559	-0.217335
Mac_XYE.v.XYB_UP	2.23849e-09	6.80987	1.75542e-05	GO_BP_Mm	GOBP_POSITIVE_REGULATION_OF_PEPTIDYL_TYROSINE_PHOSPHORYLATION	16	Ighm,Bank1,Cd81,Lyn,Lilra5,Icam1,App,Ptprj,Ccl5,Parp14,Gas6,Hcls1,Cd74,Ptger4,Ptpn1,Vegfa	384	190	31053	4.75562	0.235539
T_XXE.v.XXB_UP	6.4234e-21	6.80673	5.03723e-17	GO_BP_Mm	GOBP_RESPONSE_TO_CYTOKINE	38	Rora,Gsn,Vim,Ccl8,Cxcr6,Actg1,Capg,Ccr2,Nr1d1,Nfkbia,Ifitm3,Nfkb1,Tnfsf11,Il18r1,Ifngr1,Pf4,Zfp36l1,Laptm5,Cxcl2,Hk2,Anxa1,Lsp1,Klf6,Nfkbiz,Il2rb,Ifitm2,Tnf,Il7r,Gata3,Actr3,Timp2,Ccl6,Klf4,Mapkapk2,Wnk1,Egr1,Cdc42,Col3a1	197	880	31053	16.2978	0.53333
Mac_XYE.v.XYB_UP	5.28774e-37	5.63044	4.14665e-33	GO_BP_Mm	GOBP_CELL_ACTIVATION	80	Igkc,Ighm,Ighg1,Egr1,Cxcl12,Pla2g2d,Nfkbiz,B2m,Dnase1l3,Cd38,Vcam1,Plek,Jun,Jund,Cd86,Sbno2,Bank1,Ccl2,Fgl2,Cd209b,Cd81,Lyn,Cd209d,Aif1,Sema4a,Nlrp3,Lilra5,Ctsc,Lilrb4a,Zfp36l1,Stat3,Il2rg,H2-Aa,H2-Eb1,Dnajb9,Gsn,Icam1,App,Il4ra,Ptprj,Lst1,Cebpb,Tgfbr2,Runx1,Ccl5,Nfil3,Cd274,Gas6,Irf1,Rsad2,Notch2,Slamf8,Ikzf1,Tnfaip3,Cfh,Egr3,Ywhaz,C1qtnf1,Irf2bp2,Rbpj,Cd74,Cd79b,Ptger4,Nr4a3,Clec2i,Hdac9,Pou2f2…	384	1149	31053	32.3823	0.2502
T_XYE.v.XYB_DOWN	2.22572e-11	6.80003	1.74541e-07	GO_BP_Mm	GOBP_NON_MEMBRANE_BOUNDED_ORGANELLE_ASSEMBLY	20	Fau,Rps3,Rpl10,Rps14,Rps6,Rps5,Rplp0,Rps23,Rpl11,Rpl24,Rpsa,Rps25,Rpl5,Rps19,Rpl6,Rps27,Rps15,Npm1,Rpl23a,Nop53	236	387	31053	6.7581	-0.337137
ASPC_XYE.v.XYB_DOWN	4.02426e-09	4.51024	3.15582e-05	GO_BP_Mm	GOBP_ACTIN_FILAMENT_POLYMERIZATION	22	Sptbn1,Tmsb4x,Eln,Capg,Arpc1b,Snx9,Cfl1,Dbn1,Arpc2,Cdc42ep5,Arpc3,Svil,Tmsb10,Pfn1,Prkcd,Myh9,Sptan1,Actr3,Tmod2,Capzb,Rhoa,Tpm1	935	162	31053	4.50089	-0.180054
Mac_XYE.v.XYB_DOWN	4.42933e-11	6.79199	3.47348e-07	GO_BP_Mm	GOBP_PROTEIN_INSERTION_INTO_MEMBRANE	18	Ndufa13,Bax,Wdr83os,Pdcd5,Timm13,Sh3glb1,Emc4,Emc7,Tomm22,Ubl4a,Emc2,Emc6,Tomm40,Emc3,Sgta,Timm10,Emc8,Emc9	1524	54	31053	6.45924	-0.150349
T_XYE.v.XYB_UP	2.03138e-16	6.79097	1.59301e-12	GO_BP_Mm	GOBP_HEMOPOIESIS	29	Igkc,Ighm,Myh9,Cd74,H2-Aa,Cnn2,Tnfaip3,Tmem176a,Fgl2,Egr1,Klf4,Nfkbiz,Ptbp3,Flna,Il2rg,Tmem176b,Tcf7,Il2ra,Fli1,Gpr183,Picalm,Ptpn6,Rbpj,Lbr,Top2b,Ikzf1,Ikzf3,Lgals9,Abi1	128	1036	31053	11.7978	0.22299
Mac_XXE.v.XXB_UP	2.23342e-07	6.78532	0.00175144	GO_BP_Mm	GOBP_POSITIVE_REGULATION_OF_SMOOTH_MUSCLE_CELL_PROLIFERATION	12	Egr1,Jun,Mmp9,Hmox1,Tgfbr2,C3ar1,Ptafr,Egfr,Igf1,S1pr1,Tlr4,Hbegf	486	113	31053	2.7566	0.57248
Meso_XXE.v.XXB_DOWN	2.37113e-09	6.77976	1.85944e-05	GO_BP_Mm	GOBP_IMMUNE_RESPONSE_REGULATING_SIGNALING_PATHWAY	16	Cd79a,Ptprc,Cd79b,Ighm,Laptm5,Ms4a1,Klhl6,Cd22,Cd19,Hspa1a,Cd86,Ccr7,Ptpn22,Irf4,Btla,Rab7b	186	394	31053	4.73062	-1.26651
T_XXE.v.XXB_UP	8.18425e-07	6.77314	0.00641809	GO_BP_Mm	GOBP_MYELOID_LEUKOCYTE_ACTIVATION	11	Rora,Ccr2,Nr1d1,Ifngr1,C1qa,Nr4a3,Anxa1,Il1rl1,Tnf,Rbpj,Irf4	197	256	31053	2.19259	0.503811
Mac_XXE.v.XXB_UP	1.78035e-22	3.89265	1.39615e-18	GO_BP_Mm	GOBP_CELL_ACTIVATION	70	Gas6,Egr1,Jun,Cd209d,Cfh,Mafb,Apoe,Ctsc,Csf1r,Nfkbiz,Cd209b,Fgfr1,Cd209a,Hmox1,App,Sema4a,Wwp1,Rbpj,Itgam,Ighm,Cxcl12,Ccl2,Fcgr2b,Cd38,Tgfbr2,Stat3,Nlrp3,Nr1d1,Il4ra,Pf4,Tcf4,Hsp90aa1,Irf2bp2,Sbno2,Zfp36l1,Dnajb9,Plek,Cd86,Fnip1,C1qa,Dclre1c,Zfp36l2,Jund,Lamp1,Pla2g2d,Mertk,Tfrc,Mef2c,Ptafr,Lyl1,C5ar1,Egfr,Cd81,Grn,Runx1,Il16,Igf1,Kmt2e,Pnp,Vsir,Fcgr3,P2ry12,Rora,Bank1,Tlr4,Kitl,Zmiz1,Tnfaip8l2,N…	486	1149	31053	17.8551	0.511741
Meso_XXE.v.XXB_DOWN	4.21274e-23	6.76831	3.30363e-19	GO_BP_Mm	GOBP_HEMOPOIESIS	42	Ccl5,Cd79a,Ptprc,H2-Aa,Cd79b,Ighm,Cd74,H2-Ab1,Igkc,Cd24a,Laptm5,Ms4a1,Cxcl1,Ets1,Junb,Ly6d,Actb,Cd19,Hspa1a,Zfp36,Irf8,H2-Oa,Gpr183,Dock2,Klf2,Cebpd,Pou2f2,Hmgb2,Ccr7,Ptpn22,Fbn1,Pld4,Siglecg,B2m,Cd83,Ikzf3,Ccr6,Irf4,Mfap5,Gimap3,H2-DMa,Rab7b	186	1036	31053	18.481	-1.50063
ASPC_XXE.v.XXB_UP	3.08274e-07	5.93521	0.00241749	GO_BP_Mm	GOBP_BIOLOGICAL_PROCESS_INVOLVED_IN_INTERACTION_WITH_SYMBIONT	13	Eef1a1,Gapdh,Fn1,Gpx1,Ptx3,Cfl1,Hspa8,Ccl8,Hspd1,Rock2,Smarca4,Ddb1,Cxcl1	624	109	31053	2.61664	0.346654
Endo_XYE.v.XYB_DOWN	2.64548e-07	6.75751	0.00207459	GO_BP_Mm	GOBP_REGULATION_OF_CELL_SUBSTRATE_ADHESION	12	Cd36,Nid1,Cfl1,S100a10,Rac1,Notch1,Itgb1,Dusp3,Iqgap1,Kdr,Jup,Adam15	244	226	31053	2.68307	-0.378567
Meso_XXE.v.XXB_DOWN	2.66342e-08	6.7358	0.000208865	GO_BP_Mm	GOBP_REGULATION_OF_LEUKOCYTE_DIFFERENTIATION	14	Ccl5,Ptprc,H2-Aa,Cd74,Cd24a,Actb,H2-Oa,Ccr7,Fbn1,Cd83,Ikzf3,Ccr6,Gimap3,H2-DMa	186	347	31053	3.68013	-1.60368
B_XXE.v.XXB_DOWN	2.47328e-09	6.73455	1.93954e-05	GO_BP_Mm	GOBP_SIGNAL_TRANSDUCTION_BY_P53_CLASS_MEDIATOR	16	Cd74,Ubb,Ddx5,Rps7,Rpl37,Rpl26,Rps20,Rpl11,Rpl23,Shisa5,Hexim1,Rbm38,Ifi209,Hnrnpk,Nop53,Sp100	464	159	31053	4.7123	-0.331672
ASPC_XYE.v.XYB_DOWN	3.89869e-09	4.17321	3.05735e-05	GO_BP_Mm	GOBP_ACTIN_POLYMERIZATION_OR_DEPOLYMERIZATION	24	Sptbn1,Tmsb4x,Eln,Capg,Arpc1b,Mical2,Snx9,Cfl1,Dbn1,Arpc2,Cdc42ep5,Arpc3,Svil,Tmsb10,Pfn1,Prkcd,Myh9,Brk1,Sptan1,Actr3,Tmod2,Capzb,Rhoa,Tpm1	935	191	31053	4.51465	-0.174771
Mono_XYE.v.XYB_DOWN	1.43895e-11	6.72492	1.12842e-07	GO_BP_Mm	GOBP_RNA_PROCESSING	20	Rps14,Rps16,Rps13,Rps25,Rpl26,Rpl35a,Rpl5,Rps24,Rps7,Rpl7,Rpl11,Rps19,Rps6,Rps8,Rps26,Npm1,Malat1,Rpl14,Rps15,Pcf11	104	888	31053	6.94753	-0.248935
T_XXE.v.XXB_UP	8.69823e-27	6.72223	6.82115e-23	GO_BP_Mm	GOBP_CELL_ACTIVATION	49	Igkc,Rora,Apoe,Gsn,Lgals1,Ighm,Ccr2,Nr1d1,Sdc4,Cd44,Fgl2,Il2ra,Jaml,Thy1,Tnfsf11,Samsn1,Tnfaip3,Il18r1,Ifngr1,F2r,C1qa,Nr4a3,Pf4,Zfp36l1,Laptm5,Anxa1,Actb,Nedd4,Nfkbiz,Il2rb,Il1rl1,Icos,Tnf,Lcp1,Cdk6,Il7r,Gata3,Rbpj,Dgat1,B2m,Cd81,Nfkbid,Ncor1,Lamp1,Egr1,Gnas,Irf4,Gpr183,Ikzf3	197	1149	31053	22.1661	0.484623
Mono_XXE.v.XXB_DOWN	8.14507e-15	6.72213	6.38736e-11	GO_BP_Mm	GOBP_ORGANONITROGEN_COMPOUND_BIOSYNTHETIC_PROCESS	25	Uba52,Rps27,Rpl39,Rpl27,Rps19,Rps21,Rpl27a,Rps7,Rpl34,Rps23,Lars2,Rpl36,Rps15a,Pan3,Rpl37,Rpl35,Ccr7,Rpl9,Rpl30,Rpl11,Rps11,Rpl18a,Galnt11,Rpl37a,Rpl26	72	1604	31053	10.1947	-0.316332
Endo_XYE.v.XYB_DOWN	8.89188e-09	6.72182	6.97301e-05	GO_BP_Mm	GOBP_DEVELOPMENTAL_GROWTH_INVOLVED_IN_MORPHOGENESIS	15	Mgll,Cfl1,Notch1,Itgb1,Bmpr2,Iqgap1,Auts2,Rpl4,Edn1,Sema3g,Sh3glb1,Cyfip1,Sema3f,App,Rtn4	244	284	31053	4.15658	-0.353993
T_XXE.v.XXB_UP	8.81426e-08	6.71863	0.000691215	GO_BP_Mm	GOBP_B_CELL_ACTIVATION	13	Igkc,Lgals1,Ighm,Samsn1,Tnfaip3,Zfp36l1,Laptm5,Nfkbiz,Il7r,Rbpj,Cd81,Gpr183,Ikzf3	197	305	31053	3.16039	0.442991
Mac_XXE.v.XXB_DOWN	4.49947e-19	2.29599	3.52848e-15	GO_BP_Mm	GOBP_CELL_ACTIVATION	131	Cd9,H2-Ab1,Lgals3,H2-Aa,H2-Eb1,Bcl2a1d,Gpnmb,Cd74,Actb,Ccl5,H2-DMb1,Cd79a,Tyrobp,Lat2,Axl,Rps3,Anxa1,Itgax,Nr1h3,Igkc,Evl,Card11,Rpl22,Flna,Lrp1,H2-DMa,Cd44,Adam8,Fyn,Malt1,Fcgr4,Trem2,Il7r,Itgav,Pparg,Gpr137b,Gnas,Il1b,Sirpb1c,Cd79b,Fcer1g,Rps6,Fgr,B2m,Slamf8,Samsn1,Prelid1,Myo1f,Rgcc,Bax,Sh3kbp1,Ptk2b,Slc7a11,Lmo4,Smad7,Abr,Psen2,Rab29,Znhit1,Ppia,Mif,Clec4e,Id2,Ptpn22,Il2rg,Csk,Stap1,Cd274,Prd…	1542	1149	31053	14.4524	-0.264989
Mac_XYE.v.XYB_UP	1.60621e-13	6.54265	1.25959e-09	GO_BP_Mm	GOBP_CELL_ACTIVATION_INVOLVED_IN_IMMUNE_RESPONSE	25	Nfkbiz,Dnase1l3,Sbno2,Fgl2,Cd81,Lyn,Sema4a,Nlrp3,Lilrb4a,Stat3,Icam1,App,Il4ra,Irf1,Notch2,Tnfaip3,Ywhaz,Cd74,Ptger4,Nr4a3,Ly9,Batf,Rabgef1,Lgals9,Fgr	384	309	31053	8.89977	0.222943
ASPC_XXE.v.XXB_DOWN	9.52511e-07	2.15857	0.00746959	GO_BP_Mm	GOBP_ACTIVATION_OF_IMMUNE_RESPONSE	46	Serping1,Colec12,C1ra,C2,C3,Svep1,Cfb,C1s1,Ifi203,Tifa,Tril,Mndal,Ifi207,Esr1,App,Bcl2,Icosl,Nr1h3,Zc3h12a,Cyba,Tlr4,Irgm1,Dusp3,Ezr,Cacnb4,Cacnb3,Irf1,Appl2,Braf,Trim12a,Ddx60,Lacc1,Cyld,Plcl2,Trim12c,Nmi,Rc3h1,Gramd4,Epg5,Tlr3,Foxp1,Nr1d1,Phpt1,Hmgb1,Pten,Dab2ip	1414	468	31053	2.1267	-0.185812
ASPC_XYE.v.XYB_UP	4.05805e-09	4.80229	3.18233e-05	GO_BP_Mm	GOBP_ADAPTIVE_IMMUNE_RESPONSE	21	Ighm,Il4ra,Jchain,Nfkbiz,C3,Irf1,H2-Q4,Pnp,Arid5a,Bcl6,Il6,Cd74,H2-Aa,Irf7,B2m,Myd88,H2-Q7,Smad7,Il17ra,H2-K1,Tnfaip3	276	492	31053	4.49726	0.191654
ASPC_XYE.v.XYB_UP	6.23691e-11	6.42919	4.89099e-07	GO_BP_Mm	GOBP_ADAPTIVE_IMMUNE_RESPONSE_BASED_ON_SOMATIC_RECOMBINATION_OF_IMMUNE_RECEPTORS_BUILT_FROM_IMMUNOGLOBULIN_SUPERFAMILY_DOMAINS	20	Ighm,Il4ra,Nfkbiz,C3,Irf1,H2-Q4,Pnp,Arid5a,Bcl6,Il6,Cd74,H2-Aa,Irf7,B2m,Myd88,H2-Q7,Smad7,Il17ra,H2-K1,Tnfaip3	276	350	31053	6.3106	0.192221
ASPC_XXE.v.XXB_UP	1.24821e-06	3.69345	0.00978844	GO_BP_Mm	GOBP_BIOLOGICAL_PROCESS_INVOLVED_IN_SYMBIOTIC_INTERACTION	19	Eef1a1,Lgals1,Gapdh,Fn1,Axl,Gpx1,Ptx3,Cfl1,Hspa8,Ccl8,Itgb3,Cav1,Hspd1,Rock2,Smarca4,Ddb1,Cxcl1,Slc3a2,Tcp1	624	256	31053	2.00929	0.318648
Mac_XXE.v.XXB_UP	8.16419e-08	6.69868	0.000640236	GO_BP_Mm	GOBP_VIRAL_GENOME_REPLICATION	13	Gas6,Ccl8,Ifi207,Hspa8,Rnasel,Ifitm3,Ddx5,Ifi204,Ifitm2,Ddx3x,Ifi203,Gbp7,Oas2	486	124	31053	3.19366	0.588895
Mac_XYE.v.XYB_UP	8.34198e-19	3.55704	6.54178e-15	GO_BP_Mm	GOBP_CELL_ADHESION	64	Cxcl12,Pla2g2d,Nfkbiz,B2m,Vcam1,Plek,Cd86,Sdc3,Ccl2,Fgl2,Cd209b,Cd81,Lyn,Cd209d,Aif1,Dusp1,Myh10,Nlrp3,Dst,Lilrb4a,Zfp36l1,Marcks,Il2rg,H2-Aa,H2-Eb1,Siglec1,Gsn,Icam1,App,Il4ra,Ptprj,Cebpb,Klf4,Lgals3bp,Trpv4,Tgfbr2,Runx1,Cd33,Ccl5,Csf3r,Cd274,Dab2,Gas6,Cd164,Irf1,Tnfaip3,Cfh,Zfhx3,Egr3,C1qtnf1,Pml,Rbpj,Cd74,Ptger4,Nr4a3,Vmp1,Ly9,Vegfa,H2-Ab1,Hsp90aa1,Cd53,Tspan32,Lgals9,Tfe3	384	1455	31053	14.1843	0.225139
Mac_XXE.v.XXB_UP	8.18388e-07	6.69377	0.0064178	GO_BP_Mm	GOBP_POSITIVE_REGULATION_OF_ENDOTHELIAL_CELL_PROLIFERATION	11	Jun,Ccl24,Fgfr1,Hmox1,Cxcl12,Ccl2,Stat3,Ecm1,Ang,Bmp2,Igf1	486	105	31053	2.19261	0.662369
Mac_XXE.v.XXB_UP	8.18388e-07	6.69377	0.0064178	GO_BP_Mm	GOBP_REGULATION_OF_BIOMINERAL_TISSUE_DEVELOPMENT	11	Gas6,Csf1r,Atf4,Ecm1,Alox5,Ccr1,Mef2c,Bmp2,Bmp2k,Mgp,S1pr1	486	105	31053	2.19261	0.513488
ASPC_XXE.v.XXB_DOWN	3.50673e-08	2.57259	0.000274998	GO_BP_Mm	GOBP_ADAPTIVE_IMMUNE_RESPONSE_BASED_ON_SOMATIC_RECOMBINATION_OF_IMMUNE_RECEPTORS_BUILT_FROM_IMMUNOGLOBULIN_SUPERFAMILY_DOMAINS	41	Serping1,H2-Q4,C1ra,C2,C3,Svep1,H2-D1,H2-K1,C1s1,H2-T23,B2m,H2-Q10,Hfe,H2-Ab1,Rora,H2-Q7,Icosl,H2-Q6,Cd74,H2-Aa,Icam1,Mill2,H2-M3,Arid5a,Tnfsf13b,Zc3h12a,Socs5,Loxl3,Jag1,Fgl2,Swap70,Lyst,Irf1,H2-Eb1,Kmt5b,Rc3h1,Tgfb1,Fas,Nfkb2,Msh2,Hmgb1	1414	350	31053	3.56067	-0.240431
Mac_XYE.v.XYB_UP	2.78255e-07	6.69246	0.00218208	GO_BP_Mm	GOBP_REGULATION_OF_MRNA_PROCESSING	12	Tra2b,Zfp36l1,Ddx5,Hnrnpa2b1,Ythdc1,Sf1,Ptbp3,Ddx17,Hnrnpa0,Rbm15,Celf2,Nup98	384	145	31053	2.66113	0.160461
ASPC_XXE.v.XXB_DOWN	7.01956e-07	3.1373	0.00550474	GO_BP_Mm	GOBP_ADAPTIVE_THERMOGENESIS	24	G0s2,Epas1,Ces1d,Igf1r,Alpl,Il15,Plcl1,Nr1h3,Thra,Tlr4,Per2,Lnpep,Ogt,Appl2,Fabp5,Arrdc3,Ip6k1,Adipor1,Lpin1,Plcl2,Rb1,Scd1,Nr1d1,Ddit3	1414	168	31053	2.25926	-0.129758
Mac_XYE.v.XYB_UP	8.7955e-07	6.68826	0.00689743	GO_BP_Mm	GOBP_TYPE_II_INTERFERON_PRODUCTION	11	Nfkbiz,H2-Q7,Arid5a,Lilrb4a,Pde4b,App,Runx1,Cd274,Gas6,Rnf19b,Lgals9	384	133	31053	2.16131	0.243118
Mac_XYE.v.XYB_UP	9.64545e-11	6.68033	7.56396e-07	GO_BP_Mm	GOBP_REGULATION_OF_CHEMOTAXIS	19	Cxcl12,Ccl2,Ccl7,Lyn,Aif1,Sema4a,Dusp1,App,Ptprj,Trpv4,Ccl5,Gas6,Slamf8,Cd74,Sema6d,Pla2g7,Vegfa,Lgals9,Cmklr1	384	230	31053	6.12125	0.230778
Mac_XXE.v.XXB_UP	2.20684e-16	3.03008	1.7306e-12	GO_BP_Mm	GOBP_CELL_ADHESION	69	Gas6,Dab2,Cd209d,Cfh,Lyve1,Ninj1,Nfkbiz,Folr2,Cd209b,Cd209a,App,Tgfbi,Rbpj,Siglech,Pmp22,Itgam,Stab1,Cxcl12,Ccl2,Tgfbr2,Klf4,Adgrg1,Adam15,Actg1,Nlrp3,Il4ra,Nrp1,Hsp90aa1,Zfp36l1,Alox5,Cd33,Trpv4,Sdc3,Serpinb8,Rab1a,Zfhx3,Plek,Lrp6,Cd86,Rin2,Dusp1,Rhob,Pla2g2d,Cd164,Mertk,Tfrc,Siglec1,Bmp2,Ptafr,Prkx,Egfr,Cd81,Wnk1,Runx1,Igf1,Pnp,Vsir,P2ry12,Hpse,Marcks,Iqgap1,S1pr1,Kitl,Zmiz1,Tnfaip8l2,Kifc3,Ctn…	486	1455	31053	11.7618	0.518689
T_XXE.v.XXB_UP	3.0225e-09	6.67215	2.37024e-05	GO_BP_Mm	GOBP_LEUKOCYTE_MIGRATION	16	Ccl8,Ccr2,Jaml,Thy1,Tnfsf11,Pf4,Cxcl2,Anxa1,Tnf,Itgb7,Gata3,Ccl6,Cd81,Wnk1,Cdc42,Gpr183	197	378	31053	4.62521	0.478278
ASPC_XYE.v.XYB_DOWN	2.00787e-07	4.55323	0.00157457	GO_BP_Mm	GOBP_BLOOD_VESSEL_ENDOTHELIAL_CELL_MIGRATION	17	Col18a1,Anxa1,Hspb1,Itgb1,Rhoj,Apoe,Igf1,Nrp1,Gpx1,Akt1,P2rx4,Amotl1,Fgf18,Tgfb1,Myh9,Csnk2b,Rhoa	935	124	31053	2.80284	-0.208334
Mac_XXE.v.XXB_DOWN	9.74329e-07	1.57783	0.00764069	GO_BP_Mm	GOBP_CELL_ADHESION	114	Cd9,H2-Ab1,Lgals3,H2-Aa,H2-Eb1,Cytip,Plaur,Gpnmb,Cd74,Actb,Ccl5,Rpsa,H2-DMb1,Cadm1,Rpl29,Axl,Rps3,Anxa1,Itgax,Card11,Flna,Lrp1,H2-DMa,Sema4d,Cd44,Myo10,Adam8,Acp5,Malt1,Alcam,Il7r,Itgav,Itgb5,Gnas,Actn1,Il1b,Sirpb1c,Adgre5,Tgm2,Tpm1,Mmp12,Cd63,B2m,Itga5,Myo1f,Rgcc,Il1rn,Ptk2b,Slc7a11,Smad7,Ets1,Ptprs,Ppia,Ptpn22,Itga9,Il2rg,Tnfrsf12a,Cd274,Itga4,Actn4,Cd47,Ilk,Ndfip1,Prkar1a,Smarcb1,Itgb1bp1,Dhps…	1542	1455	31053	2.11687	-0.271335
Mac_XXE.v.XXB_UP	9.00695e-09	6.65574	7.06325e-05	GO_BP_Mm	GOBP_NEGATIVE_REGULATION_OF_INFLAMMATORY_RESPONSE	15	Ier3,Apoe,Zfp36,Fcgr2b,Nlrp3,Nr1d1,Alox5,Tnfrsf1a,Nr1d2,Socs3,Grn,Aoah,Igf1,Rora,Tnfaip8l2	486	144	31053	4.151	0.473518
Meso_XXE.v.XXB_DOWN	8.8704e-13	6.65492	6.95617e-09	GO_BP_Mm	GOBP_POSITIVE_REGULATION_OF_RESPONSE_TO_EXTERNAL_STIMULUS	23	Ccl5,Rac2,Cd74,Fn1,Cd24a,Ctss,Cxcl1,Ets1,Sell,Hspa1a,Nkg7,Cxcr4,Hmgb2,Cd86,Ccr7,Ptpn22,Fbn1,Ccr6,Ly86,Ighg2b,Irf4,Gimap3,Rab7b	186	577	31053	8.15763	-1.40098
ASPC_XYE.v.XYB_DOWN	2.24644e-17	6.10378	1.76166e-13	GO_BP_Mm	GOBP_AEROBIC_RESPIRATION	34	Cox4i1,Atp5j,Chchd10,Uqcrh,Nupr1,Atp5h,Cox5b,Cox5a,Ndufa8,Ndufb11,Cox8a,Mdh2,Cox7a2,Ndufa7,Ndufs3,Ndufc2,Ndufa6,mt-Nd4,Uqcrfs1,Akt1,Atp5d,Pink1,Idh2,Cox6c,Mtch2,Ndufb6,Uqcrb,Uqcrq,Sdhb,Ndufb3,Ndufb5,Mdh1,Ndufa11,Rhoa	935	185	31053	12.7541	-0.13925
Meso_XXE.v.XXB_DOWN	3.00893e-11	6.65146	2.3596e-07	GO_BP_Mm	GOBP_NEGATIVE_REGULATION_OF_IMMUNE_SYSTEM_PROCESS	20	Ptprc,H2-Aa,Cd74,Cd37,H2-Ob,Fn1,Bank1,Cd24a,Laptm5,Cd22,H2-Oa,Cd86,Ptpn22,Fbn1,Siglecg,Cd55,Irf4,Gimap3,Btla,Rab7b	186	502	31053	6.62716	-1.43684
Mono_XXE.v.XXB_DOWN	6.42117e-08	6.651	0.000503548	GO_BP_Mm	GOBP_LYMPHOCYTE_ACTIVATION	13	Il2rg,Relb,Cd40,Flt3,Ccr7,Slamf7,H2-M3,B2m,H2-DMb2,Cd74,H2-Aa,Bcl2a1d,Sdc4	72	843	31053	3.29796	-0.382531
B_XXE.v.XXB_DOWN	2.96925e-09	6.65089	2.32848e-05	GO_BP_Mm	GOBP_REGULATION_OF_ACTIN_FILAMENT_LENGTH	16	Tmsb10,Tmsb4x,Coro1a,Pfn1,Cfl1,Arpc3,Cotl1,Myh9,Fchsd2,Evl,Arpc2,Ssh2,Rhoa,Add3,Actr3,Arpc5	464	161	31053	4.63293	-0.346504
B_XYE.v.XYB_UP	3.17166e-14	6.64804	2.48721e-10	GO_BP_Mm	GOBP_MONONUCLEAR_CELL_DIFFERENTIATION	26	Ighg1,Ighm,Pou2f2,Nfatc1,Ptpn6,Gpr183,Ms4a1,Rasgrp1,Ikzf1,St3gal1,Irf8,Fgl2,Bcl11a,Spib,Irf4,Arid1a,Ptprj,Bmi1,Dtx1,Cbfb,Lgals8,Sp3,Ptprc,Ptger4,Ctla4,Med1	234	519	31053	9.60429	0.190617
Mac_XYE.v.XYB_UP	1.03471e-09	6.64127	8.11418e-06	GO_BP_Mm	GOBP_MYELOID_CELL_HOMEOSTASIS	17	B2m,Ccl2,Zfp36,Lyn,Lilrb4a,Zfp36l1,Stat3,Pde4b,Stat1,Hcls1,Ikzf1,Hspa1a,Klf2,Cfh,Ptbp3,Sod1,Vegfa	384	207	31053	5.09076	0.241992
B_XXE.v.XXB_DOWN	3.42781e-13	6.63715	2.68809e-09	GO_BP_Mm	GOBP_RRNA_METABOLIC_PROCESS	24	Rps27,Rpl27,Rps21,Rpl35a,Rps7,Rps16,Rps19,Rpl35,Rps24,Rps27rt,Rps28,Rpl26,Rps25,Rpl11,Rpl7,Rpl14,Rps8,Rps17,Nop53,Snu13,Exosc4,Nsa2,Rps6,Ncl	464	242	31053	8.57056	-0.30467
Mac_XYE.v.XYB_UP	1.51039e-15	4.17134	1.18445e-11	GO_BP_Mm	GOBP_CELL_CELL_ADHESION	44	Cxcl12,Pla2g2d,Nfkbiz,B2m,Vcam1,Plek,Cd86,Ccl2,Fgl2,Cd209b,Cd81,Lyn,Cd209d,Aif1,Nlrp3,Lilrb4a,Zfp36l1,Il2rg,H2-Aa,H2-Eb1,Icam1,Il4ra,Cebpb,Klf4,Trpv4,Tgfbr2,Runx1,Ccl5,Cd274,Cd164,Irf1,Tnfaip3,Cfh,Egr3,C1qtnf1,Cd74,Nr4a3,Vmp1,Vegfa,H2-Ab1,Hsp90aa1,Cd53,Tspan32,Lgals9	384	853	31053	10.9265	0.240184
Endo_XYE.v.XYB_DOWN	1.07676e-09	6.63659	8.44399e-06	GO_BP_Mm	GOBP_TISSUE_MIGRATION	17	Sparc,Cdh5,Rac1,Notch1,Itgb1,Pecam1,Mmrn2,Bmpr2,Cd63,Hspb1,Kdr,Gpx1,Pxn,Jup,Col18a1,Rhob,Rtn4	244	326	31053	5.07345	-0.349637
Meso_XXE.v.XXB_DOWN	9.35058e-23	6.62757	7.33272e-19	GO_BP_Mm	GOBP_POSITIVE_REGULATION_OF_IMMUNE_SYSTEM_PROCESS	42	Ccl5,Cd79a,Ptprc,Rac2,Coro1a,H2-Aa,Cd79b,Ighm,Cd74,H2-Ab1,H2-Eb1,Cd37,H2-Ob,Cd24a,Laptm5,Ms4a1,H2-DMb2,Cxcl1,Mzb1,Actb,Sell,Klhl6,Cd22,Cd19,Hspa1a,H2-Oa,Ighd,Gpr183,Hmgb2,Cd86,Ccr7,Ptpn22,Cd55,B2m,Jund,Cd83,Ccr6,Ighg2b,Irf4,Gimap3,H2-DMa,Rab7b	186	1058	31053	18.1347	-1.52647
Mac_XXE.v.XXB_UP	2.72073e-10	3.07116	2.1336e-06	GO_BP_Mm	GOBP_CELL_CELL_ADHESION	41	Cd209d,Cfh,Ninj1,Nfkbiz,Cd209b,Cd209a,Itgam,Cxcl12,Ccl2,Tgfbr2,Klf4,Nlrp3,Il4ra,Hsp90aa1,Zfp36l1,Alox5,Trpv4,Serpinb8,Plek,Lrp6,Cd86,Pla2g2d,Cd164,Tfrc,Bmp2,Ptafr,Egfr,Cd81,Wnk1,Runx1,Igf1,Pnp,Vsir,P2ry12,Kitl,Zmiz1,Tnfaip8l2,Kifc3,Ctnnd1,Plxnb2,Ppp3ca	486	853	31053	5.67089	0.502461
ASPC_XXE.v.XXB_UP	2.7907e-11	5.91793	2.18847e-07	GO_BP_Mm	GOBP_AEROBIC_RESPIRATION	22	Atp5d,Atp5e,Uqcrq,Cox5a,Atp5b,Uqcc2,Uqcrh,Cox7a2l,Cox5b,Atp5a1,Mdh2,Uqcr11,Atp5h,Cox4i1,Atp5c1,Idh1,Atp5j2,Sdhb,Vcp,Gadd45gip1,Hif1a,Cox6c	624	185	31053	6.65986	0.170493
B_XXE.v.XXB_DOWN	1.77649e-56	6.61823	1.39313e-52	GO_BP_Mm	GOBP_CELLULAR_MACROMOLECULE_BIOSYNTHETIC_PROCESS	107	Uba52,Rps27,Fau,Rpl27,Rps21,Rps29,Rpl35a,Rps15a,Lars2,Rps7,Rpl21,Rpl37a,Rpl34,Rps16,Rpl39,Rpl9,Rpl37,Rpl36,Rpl38,Btg2,Rps19,Rps23,Rpl30,Rpl35,Rpl18a,Rps13,Eif1,Rps24,Rps26,Rpl27a,Rps28,Rpl26,Zfp36l2,Rpl13a,Rpl19,Rpl29,Rps25,Rps20,Rpl22,Rpl11,Rpl8,Rpl36a,Rpl17,Rpl23,Rpl22l1,Rpl12,Rpl28,Rpl31,Rpl32,Rps10,Rpl6,Rpl15,Rps3a1,Rpl7,Rps5,Abca1,Rpl10a,Rplp2,Rps3,Ppp1r15a,Rpl10,Cirbp,Rps18,Cnbp,Rps27a,Rpl2…	464	1082	31053	51.856	-0.28701
T_XXE.v.XXB_UP	1.02694e-06	6.61803	0.00805327	GO_BP_Mm	GOBP_FAT_CELL_DIFFERENTIATION	11	Rora,Pim1,Nr1d1,Nr4a1,Nr4a3,Zfp36l1,Rgs2,Tnf,Tmem64,Gata3,Klf4	197	262	31053	2.09403	0.538068
T_XXE.v.XXB_UP	8.92644e-16	6.61542	7.00011e-12	GO_BP_Mm	GOBP_POSITIVE_REGULATION_OF_IMMUNE_RESPONSE	29	Ighm,Ccr2,Nr1d1,Nfkbia,Cd44,Nfkb1,Thy1,Tnfaip3,Il18r1,C1qa,Nr4a3,Laptm5,Cyba,Anxa1,Ddx3x,C3,C1qb,Nfkbiz,Tnf,Gata3,H2-K1,B2m,Cd81,Mapkapk2,Nfkbid,Wnk1,Lamp1,Irf4,H2-D1	197	691	31053	11.1549	0.410235
Mac_XYE.v.XYB_UP	1.02295e-07	6.61178	0.0008022	GO_BP_Mm	GOBP_BIOLOGICAL_PROCESS_INVOLVED_IN_INTERACTION_WITH_HOST	13	Ly6e,Gbp7,Cd209b,Cd209d,Gbp2,Gbp3,Siglec1,Gsn,Icam1,Gas6,Cd74,Vps37b,Trim30a	384	159	31053	3.09572	0.270351
Mac_XXE.v.XXB_DOWN	1.98478e-08	1.9123	0.000155647	GO_BP_Mm	GOBP_CELL_CELL_ADHESION	81	Cd9,H2-Ab1,Lgals3,H2-Aa,H2-Eb1,Plaur,Gpnmb,Cd74,Actb,Ccl5,Rpsa,H2-DMb1,Cadm1,Rps3,Anxa1,Itgax,Card11,H2-DMa,Sema4d,Cd44,Myo10,Adam8,Malt1,Alcam,Il7r,Itgav,Itgb5,Gnas,Il1b,Sirpb1c,B2m,Itga5,Rgcc,Il1rn,Slc7a11,Smad7,Ets1,Ptprs,Ppia,Ptpn22,Itga9,Il2rg,Cd274,Itga4,Cd47,Ndfip1,Prkar1a,Smarcb1,Dhps,Tnf,Cd300a,Jak2,Ripk2,Map2k1,Elmo2,Zc3h12a,Itpkb,Smarce1,Tnip1,Fblim1,Rapgef1,Vcam1,Tnfrsf21,Prkcd,Aif1,P…	1542	853	31053	3.80786	-0.289636
ASPC_XXE.v.XXB_DOWN	2.3041e-22	3.59708	1.80688e-18	GO_BP_Mm	GOBP_AMEBOIDAL_TYPE_CELL_MIGRATION	76	Smoc2,Tns3,Serpinf1,Enpp2,Dcn,Cxcl12,Vegfc,Nrp2,Jup,Igf1,Bmp4,Cyp1b1,Rhoj,Wnt5a,Cd63,Srpx2,Atp2b4,Fap,Itga11,Sparc,Cygb,Calr,Slit2,Ets1,Sema6a,Mapre2,Amotl2,Egr3,Ptprg,Grn,Zeb2,Apoe,Nr2f2,Wnt11,Rhob,Ptprm,Akt3,Sash1,Zc3h12a,Spred1,Eng,Nrp1,Thbs1,Kitl,Snai1,Sema6c,Map3k3,Sirt1,Glul,Fgf7,Gata2,Appl2,Braf,Lrp5,Acvrl1,Rin2,Arsb,Jcad,Stard13,Adipor1,Sema3b,Map4k4,Pmp22,Tgfb1,Foxp1,Mecp2,Ephb4,Hdac5,Ac…	1414	464	31053	17.7431	-0.211603
B_XXE.v.XXB_DOWN	3.20253e-08	6.5982	0.000251143	GO_BP_Mm	GOBP_REGULATION_OF_B_CELL_ACTIVATION	14	Cd74,Ighd,Zfp36l2,Laptm5,Tgfb1,Mef2c,Cd19,Il2rg,Zfp36l1,Inpp5d,Lyn,Tbc1d10c,Cd24a,Siglecg	464	142	31053	3.60008	-0.360739
Endo_XYE.v.XYB_DOWN	1.18137e-09	6.59612	9.26434e-06	GO_BP_Mm	GOBP_CELLULAR_RESPONSE_TO_PEPTIDE	17	Ctsd,Cd36,Cfl1,Vim,Rac1,Gnai2,Trem2,Cav1,Lpl,Edn1,Ccnd3,Igf1r,Cyfip1,Pxn,App,Inhbb,Mapk3	244	328	31053	5.03319	-0.348238
B_XYE.v.XYB_UP	1.23573e-12	6.59226	9.69061e-09	GO_BP_Mm	GOBP_MYELOID_CELL_DIFFERENTIATION	23	Nfatc1,Cbfa2t3,Ptpn6,Gpr183,Ptbp3,Stat1,Myh9,Ikzf1,Irf8,Pip4k2a,Spib,Irf4,Rabgap1l,Hif1a,Inpp4b,Cbfb,Lbr,Sp3,Sfxn1,Rb1,Abi1,Med1,Nr3c1	234	463	31053	8.01365	0.152088
T_XXE.v.XXB_UP	2.21611e-19	6.59078	1.73787e-15	GO_BP_Mm	GOBP_CYTOKINE_PRODUCTION	36	Rora,Ccr2,Atp2b1,Lum,Nfkb1,Tnfaip3,Il18r1,Maf,Ifngr1,F2r,Iqgap1,Nr4a3,Furin,Laptm5,Cyba,Anxa1,Srgn,S100a13,Ddx3x,C3,Nfkbiz,Il1rl1,Tnf,Gata3,Rbpj,Tspo,Capn2,B2m,Hilpda,Cd81,Klf4,Mapkapk2,Map2k3,Egr1,Irf4,Col3a1	197	861	31053	14.76	0.44821
Mac_XYE.v.XYB_UP	1.02051e-06	6.58918	0.00800286	GO_BP_Mm	GOBP_NEGATIVE_REGULATION_OF_RESPONSE_TO_BIOTIC_STIMULUS	11	Fgl2,Ifi204,Tap1,Ifi203,Ifi209,Ifi207,Parp14,Smpdl3b,Slamf8,Tnfaip3,Lgals9	384	135	31053	2.09675	0.223246
Mac_XXE.v.XXB_UP	3.63526e-10	6.57206	2.85077e-06	GO_BP_Mm	GOBP_POSITIVE_REGULATION_OF_VASCULATURE_DEVELOPMENT	18	Mmp9,Ninj1,Ccl24,Hmox1,C6,Tgfbr2,Klf4,Stat3,Nrp1,Ecm1,C3ar1,Rhob,Tnfrsf1a,C5ar1,Grn,Runx1,Hpse,Cysltr1	486	175	31053	5.54504	0.547997
T_XXE.v.XXB_UP	1.14574e-07	6.56789	0.000898493	GO_BP_Mm	GOBP_RESPONSE_TO_MOLECULE_OF_BACTERIAL_ORIGIN	13	Vim,Nr1d1,Nfkbia,Nfkb1,Tnfaip3,F2r,Pf4,Cxcl2,Nfkbiz,Tnf,B2m,Mapkapk2,Map2k3	197	312	31053	3.04649	0.479001
B_XYE.v.XYB_DOWN	1.1145e-06	6.56512	0.0087399	GO_BP_Mm	GOBP_CELLULAR_RESPIRATION	11	Uqcrh,Cox4i1,Atp5h,Cox8a,Cox7a2l,Ndufb11,Ndufa6,Atp5d,Cox5a,Cox7a2,Cox5b	215	242	31053	2.05849	-0.246718
B_XYE.v.XYB_DOWN	1.1145e-06	6.56512	0.0087399	GO_BP_Mm	GOBP_REGULATION_OF_PROTEIN_MODIFICATION_BY_SMALL_PROTEIN_CONJUGATION_OR_REMOVAL	11	Rps7,Rps3,Ubb,Rpl11,Rpl23,Rps2,Rpl5,Ppia,Ube2s,Gabarap,Npm1	215	242	31053	2.05849	-0.347943
B_XXE.v.XXB_DOWN	1.92876e-54	6.56	1.51253e-50	GO_BP_Mm	GOBP_AMIDE_METABOLIC_PROCESS	104	Uba52,Rps27,Fau,Rpl27,Rps21,Rps29,Rpl35a,Rps15a,Lars2,Rps7,Rpl21,Rpl37a,Rpl34,Rps16,Rpl39,Rpl9,Rpl37,Rpl36,Rpl38,Btg2,Rps19,Rps23,Rpl30,Rpl35,Rpl18a,Rps13,Eif1,Rps24,Rps26,Rpl27a,Rps28,Rpl26,Zfp36l2,Rpl13a,Rpl19,Rpl29,Rps25,Rps20,Rpl22,Rpl11,Rpl8,Rpl36a,Rpl17,Rpl23,Rpl22l1,Rpl12,Rpl28,Rpl31,Rpl32,Rps10,Rpl6,Rpl15,Rps3a1,Rpl7,Rps5,Rpl10a,Rplp2,Rps3,Ppp1r15a,Rpl10,Cirbp,Rps18,Cnbp,Rps27a,Rpl24,Rpl1…	464	1061	31053	49.8203	-0.28419
B_XYE.v.XYB_UP	1.17707e-07	6.55957	0.000923059	GO_BP_Mm	GOBP_NUCLEOSIDE_PHOSPHATE_BIOSYNTHETIC_PROCESS	13	mt-Atp8,mt-Nd3,mt-Nd4l,mt-Nd6,mt-Nd5,mt-Nd2,mt-Co2,mt-Nd1,mt-Atp6,Atp5k,Atp5a1,Sdha,Prps2	234	263	31053	3.03477	0.222176
Endo_XYE.v.XYB_DOWN	4.40079e-12	6.55705	3.4511e-08	GO_BP_Mm	GOBP_REGULATION_OF_PROTEIN_CONTAINING_COMPLEX_ASSEMBLY	22	Lgals3,Esam,Cd36,Cdh5,Tmsb4x,Cfl1,Rac1,Rhoc,Pecam1,Trem2,Capg,Cav1,Sptbn1,Capzb,Msn,Sh3glb1,Cyfip1,Abca1,Tpm1,Kank3,Eln,Nckap1	244	427	31053	7.46204	-0.344527
Endo_XYE.v.XYB_DOWN	1.29529e-09	6.55615	1.01576e-05	GO_BP_Mm	GOBP_CELLULAR_RESPONSE_TO_CHEMICAL_STRESS	17	Cd36,Psap,Cfl1,Ppia,Trem2,Epas1,Serpinb6a,Cav1,Hspb1,Edn1,Fbln5,Plec,Gpx1,Txn1,App,Rhob,Mapk3	244	330	31053	4.99321	-0.342243
Endo_XYE.v.XYB_DOWN	3.40682e-21	6.55168	2.67163e-17	GO_BP_Mm	GOBP_VASCULATURE_DEVELOPMENT	40	Lgals3,Sparc,Ptprb,Anxa2,Tcf4,Col4a1,Adgrf5,Cdh5,Adgrg1,Sox18,Col4a2,Cldn5,Ramp2,Notch1,Itgb1,Pecam1,Hspg2,Epas1,Mmrn2,Cav1,Bmpr2,Hspb1,Egfl7,Edn1,Kdr,Flt1,Eng,Fbln5,Heg1,Gpx1,Zmiz1,Pxn,Angptl4,Jup,Adam15,Notch4,Col18a1,Rhob,Rtn4,Pxdn	244	777	31053	16.5732	-0.394154
T_XYE.v.XYB_UP	4.31849e-17	6.54539	3.38656e-13	GO_BP_Mm	GOBP_CELL_ACTIVATION	31	Igkc,Ighm,Gsn,Myh9,Cd74,Ywhaz,Lcp1,H2-Aa,Tnfaip3,Fgl2,Egr1,Nfkbiz,Flna,Il2rg,Tcf7,Thy1,Il2ra,Itgal,Gpr183,Ptpn6,Kars,Rbpj,Nedd4,Sdc4,Top2b,Ikzf1,Plek,Ikzf3,H2-Eb1,Hsph1,Lgals9	128	1149	31053	12.4702	0.224364
Mac_XXE.v.XXB_UP	9.57016e-12	2.5305	7.50492e-08	GO_BP_Mm	GOBP_CELL_CELL_SIGNALING	64	Dab2,Ednrb,Egr1,Ccl8,Ly6e,Mmp9,Apoe,Fgfr1,App,Itsn1,Sulf2,Rbpj,Itgam,Stab1,Atf4,Cxcl12,Ccl2,Fcgr2b,Cd38,Klf4,Rab11fip5,Cmah,Stat3,Nr1d1,Alox5,Trpv4,Zeb2,Dlg4,Abca1,Myo5a,Rab1a,Dnm1,Slc38a2,Lrp6,Ddx3x,Ccr1,Gls,Slc6a6,Hrh1,Vps18,Mef2c,Tmem88,Bmp2,Sdcbp,Egfr,Ppp1r9a,Wnk1,Eea1,Runx1,Igf1,Nrros,Fcgr3,P2ry12,Hras,Mecp2,Ptgs1,Rap1b,Nr3c1,Glud1,Slc16a10,Ctnnd1,Atp6ap2,Cdc73,Ppp3ca	486	1616	31053	7.12465	0.494463
Mac_XXE.v.XXB_DOWN	5.43711e-08	2.14958	0.000426378	GO_BP_Mm	GOBP_CELL_CYCLE_PHASE_TRANSITION	57	Rpl17,Gpnmb,Actb,Rpl26,Anxa1,Rpl24,Rps27l,Taf10,Rps6,Cdk2ap2,Psme2,Cks2,Gpr132,Rgcc,Senp2,Arpp19,Anapc11,Id2,Anp32b,Nabp2,Smarcb1,Phb2,Fem1b,Cdc26,Mta3,Dync1li1,Smarce1,Plcg2,Cirbp,Lmnb1,Ing4,Camk2d,Psme1,Ddb1,Aif1,Chmp4b,Actl6a,Zfp830,Msh2,Fzr1,Fbxl15,Rbm38,Syf2,Cdk4,Prpf19,Bub3,Tpra1,Adam17,Lcmt1,Bcl7b,Nsmce2,Chmp2a,Thoc5,Larp7,Rb1,Topbp1,Calm1	1542	534	31053	3.37021	-0.162906
ASPC_XYE.v.XYB_DOWN	1.29384e-13	3.4357	1.01463e-09	GO_BP_Mm	GOBP_AMEBOIDAL_TYPE_CELL_MIGRATION	48	Sparc,Serpinf1,Fn1,Timp1,Fstl1,Calr,Cd63,Col18a1,Lgmn,Loxl2,Anxa1,Bsg,Hspb1,Tns1,Pmp22,Itgb1,Dcn,Grn,Rhoj,Apoe,Igf1,Cfl1,Nrp1,Krit1,Lrp6,Gpx1,Rhob,Tpbg,Ednra,Akt1,P2rx4,Fndc3b,Amotl1,Fgf18,Wasf2,Pfn1,Rtn4,Enpp2,Tgfb1,Vstm4,Myh9,Actr3,Snai1,Tns3,Csnk2b,Fap,Lrp5,Rhoa	935	464	31053	8.99369	-0.237524
T_XXE.v.XXB_UP	2.98677e-19	6.5301	2.34222e-15	GO_BP_Mm	GOBP_REGULATION_OF_IMMUNE_RESPONSE	36	Apoe,Ighm,Ccr2,Nr1d1,Nfkbia,Cd44,Fgl2,Nfkb1,Thy1,Samsn1,Tnfaip3,Il18r1,C1qa,Nr4a3,Laptm5,Cyba,Anxa1,Ddx3x,C3,C1qb,Nfkbiz,Il1rl1,Tnf,Il7r,Gata3,H2-K1,B2m,Ctsh,Cd81,Mapkapk2,Nfkbid,Wnk1,Lamp1,Irf4,Col3a1,H2-D1	197	869	31053	14.6304	0.442244
ASPC_XXE.v.XXB_DOWN	1.95844e-09	5.92601	1.53581e-05	GO_BP_Mm	GOBP_BODY_MORPHOGENESIS	17	Crispld2,Gpc3,Col1a1,Tcf7l2,Pdgfra,Cdon,Phldb2,Phldb1,Tgfb3,Atp6ap2,Braf,Zfp950,Asph,Twist2,Tgfb1,Ski,Dag1	1414	63	31053	4.81366	-0.159145
Endo_XYE.v.XYB_DOWN	4.48837e-10	6.52648	3.51978e-06	GO_BP_Mm	GOBP_NEGATIVE_REGULATION_OF_LOCOMOTION	18	Cfl1,Adgrg1,Cldn5,Rac1,Notch1,Dusp3,Mmrn2,Cav1,Igfbp3,Cd63,Egfl7,Eng,Sema3g,Jup,Sema3f,Tpm1,Adam15,Rhob	244	351	31053	5.45348	-0.36412
Endo_XYE.v.XYB_DOWN	4.06074e-08	6.52648	0.000318444	GO_BP_Mm	GOBP_CELLULAR_RESPONSE_TO_OXIDATIVE_STRESS	14	Cd36,Psap,Cfl1,Ppia,Trem2,Epas1,Hspb1,Edn1,Fbln5,Gpx1,Txn1,App,Rhob,Mapk3	244	273	31053	3.49697	-0.343031
Endo_XYE.v.XYB_DOWN	3.83983e-07	6.52648	0.0030112	GO_BP_Mm	GOBP_REGULATION_OF_SMALL_GTPASE_MEDIATED_SIGNAL_TRANSDUCTION	12	Adgrg1,Notch1,Itgb1,F11r,Cdc42bpa,Tnfaip1,Auts2,Arhgap26,Heg1,Abca1,Git2,Rtn4	244	234	31053	2.52126	-0.352367
T_XXE.v.XXB_DOWN	6.54475e-19	6.52374	5.1324e-15	GO_BP_Mm	GOBP_RIBONUCLEOPROTEIN_COMPLEX_BIOGENESIS	36	Rps27,Rps7,Rpl27,Rpl35a,Rps21,Rps27rt,Rpl35,Rps16,Rps24,Rps19,Rps28,Snrpg,Rplp0,Fau,Rpl13a,Rps17,Rpl26,Nop10,Rpsa,Snu13,Rps8,Utp14b,Rpl24,Srsf10,Rpl11,Rpl38,Frg1,Emg1,Nop14,Rps9,Srsf1,Rpl6,Wdr43,Pin4,Trmt112,Rps5	420	408	31053	14.2897	-0.17969
B_XXE.v.XXB_UP	9.00448e-17	6.52312	7.06131e-13	GO_BP_Mm	GOBP_PROTEIN_FOLDING	31	Prdx4,Fkbp2,Fkbp11,Txndc5,Sdf2l1,Pdia4,Hsp90b1,Dnajc3,Dnajb11,Hspa13,Grn,Tor2a,Dnajc1,Erp44,Hspb1,Pdia3,P4hb,Sdf2,Calr,Dnajc25,Dnlz,Grpel2,Grpel1,Tor1b,Stub1,Dnajc10,Nudcd2,Canx,Chordc1,Ppib,Dnajc7	889	166	31053	12.1511	0.288819
T_XXE.v.XXB_UP	3.83356e-07	6.5226	0.00300628	GO_BP_Mm	GOBP_NEGATIVE_REGULATION_OF_CYTOKINE_PRODUCTION	12	Atp2b1,Nfkb1,Tnfaip3,Furin,Laptm5,Anxa1,Srgn,Il1rl1,Tnf,Gata3,Tspo,Klf4	197	290	31053	2.52197	0.434798
Mono_XXE.v.XXB_DOWN	2.02249e-09	6.52237	1.58604e-05	GO_BP_Mm	GOBP_POSITIVE_REGULATION_OF_IMMUNE_SYSTEM_PROCESS	16	Rps19,H2-Q7,Il2rg,Sema7a,Cd40,Itga4,Zbtb46,Ccr7,H2-M3,B2m,H2-DMb2,H2-D1,Cd74,H2-Aa,H2-Q6,Bcl2a1d	72	1058	31053	4.79969	-0.394655
Mac_XXE.v.XXB_DOWN	4.33583e-07	6.51528	0.00340016	GO_BP_Mm	GOBP_TRICARBOXYLIC_ACID_CYCLE	11	Sdhb,Ndufs4,Idh3b,Mdh1,Mrps36,Suclg1,Aco1,Mdh2,Aco2,Sdhd,Cs	1542	34	31053	2.4685	-0.104859
ASPC_XXE.v.XXB_UP	2.8469e-11	3.75378	2.23254e-07	GO_BP_Mm	GOBP_AMEBOIDAL_TYPE_CELL_MIGRATION	35	Cd248,Anxa3,Tgfbr2,Ctsh,Plpp3,Nr4a1,Tgfb2,Pfn1,Fn1,Gpx1,Clec14a,Plec,Vegfa,Cfl1,Klf4,Atp5b,Snai2,Itgb3,Atp5a1,C1qbp,Has2,Efnb1,Bmper,Gpi1,Fstl1,Anxa6,Rock2,Sema3c,Anxa1,Hmox1,Fgf2,Cap1,Pxn,Glipr2,Hif1a	624	464	31053	6.6512	0.351478
Mac_XXE.v.XXB_UP	3.96806e-09	6.5116	3.11175e-05	GO_BP_Mm	GOBP_GRANULOCYTE_MIGRATION	16	Ccl8,Csf1r,Ccl24,Ccl7,Itgam,Ccl2,Pf4,Trpv4,Ccl12,C3ar1,Hrh1,C5ar1,Mpp1,Fcgr3,Cxcl2,Cmklr1	486	157	31053	4.507	0.555465
Mac_XXE.v.XXB_DOWN	6.92686e-09	1.77202	5.43204e-05	GO_BP_Mm	GOBP_CELL_CYCLE_PROCESS	107	Rpl17,Gpnmb,Actb,Rpl23,Rpl26,Rps3,Anxa1,Rpl24,Flna,Il1b,Rps27l,Ezr,Rhoc,Taf10,Rps6,Cdk2ap2,Psme2,Cks2,Gpr132,Dctn3,Rgcc,Stmn1,Smpd3,Senp2,Arpp19,Znhit1,Anapc11,Bccip,Gadd45a,Ranbp1,Id2,Pin1,Jtb,Anp32b,Nabp2,Banf1,Mybbp1a,Arl3,Smarcb1,Becn1,Tnf,Phb2,Fem1b,Cdc26,Cenpx,Mta3,Bin3,Rtf2,Dync1li1,Nubp1,Pdgfb,Smarce1,Ube2i,Plcg2,Cirbp,Gipc1,Lmnb1,Bcl2l11,Snd1,Nudc,Ing4,Camk2d,Psme1,Ddb1,Aif1,Ppp1r7,Slc25…	1542	1216	31053	4.26504	-0.15101
Mac_XXE.v.XXB_UP	1.1156e-07	2.72391	0.000874854	GO_BP_Mm	GOBP_CELL_JUNCTION_ORGANIZATION	35	Malat1,Apoe,Csf1r,Tns1,Mtss1,Hspa8,App,Itsn1,Sema4a,Pmp22,Itgam,Fcgr2b,Picalm,Actg1,Nrp1,Trpv4,Dlg4,Myo5a,Nrp2,C1qa,Tanc2,Rhob,Mef2c,Sdcbp,C5ar1,Ppp1r9a,Grn,Marcks,Iqgap1,Eef2k,Mecp2,Rap1b,Kifc3,Ctnnd1,Plxnb2	486	821	31053	3.05806	0.433101
Mac_XYE.v.XYB_UP	4.04023e-08	6.50656	0.000316834	GO_BP_Mm	GOBP_POSITIVE_REGULATION_OF_LEUKOCYTE_MEDIATED_IMMUNITY	14	Ighg1,H2-K1,C3,B2m,H2-Q7,Arid5a,Ccl2,H2-Q6,Cd81,Nlrp3,H2-Q4,Rsad2,Dennd1b,Scimp	384	174	31053	3.49917	0.285919
Mac_XXE.v.XXB_UP	1.19041e-07	6.48934	0.000933519	GO_BP_Mm	GOBP_GLIAL_CELL_DEVELOPMENT	13	Csf1r,App,Pmp22,Itgam,Nr1d1,C1qa,C5ar1,Egfr,Grn,Nrros,Tlr4,Arhgef10,Eif2b2	486	128	31053	3.02988	0.36775
ASPC_XXE.v.XXB_UP	4.67079e-80	8.17873	3.66284e-76	GO_BP_Mm	GOBP_AMIDE_BIOSYNTHETIC_PROCESS	130	Rpl10a,Rps18,Rplp0,Rpl13,Rps8,Eef1a1,Rpsa,Rps26,Rps12,Rps14,Eef1b2,Rack1,Rps15a,Rpl23,Rpl32,Rps6,Rps19,Rps13,Rps11,Rps5,Rpl18,Rpl3,Rps4x,Rpl8,Rpl17,Rps9,Rplp1,Rpl5,Rps3,Rpl28,Rpl15,Rps3a1,Rpl6,Rpl12,Rpl24,Rpl11,Rps15,Rps20,Rps27a,Rps24,Rpl41,Rpl18a,Rps2,Rpl26,Rpl19,Rpl23a,Eef2,Rps10,Rpl7,Rpl14,Rpl4,Eef1g,Rpl39,Rpl29,Rpl7a,Rps28,Rplp2,Rpl27a,Rps25,Pabpc1,Rps17,Rpl21,Rps7,Rpl9,Fau,Rpl36a,Rps16,Rpl3…	624	791	31053	75.4362	0.311585
ASPC_XYE.v.XYB_UP	1.13722e-12	4.55164	8.91812e-09	GO_BP_Mm	GOBP_AMIDE_BIOSYNTHETIC_PROCESS	32	Lars2,Uba52,Rps29,Rpl35,Rps28,Rpl38,Rpl37,Rps17,Rps27,Zfp36,Rps21,Rpl36,Rps15,Btg2,Egfr,Zfp36l1,Rpl31,Rpl36a,Smpd3,Il6,Rpl37a,Rps18,Pde12,Hnrnpd,Wt1,St3gal1,Rpsa,Khsrp,Abca8a,Rpl39,Rps8,Ppp1r15a	276	791	31053	8.04973	0.235432
T_XXE.v.XXB_DOWN	3.89127e-07	6.47612	0.00305154	GO_BP_Mm	GOBP_OXIDATIVE_PHOSPHORYLATION	12	mt-Atp6,mt-Co3,mt-Nd3,mt-Cytb,Ndufa3,Chchd10,mt-Atp8,mt-Co1,Dguok,Dnajc15,Sdhb,Ndufa6	420	137	31053	2.51548	-0.109464
Mac_XXE.v.XXB_UP	5.18869e-10	2.78331	4.06897e-06	GO_BP_Mm	GOBP_CELL_MORPHOGENESIS	46	Dab2,Apoe,Csf1r,Ccl24,Lifr,Eps8,App,Sema4a,Pmp22,Ccl7,Snx2,Ighm,Atf4,Cxcl12,Picalm,Nrp1,Mef2a,Jmjd1c,Hsp90aa1,Zeb2,Etv1,Dlg4,Gas7,Fgd4,Lrp6,Nrp2,Tanc2,Lpar1,Mef2c,Arhgap18,Egfr,Ppp1r9a,Impact,Spag9,Trpv2,Unc93b1,Aplp2,Marcks,Iqgap1,Arap1,Eef2k,Mecp2,Raph1,Eif2b2,Plxnb2,Ppp3ca	486	1056	31053	5.39052	0.440577
ASPC_XYE.v.XYB_DOWN	1.9923e-07	4.8308	0.00156237	GO_BP_Mm	GOBP_BONE_MORPHOGENESIS	16	Col1a1,Col3a1,Mmp14,Serpinh1,Gnas,Ltbp3,Hspg2,Thbs3,Msx1,Lrp6,Insig2,Glg1,Dhrs3,Fgf18,Lrp5,Col27a1	935	110	31053	2.80622	-0.2603
Mac_XXE.v.XXB_UP	9.21121e-32	3.76722	7.22343e-28	GO_BP_Mm	GOBP_CELL_MOTILITY	102	Gas6,Dab2,Ednrb,Egr1,Jun,Ccl8,Zfand5,Lyve1,Ier2,Mmp9,Apoe,Csf1r,Ninj1,Tns1,Ccl24,Fgfr1,Eps8,Hmox1,App,Sema4a,Pmp22,Ccl7,Itgam,Cxcl12,Ccl2,Tgfbr2,Klf4,Adgrg1,Plekhg5,Kank2,Adam15,Stat3,Actg1,Nrp1,Pf4,Ecm1,Hspa5,Hsp90aa1,Alox5,Igfbp6,Trpv4,Zeb2,Ccl12,Sdc3,Enpep,Trf,Myo5a,Rab1a,Ang,Lrp6,Lima1,Rin2,Nrp2,C3ar1,Trib1,Ccr1,Dusp1,Ssh2,Rhob,Mertk,Lpar1,Pla2g7,Hrh1,Mef2c,Mylk,Pdgfc,Bmp2,Ptafr,Nav1,Sdcbp,C5…	486	1730	31053	27.1413	0.498927
Mac_XYE.v.XYB_UP	4.34289e-08	6.46938	0.00034057	GO_BP_Mm	GOBP_ANTIGEN_RECEPTOR_MEDIATED_SIGNALING_PATHWAY	14	Ighm,Nfkbiz,Cd38,Cd81,Lyn,Lilrb4a,Pde4b,Ptprj,Usp9x,Cd79b,Clec2i,Lcp2,Prkcb,Dennd1b	384	175	31053	3.46779	0.247699
Mac_XYE.v.XYB_UP	4.34289e-08	6.46938	0.00034057	GO_BP_Mm	GOBP_POSITIVE_REGULATION_OF_LEUKOCYTE_PROLIFERATION	14	Ighm,Cd38,Vcam1,Cd86,Cd209b,Cd81,Lyn,Cd209d,Aif1,Tgfbr2,Ccl5,Cd274,Cd74,Irs2	384	175	31053	3.46779	0.291396
ASPC_XYE.v.XYB_DOWN	8.35593e-07	2.09935	0.00655272	GO_BP_Mm	GOBP_AMIDE_BIOSYNTHETIC_PROCESS	50	Calr,Vim,Rpl29,Rpl10,Dnajc3,Sox4,Eif3f,Pam,Rps3a1,Eif1,Igf1,Eif5,Eif5a,Eif3k,Rps14,App,Rpl21,Npm1,Ndufa7,Cdk4,Mrpl20,Eif3h,Rps4x,Rpl17,Fau,Rps2,Rps11,Srp9,Tia1,Zfp706,Mrpl13,Akt1,Mrpl36,Pink1,Rpl24,Rpl7a,Rpl10a,Prkcd,Gapdh,Rplp1,Eif6,Degs1,Rpl9,Rpl26,Ormdl3,Plxnb2,Larp4b,Tmed2,Polr2g,Rps26	935	791	31053	2.18358	-0.138551
B_XYE.v.XYB_DOWN	4.92271e-09	6.45509	3.86039e-05	GO_BP_Mm	GOBP_MAINTENANCE_OF_LOCATION	16	Tmsb4x,Lgals3,Ftl1,Fth1,Trem2,Lpl,Gsn,Srgn,Calm1,Anxa1,Tmsb10,Cd36,Plin2,Nfkbia,C3,Cyba	215	358	31053	4.41337	-0.3865
Mac_XYE.v.XYB_UP	1.60341e-09	6.45419	1.2574e-05	GO_BP_Mm	GOBP_LYMPHOCYTE_ACTIVATION_INVOLVED_IN_IMMUNE_RESPONSE	17	Nfkbiz,Fgl2,Cd81,Sema4a,Nlrp3,Lilrb4a,Stat3,Icam1,Il4ra,Irf1,Notch2,Tnfaip3,Cd74,Ptger4,Ly9,Batf,Lgals9	384	213	31053	4.90053	0.222178
Mac_XXE.v.XXB_UP	1.19167e-06	6.44813	0.00934507	GO_BP_Mm	GOBP_LYMPHOCYTE_MIGRATION	11	Gas6,Ccl8,Ccl24,App,Ccl7,Cxcl12,Ccl2,Ecm1,Ccl12,Wnk1,S1pr1	486	109	31053	2.02942	0.78768
Mac_XYE.v.XYB_UP	1.26924e-06	6.44594	0.00995341	GO_BP_Mm	GOBP_RESPONSE_TO_CALCIUM_ION	11	Junb,Fosb,mt-Cytb,Jun,Jund,App,Fos,Fus,Homer1,Rasgrp2,Hnrnpd	384	138	31053	2.00203	0.255683
B_XYE.v.XYB_UP	1.56459e-08	6.442	0.000122695	GO_BP_Mm	GOBP_CELL_ACTIVATION_INVOLVED_IN_IMMUNE_RESPONSE	15	Ywhaz,Ptpn6,Gpr183,Rasgrp1,St3gal1,Irf8,Fgl2,Itgal,Hspd1,Lcp1,Irf4,Swap70,Lgals8,Ptprc,Ptger4	234	309	31053	3.91117	0.166963
Mac_XYE.v.XYB_UP	4.30176e-14	2.89813	3.37344e-10	GO_BP_Mm	GOBP_CELL_MOTILITY	62	Mmp9,Egr1,Cxcl12,Ccl12,Vcam1,Jun,Ccl8,Sdc3,Ccl2,Ccl7,Ier2,Cd81,Lyn,Aif1,Sema4a,Dusp1,Myh10,Dcn,Hspa5,Dst,Stat3,Icam1,Pde4b,App,Ccl24,Ptprj,Klf4,Trpv4,Tgfbr2,Ccl5,Zfand5,Csf3r,Cd274,Dab2,Gas6,Ptp4a1,Slamf8,Tnfaip3,Usp9x,Egr3,Nr4a2,Pml,Spred1,Cd74,Ccl4,Ptger4,Arf4,Nr4a3,Hdac9,Sema6d,Nr4a1,Ednrb,Pla2g7,Vegfa,Rapgef2,Irs2,Hsp90aa1,Rabgef1,Lgals9,Ptgs2,Fgr,Cmklr1	384	1730	31053	9.47193	0.237681
ASPC_XXE.v.XXB_UP	1.12835e-70	6.42575	8.84856e-67	GO_BP_Mm	GOBP_AMIDE_METABOLIC_PROCESS	137	Spon1,Rpl10a,Rps18,Rplp0,Rpl13,Rps8,Eef1a1,Rpsa,Rps26,Rps12,Rps14,Eef1b2,Rack1,Rps15a,Rpl23,Rpl32,Rps6,Rps19,Rps13,Rps11,Rps5,Rpl18,Rpl3,Rps4x,Rpl8,Rpl17,Rps9,Rplp1,Rpl5,Rps3,Rpl28,Rpl15,Rps3a1,Rpl6,Rpl12,Rpl24,Rpl11,Rps15,Rps20,Rps27a,Rps24,Rpl41,Rpl18a,Rps2,Rpl26,Rpl19,Rpl23a,Eef2,Rps10,Rpl7,Rpl14,Rpl4,Eef1g,Rpl39,Rpl29,Rpl7a,Rps28,Rplp2,Rpl27a,Rps25,Pabpc1,Rps17,Rpl21,Rps7,Ctsh,Rpl9,Fau,Rpl36a…	624	1061	31053	66.0531	0.329244
ASPC_XYE.v.XYB_UP	6.4774e-14	4.13565	5.07957e-10	GO_BP_Mm	GOBP_AMIDE_METABOLIC_PROCESS	39	Lars2,Spon1,Uba52,Rps29,Rpl35,Rps28,Rpl38,Rpl37,Rps17,Rps27,Zfp36,Rps21,Hsd11b1,Rpl36,Rps15,Btg2,Ces1d,Egfr,Zfp36l1,Rpl31,Rpl36a,Smpd3,Pnp,Il6,Rpl37a,Ntrk2,Rps18,Pde12,Hnrnpd,Wt1,St3gal1,Rpsa,Gda,Khsrp,Abca8a,Rpl39,Rps8,Ppp1r15a,Plpp3	276	1061	31053	9.29417	0.238196
ASPC_XYE.v.XYB_DOWN	8.71894e-12	2.34767	6.83739e-08	GO_BP_Mm	GOBP_AMIDE_METABOLIC_PROCESS	75	Hsp90b1,Aebp1,Calr,Hexa,Psap,Vim,Cpxm1,Rpl29,Rpl10,Dnajc3,Sox4,Eif3f,Spcs1,Sec11a,Pam,Smpdl3a,Apoe,Rps3a1,Tmed10,Eif1,Igf1,Cpq,Eif5,Acot7,Eif5a,Psenen,Eif3k,Rps14,Ifngr1,Hexb,App,Rpl21,Npm1,Spcs2,Ndufa7,Cdk4,Mrpl20,Eif3h,Rps4x,Mme,Rpl17,Fau,Rps2,Rps11,Srp9,Tia1,Zfp706,Mrpl13,Prnp,Akt1,Hmgcs2,Mrpl36,Pink1,Rpl24,Rpl7a,Rpl10a,Glud1,Prkcd,Rtn4,Gapdh,Rplp1,Atp6ap2,Eif6,Degs1,Nagk,Npepps,Rpl9,Rpl26,Orm…	935	1061	31053	7.16511	-0.164767
ASPC_XXE.v.XXB_DOWN	7.064e-10	4.42913	5.53959e-06	GO_BP_Mm	GOBP_AMINOGLYCAN_METABOLIC_PROCESS	24	Itih5,Ptger4,Dcn,Bgn,Pdgfrb,Csgalnact1,Egflam,Hs3st1,Hexa,Hexb,Il15,Spock2,Smpd3,Gns,Abcc5,Arsb,Hs2st1,Chst12,Csgalnact2,Cd44,Tgfb1,Idua,Habp4,Foxc1	1414	119	31053	5.25652	-0.21352
Meso_XXE.v.XXB_DOWN	4.50203e-07	6.42122	0.00353049	GO_BP_Mm	GOBP_RESPONSE_TO_MOLECULE_OF_BACTERIAL_ORIGIN	12	Ccl5,Cd24a,Cxcl1,Zfp36,Irf8,Hmgb2,Cd86,Ccr7,Ptpn22,Cd55,B2m,Ly86	186	312	31053	2.45217	-1.36886
Mac_XXE.v.XXB_DOWN	3.11882e-14	1.85085	2.44578e-10	GO_BP_Mm	GOBP_CELL_MOTILITY	159	Tmsb4x,Tmsb10,Cd9,Lgals3,Rps19,Gpnmb,Pfn1,Cd74,Actb,Ccl5,Cadm1,Axl,Anxa1,Itgax,Evl,Flna,Lrp1,Sema4d,Cd44,Myo10,Adam8,Fyn,Hexb,Acp5,Rpl13a,Trem2,Itgav,Pparg,Itgb5,Rack1,S100a11,Il1b,Rhoc,Fcer1g,Tpm1,Mmp12,Cd63,Fgr,Slamf8,Vim,Gpsm3,Itga5,Cxcl16,Csnk2b,Bin2,Sorl1,Mien1,Scarb1,Myo1f,Rgcc,Bax,Svbp,Il1rn,Smpd3,Sh3kbp1,Arf6,Ptk2b,Lmo4,Abr,Ets1,Naca,Tgfbr1,Aimp1,Rnh1,Gadd45a,Ptgs2,Ppia,Ccl9,Rhog,Mif,Ptpn…	1542	1730	31053	9.61158	-0.235188
B_XXE.v.XXB_DOWN	1.98258e-11	6.41742	1.55474e-07	GO_BP_Mm	GOBP_REGULATION_OF_LYMPHOCYTE_DIFFERENTIATION	21	Cd74,H2-Aa,Actb,H2-DMa,Zfp36l2,Hmgb1,Tgfb1,Smad7,Il2rg,Ccr7,H2-Oa,Nfkbid,Zfp36l1,Zfp608,Inpp5d,Hsp90aa1,Malt1,Rhoa,Cd24a,Rhoh,Runx1	464	219	31053	6.80834	-0.356757
B_XXE.v.XXB_DOWN	2.19186e-12	6.4136	1.71885e-08	GO_BP_Mm	GOBP_T_CELL_PROLIFERATION	23	H2-Aa,Coro1a,Cd37,Laptm5,H2-DMb2,Cd55,Hmgb1,Tgfb1,Satb1,H2-DMb1,Rps3,Sdc4,Ccr7,Cxcr4,Ripor2,Msn,Tspan32,Malt1,Lgals3,Rac2,Cd24a,Slfn2,Rps6	464	240	31053	7.76476	-0.339128
T_XYE.v.XYB_UP	1.37029e-07	6.4102	0.00107458	GO_BP_Mm	GOBP_ADAPTIVE_IMMUNE_RESPONSE	13	Ighm,Jchain,C3,Cd74,H2-Aa,Tnfaip3,Fgl2,Nfkbiz,Gpr183,Ptpn6,Nedd4,H2-Eb1,Lgals9	128	492	31053	2.96876	0.24663
Endo_XYE.v.XYB_DOWN	5.08858e-08	6.4091	0.000399046	GO_BP_Mm	GOBP_HEART_MORPHOGENESIS	14	Rac1,Notch1,Bmpr2,Edn1,Eng,Heg1,Zmiz1,Tpm1,Gng5,Adam15,Nipbl,Eln,Rtn4,Fkbp1a	244	278	31053	3.39898	-0.321023
Meso_XXE.v.XXB_DOWN	1.83309e-16	6.40532	1.43751e-12	GO_BP_Mm	GOBP_REGULATION_OF_CELL_ADHESION	31	Ccl5,Ptprc,Rac2,Coro1a,H2-Aa,Cd74,H2-Ab1,H2-Eb1,Cd37,H2-Ob,Fn1,Cytip,Cd24a,Laptm5,H2-DMb2,Ets1,Actb,Gsn,H2-Oa,Postn,Cxcr4,Cd86,Ccr7,Ptpn22,Cd55,B2m,Cd83,Cfl1,Gimap3,Btla,H2-DMa	186	808	31053	11.8424	-1.62633
ASPC_XXE.v.XXB_DOWN	3.35149e-29	2.70483	2.62824e-25	GO_BP_Mm	GOBP_ANATOMICAL_STRUCTURE_FORMATION_INVOLVED_IN_MORPHOGENESIS	151	Smoc2,Spry1,Vtn,Serpinf1,Cd9,Thsd7a,Enpp2,Dcn,C3,Cxcl12,Sfrp1,Ccl11,Vegfc,Ifitm1,Nrp2,Tmod2,F3,Jup,Sptbn1,Bmp4,Mdk,Cyp1b1,Nfib,Pdgfrb,Rhoj,Adm,Wnt5a,Srpx2,Hspg2,Atp2b4,Fap,Junb,Agtr1a,Thbs2,Sparc,Aldh1a3,Epas1,Slit2,Mfge8,Ets1,Arhgap24,Col3a1,Col4a2,Tm4sf1,Col1a1,Fzd1,Tnrc6c,Mxi1,Rora,Flt3l,Sema6a,Spry2,Hes1,Amotl2,Slc40a1,Tjp1,Lfng,Egr3,Col4a1,Grn,Sbno2,Zeb2,Wnt11,Tnfsf12,Sulf1,Rhob,Ace,Ptprm,Ak…	1414	1226	31053	24.5803	-0.211156
Meso_XXE.v.XXB_DOWN	4.65732e-07	6.4007	0.00365227	GO_BP_Mm	GOBP_NEGATIVE_REGULATION_OF_CELL_ADHESION	12	Ptprc,H2-Aa,Cd74,Cd37,Cd24a,Laptm5,Postn,Cd86,Ptpn22,Cfl1,Gimap3,Btla	186	313	31053	2.43744	-1.62978
B_XXE.v.XXB_DOWN	4.22496e-20	6.3972	3.31321e-16	GO_BP_Mm	GOBP_RIBONUCLEOPROTEIN_COMPLEX_BIOGENESIS	39	Rps27,Fau,Rpl27,Rps21,Rpl35a,Rps7,Rps16,Rpl38,Rps19,Rpl35,Snrpg,Rps24,Rps27rt,Rps28,Rpl26,Rpl13a,Rps25,Rpl11,Rpl6,Rpl7,Rps5,Rpl10,Rpl24,Rpsa,Sf3b1,Rpl14,Hsp90aa1,Rps8,Rps17,Nop53,Snrpf,Snu13,Mbnl1,Exosc4,Glul,Nsa2,Rps6,Psip1,Ncl	464	408	31053	15.4798	-0.294517
Mac_XYE.v.XYB_UP	5.01055e-08	6.39627	0.000392928	GO_BP_Mm	GOBP_POSITIVE_REGULATION_OF_ENDOPEPTIDASE_ACTIVITY	14	Pmaip1,Picalm,Lyn,Ifi204,Nlrp3,Stat3,Ddx3x,Ifi203,Gsn,Ifi209,App,Ifi207,Stat1,Pml	384	177	31053	3.40569	0.225468
T_XXE.v.XXB_DOWN	5.43361e-09	6.39444	4.26104e-05	GO_BP_Mm	GOBP_REGULATION_OF_RNA_SPLICING	16	Rps26,Rps13,Magoh,Hnrnpa2b1,Tra2b,Slc38a2,Rbm38,Cirbp,Srsf10,Cdk12,Srsf7,Srsf2,Polr2a,Srsf1,Larp7,Eny2	420	185	31053	4.37048	-0.154791
Endo_XYE.v.XYB_DOWN	4.81025e-07	6.38994	0.0037722	GO_BP_Mm	GOBP_VASCULAR_PROCESS_IN_CIRCULATORY_SYSTEM	12	Mgll,Cd36,Cdh5,Cldn5,Ramp2,Cav1,Itga1,Bmpr2,Edn1,Kdr,Plec,Gpx1	244	239	31053	2.42341	-0.380634
Mac_XYE.v.XYB_DOWN	8.8331e-11	1.71959	6.92692e-07	GO_BP_Mm	GOBP_CELL_MOTILITY	146	Tmsb4x,Lgals3,Trem2,Ccl6,Ppia,Cd9,Fcer1g,Anxa1,Cd63,Vim,Pfn1,Rhoc,Ccl9,Gpnmb,Anxa5,S100a11,Pltp,Rps19,Rnh1,Lamtor2,Adam8,Lrp1,Pf4,Cfl1,Lgmn,Lmna,Gnai2,Naca,Rack1,Bax,Brk1,Hexb,Gpx1,Mien1,Coro1c,Mmp12,Ppib,Rtn4,Rnf7,Anxa3,Myo10,Apoe,Apbb2,Selenok,Arpc2,Tpm1,Arpc5,Pmp22,Map2k2,Tmsb10,Mif,Plec,Cklf,Rab11a,Spp1,Aimp1,Wasf2,Pdcd6,Bsg,Cd300a,P2rx4,Yif1b,Cadm1,Pycard,Rac1,Dag1,Ilk,Pin1,Sh3kbp1,Tspo,Arpc…	1524	1730	31053	6.15946	-0.223894
Mac_XXE.v.XXB_UP	1.73575e-09	6.38951	1.36118e-05	GO_BP_Mm	GOBP_ENDOTHELIAL_CELL_PROLIFERATION	17	Jun,Apoe,Ccl24,Fgfr1,Hmox1,Cxcl12,Ccl2,Stat3,Ecm1,Alox5,Enpep,Ang,Mef2c,Bmp2,Prkx,Igf1,Xdh	486	170	31053	4.86609	0.572449
Mac_XXE.v.XXB_UP	1.22652e-07	2.81514	0.000961839	GO_BP_Mm	GOBP_CELL_PART_MORPHOGENESIS	33	Apoe,Csf1r,Lifr,App,Sema4a,Pmp22,Snx2,Cxcl12,Picalm,Nrp1,Mef2a,Hsp90aa1,Zeb2,Etv1,Dlg4,Gas7,Nrp2,Tanc2,Mef2c,Egfr,Ppp1r9a,Impact,Spag9,Trpv2,Aplp2,Marcks,Iqgap1,Eef2k,Mecp2,Raph1,Eif2b2,Plxnb2,Ppp3ca	486	749	31053	3.0169	0.399303
ASPC_XYE.v.XYB_DOWN	1.49792e-20	2.76313	1.17466e-16	GO_BP_Mm	GOBP_ANATOMICAL_STRUCTURE_FORMATION_INVOLVED_IN_MORPHOGENESIS	102	Sparc,Col1a1,Col3a1,Serpinf1,Lgals3,Cd9,Mmp2,Col5a2,Col8a1,Sptbn1,Mfap2,Fn1,Mafb,Mdk,Fhl2,Psap,Col18a1,Trem2,Fzd1,Anxa2,Angptl4,Thbs2,Loxl2,Tyrobp,Cald1,Col4a2,Fbln5,Col5a1,Sox4,Anxa1,Bsg,Hspb1,Pmp22,Itgb1,Dcn,Gnas,Col4a1,F3,Mfge8,Grn,Cd36,Pdgfrb,Rhoj,Adam12,Akap13,Hspg2,Hsbp1,Ramp2,Thbs3,Gng5,Sulf1,Msx1,Cfl1,Luzp1,Aldh1a1,Nrp1,Cd81,Pkd1,Mxi1,Krit1,Lrp6,Ptgfrn,Myl9,Gpx1,Cfh,Rhob,Meox1,Ednra,Adamt…	935	1226	31053	15.9301	-0.244962
B_XXE.v.XXB_DOWN	4.49947e-07	6.37377	0.00352849	GO_BP_Mm	GOBP_CD4_POSITIVE_ALPHA_BETA_T_CELL_ACTIVATION	12	Cd55,Hmgb1,Tgfb1,Satb1,Smad7,Il2rg,Ccr7,Nfkbid,Foxp1,Malt1,Cd24a,Runx1	464	126	31053	2.45241	-0.331492
ASPC_XXE.v.XXB_UP	1.07001e-17	3.04432	8.39104e-14	GO_BP_Mm	GOBP_ANATOMICAL_STRUCTURE_FORMATION_INVOLVED_IN_MORPHOGENESIS	75	Il4ra,Ngfr,Actg1,Cd34,Csrp2,Anxa3,Tgfbr2,Rps7,Ctsh,Jak1,S100a1,Atp8b1,Nr4a1,Ackr3,Tgfb2,Pfn1,Fn1,Cntn1,Gpx1,Ptgis,Tmem100,Anxa2,Clec14a,Ehd1,Nr4a3,Plec,Fkbp1a,Vegfa,Cfl1,Klf4,Egr2,Atp5b,Snai2,Ext1,Ccl2,Pim1,Cxcl10,Ccl8,Itgb3,Gng5,Ramp2,Wnt2,Emilin2,Rbp4,Adamts1,Taf10,Bmper,Flnc,Tcf21,Myl9,Cav1,Ror2,Gpi1,Tpm1,Dusp1,Ctr9,Rock2,Sema3c,Enah,Smarca4,Myof,Anxa1,Rnh1,Vegfd,Hmox1,Fgf2,Ncl,Pxn,Il18,Axin2,…	624	1226	31053	13.0762	0.365531
ASPC_XYE.v.XYB_UP	4.89072e-09	3.1202	3.8353e-05	GO_BP_Mm	GOBP_ANATOMICAL_STRUCTURE_FORMATION_INVOLVED_IN_MORPHOGENESIS	34	Il4ra,Jun,Hk2,Pim1,Junb,Ar,C3,Spry2,Dusp1,Tcf21,Sox9,Smpd3,Atp8b1,Kdm6b,Tnfaip2,Bcl6,Plau,Adamts1,Klf4,Meis1,Wt1,Ptgis,Ccl11,Ywhaz,Twsg1,Rnf213,Smoc2,Ptgs2,Ppp1r15a,Elk3,Stk3,Rbpj,Cav1,Tnfaip3	276	1226	31053	4.4162	0.195654
ASPC_XXE.v.XXB_DOWN	7.3357e-07	2.53111	0.00575265	GO_BP_Mm	GOBP_ANATOMICAL_STRUCTURE_MATURATION	34	C3,Igf1,Wnt5a,Cdkn1c,Epas1,App,Bcl2,Adamts12,Ngf,Hes1,Ctsl,Il15,Pde3a,Myoc,Ano6,Foxo3,Atp6ap2,Runx1,Ntn4,Gata2,Ift80,Lgi4,Ebp,Reck,Lrrk2,Rb1,Pmp22,Tgfb1,Ddit3,Mecp2,Ptbp3,Rere,Sirt2,Dag1	1414	295	31053	2.24013	-0.169033
T_XXE.v.XXB_UP	2.35337e-11	6.34141	1.84551e-07	GO_BP_Mm	GOBP_CELLULAR_RESPONSE_TO_LIPID	21	Rora,Vim,Pim1,Nr1d1,Nfkbia,Nfkb1,Tnfaip3,Nrip1,Nr3c1,Pf4,Zfp36l1,Cxcl2,Anxa1,Nedd4,Nfkbiz,Tnf,B2m,Ncor1,Ar,Map2k3,Gnas	197	522	31053	6.73388	0.483845
Meso_XXE.v.XXB_DOWN	2.34379e-17	6.33993	1.838e-13	GO_BP_Mm	GOBP_REGULATION_OF_IMMUNE_RESPONSE	33	Cd79a,Ptprc,Rac2,Cd79b,Ighm,Cd74,H2-Ab1,Cd37,Cd24a,Laptm5,Ms4a1,H2-DMb2,Cd8b1,Klhl6,Cd22,Cd19,Hspa1a,Ighd,Hmgb2,Cd86,Ccr7,Ptpn22,Hcst,Siglecg,Cd55,B2m,Ccr6,Ighg2b,Irf4,Gimap3,Btla,H2-DMa,Rab7b	186	869	31053	12.7357	-1.35765
Mac_XXE.v.XXB_UP	1.50188e-09	2.31225	1.17777e-05	GO_BP_Mm	GOBP_CELL_PROJECTION_ORGANIZATION	60	Dab2,Jun,Ehd4,Apoe,Csf1r,Lifr,Fgfr1,Eps8,App,Itsn1,Sema4a,Pmp22,Snx2,Cxcl12,Fcgr2b,Cd38,Klf4,Picalm,Nrp1,Hspa5,Mef2a,Hsp90aa1,Trpv4,Zeb2,Etv1,Dlg4,Btg2,Mylip,Plek,Gas7,Fgd4,Lrp6,Lima1,Nrp2,Rapgef6,Tanc2,Lpar1,Mef2c,Mylk,Egfr,Ppp1r9a,Impact,Grn,Spag9,Neu1,Trpv2,P2ry12,Aplp2,Marcks,Iqgap1,Arap1,Hras,S1pr1,Eef2k,Mecp2,Nr3c1,Raph1,Eif2b2,Plxnb2,Ppp3ca	486	1658	31053	4.92894	0.442013
ASPC_XXE.v.XXB_UP	3.36213e-07	4.22528	0.00263659	GO_BP_Mm	GOBP_CARTILAGE_DEVELOPMENT	18	Tgfbr2,Bmp8a,Tgfb2,Chst11,Prrx2,Efemp1,Maf,Osr2,Snai2,Ext1,Sox5,Ror2,Anxa6,Fgf2,Sulf2,Axin2,Hif1a,Sfrp2	624	212	31053	2.57896	0.289631
Endo_XYE.v.XYB_DOWN	3.56655e-16	6.33268	2.79689e-12	GO_BP_Mm	GOBP_POSITIVE_REGULATION_OF_LOCOMOTION	31	Lgals3,Sparc,Cdh5,Tmsb4x,Cfl1,Gpnmb,Rac1,Notch1,Itgb1,Rhoc,Pecam1,Gnai2,Trem2,Cav1,Bmpr2,Iqgap1,S100a11,Hspb1,Edn1,Kdr,Flt1,Igf1r,Sema3g,Sema3f,App,Wnk1,Nipbl,Col18a1,Rhob,Rtn4,Mapk3	244	623	31053	11.5533	-0.348796
T_XXE.v.XXB_UP	2.26435e-10	6.33184	1.7757e-06	GO_BP_Mm	GOBP_CELLULAR_RESPONSE_TO_ORGANIC_CYCLIC_COMPOUND	19	Rora,Pim1,Nfkbia,Nfkb1,Nrip1,Nr3c1,Nr4a3,Atp2b4,Zfp36l1,Anxa1,Actb,Nedd4,Tnf,Hsp90b1,Ncor1,Diaph1,Ar,Egr1,Gnas	197	473	31053	5.75063	0.445488
Mac_XXE.v.XXB_UP	2.29354e-10	6.32295	1.79859e-06	GO_BP_Mm	GOBP_CELLULAR_RESPONSE_TO_SALT	19	Egr1,Jun,Ly6e,Junb,Fosb,Fus,Mt1,Mef2a,Chp2,Dlg4,Jund,Mef2c,Mylk,Wnk1,P2ry12,Iqgap1,Alox5ap,Fos,Mecp2	486	192	31053	5.74507	0.472866
Mac_XXE.v.XXB_UP	7.1946e-07	3.026	0.00564201	GO_BP_Mm	GOBP_CELL_SURFACE_RECEPTOR_SIGNALING_PATHWAY_INVOLVED_IN_CELL_CELL_SIGNALING	26	Dab2,Ednrb,Egr1,Apoe,App,Sulf2,Rbpj,Itgam,Klf4,Cmah,Zeb2,Dlg4,Lrp6,Ddx3x,Mef2c,Tmem88,Bmp2,Egfr,Ppp1r9a,Wnk1,Eea1,Mecp2,Ctnnd1,Atp6ap2,Cdc73,Ppp3ca	486	549	31053	2.24857	0.514812
ASPC_XXE.v.XXB_DOWN	9.81443e-26	3.59884	7.69647e-22	GO_BP_Mm	GOBP_ANGIOGENESIS	88	Smoc2,Serpinf1,Thsd7a,Enpp2,Dcn,C3,Cxcl12,Ccl11,Vegfc,Nrp2,F3,Jup,Bmp4,Mdk,Cyp1b1,Pdgfrb,Rhoj,Adm,Wnt5a,Srpx2,Hspg2,Atp2b4,Fap,Agtr1a,Thbs2,Sparc,Epas1,Slit2,Mfge8,Ets1,Arhgap24,Col4a2,Rora,Sema6a,Spry2,Amotl2,Tjp1,Egr3,Col4a1,Grn,Tnfsf12,Sulf1,Rhob,Ace,Ptprm,Akt3,Sash1,Zc3h12a,Fzd4,Spred1,Eng,Pdgfra,Nrp1,Thbs1,Ecm1,Stim1,Creb3l1,Map3k3,Sirt1,Glul,Epn2,Erap1,Runx1,Gata2,Acvrl1,Sh2b3,Plau,Jcad,Bmp…	1414	537	31053	21.1137	-0.228534
ASPC_XYE.v.XYB_DOWN	1.21396e-14	3.33973	9.51987e-11	GO_BP_Mm	GOBP_ANGIOGENESIS	54	Sparc,Serpinf1,Lgals3,Mmp2,Col8a1,Fn1,Mdk,Col18a1,Anxa2,Angptl4,Thbs2,Loxl2,Cald1,Col4a2,Fbln5,Anxa1,Bsg,Hspb1,Itgb1,Dcn,Col4a1,F3,Mfge8,Grn,Pdgfrb,Rhoj,Adam12,Hspg2,Ramp2,Sulf1,Nrp1,Krit1,Gpx1,Cfh,Rhob,Ednra,Akt1,Amotl1,Ecm1,Fgf18,Wasf2,Rora,Rtn4,Enpp2,Vstm4,Myh9,Fap,Mtdh,Naxe,Notch3,Creb3l1,Anpep,Rhoa,Tnfsf12	935	537	31053	10.0214	-0.259542
T_XXE.v.XXB_UP	1.8318e-07	6.30518	0.00143649	GO_BP_Mm	GOBP_VIRAL_PROCESS	13	Apoe,Gsn,Lgals1,Ccl8,Ly6e,Ifitm3,Furin,Mdfic,Nedd4,Ddx3x,Ifitm2,Tnf,Eif3a	197	325	31053	2.8427	0.645362
ASPC_XXE.v.XXB_UP	8.46859e-14	3.89219	6.64107e-10	GO_BP_Mm	GOBP_ANGIOGENESIS	42	Ngfr,Actg1,Cd34,Anxa3,Tgfbr2,Ctsh,Jak1,S100a1,Nr4a1,Ackr3,Tgfb2,Fn1,Gpx1,Ptgis,Tmem100,Anxa2,Clec14a,Vegfa,Klf4,Atp5b,Ccl2,Cxcl10,Itgb3,Ramp2,Emilin2,Adamts1,Bmper,Tcf21,Cav1,Rock2,Anxa1,Rnh1,Vegfd,Hmox1,Fgf2,Ncl,Pxn,Il18,Hif1a,Itga2b,Pkm,Sfrp2	624	537	31053	9.17776	0.406736
Mac_XXE.v.XXB_UP	5.67612e-08	6.29951	0.000445121	GO_BP_Mm	GOBP_REGULATION_OF_MYELOID_LEUKOCYTE_DIFFERENTIATION	14	Jun,Mafb,Csf1r,Ninj1,Itgam,Zfp36l1,Trib1,Ccr1,Runx1,Ripk1,Tob2,Kitl,Fos,Ppp3ca	486	142	31053	3.35152	0.496696
ASPC_XYE.v.XYB_UP	9.00894e-08	4.19035	0.000706481	GO_BP_Mm	GOBP_ANGIOGENESIS	20	Jun,Hk2,C3,Spry2,Tcf21,Tnfaip2,Plau,Adamts1,Klf4,Meis1,Ptgis,Ccl11,Ywhaz,Rnf213,Smoc2,Ptgs2,Ppp1r15a,Elk3,Rbpj,Cav1	276	537	31053	3.1509	0.181965
Mac_XYE.v.XYB_UP	1.81631e-07	6.29505	0.00142435	GO_BP_Mm	GOBP_REGULATION_OF_EXTRINSIC_APOPTOTIC_SIGNALING_PATHWAY	13	Pmaip1,Mcl1,Ddx3x,Siglec1,Icam1,Skil,Trps1,Dab2,Tnfaip3,Hspa1a,Pml,Vegfa,Tcf7l2	384	167	31053	2.84638	0.223434
Endo_XYE.v.XYB_DOWN	8.02001e-10	6.29339	6.28929e-06	GO_BP_Mm	GOBP_CELL_SUBSTRATE_ADHESION	18	Cd36,Nid1,Cfl1,S100a10,Rac1,Notch1,Itgb1,Rpl29,Pecam1,Dusp3,Itga1,Iqgap1,Cd63,Kdr,Parvb,Pxn,Jup,Adam15	244	364	31053	5.2014	-0.368598
T_XYE.v.XYB_DOWN	2.1691e-08	6.28569	0.000170101	GO_BP_Mm	GOBP_INTRINSIC_APOPTOTIC_SIGNALING_PATHWAY	15	Tpt1,Rps3,Ubb,Rpl26,Rps7,Rpl11,Rack1,Ppia,Selenok,Dnaja1,Hint1,Gpx1,Ndufa13,Pnp,Fis1	236	314	31053	3.76929	-0.347423
T_XXE.v.XXB_UP	8.56986e-11	6.28006	6.72048e-07	GO_BP_Mm	GOBP_NEGATIVE_REGULATION_OF_IMMUNE_SYSTEM_PROCESS	20	Tmem176a,Tmem176b,Ccr2,Nr1d1,Sdc4,Cd44,Fgl2,Il2ra,Thy1,Samsn1,Tnfaip3,Laptm5,Anxa1,Il1rl1,Tnf,Cdk6,Il7r,Nfkbid,Irf4,Col3a1	197	502	31053	6.1726	0.58679
Mac_XYE.v.XYB_UP	2.44871e-09	6.27736	1.92028e-05	GO_BP_Mm	GOBP_REGULATION_OF_LYMPHOCYTE_DIFFERENTIATION	17	Nfkbiz,Fgl2,Nlrp3,Lilrb4a,Zfp36l1,Il2rg,H2-Aa,Il4ra,Tgfbr2,Runx1,Gas6,Irf1,Slamf8,Egr3,Cd74,Hsp90aa1,Lgals9	384	219	31053	4.71664	0.210052
Mac_XYE.v.XYB_DOWN	7.19298e-12	2.69819	5.64073e-08	GO_BP_Mm	GOBP_CELLULAR_COMPONENT_DISASSEMBLY	58	Trem2,Rpl23,Capg,C1qb,Ctss,Atpif1,Plin2,Calm1,Gabarap,C1qc,Cst3,Eif5a,Cfl1,Gabarapl2,Stmn1,Bax,Nes,Fundc2,Fis1,Arpc2,Tpm1,Ufc1,Fkbp8,Slc25a4,Vdac1,Slc25a5,Map1lc3a,Tspo,Tomm7,Evl,Mrpl58,Map1lc3b,Chmp4b,Phb2,Cib1,Pink1,Chmp2a,Ddrgk1,Htra2,Sgk1,Tex264,Cdc37,Bnip3l,Plin3,Capzb,Tgfbr1,Wdr1,Kif5b,Bmyc,Pnpla2,Denr,Itgb1,Mcts1,Cisd2,Mtpn,Chmp5,C1qa,Parl	1524	438	31053	7.24866	-0.214418
Mac_XYE.v.XYB_UP	2.84011e-10	6.27133	2.22721e-06	GO_BP_Mm	GOBP_REGULATION_OF_CYSTEINE_TYPE_ENDOPEPTIDASE_ACTIVITY	19	Mmp9,Pmaip1,Ifi204,Nlrp3,Ddx3x,Ifi203,Gsn,Ifi209,App,Klf4,Ifi207,Herpud1,Stat1,Gas6,Pml,Psmb9,Nr4a1,Vegfa,Ptgs2	384	245	31053	5.65224	0.230461
T_XXE.v.XXB_UP	1.1643e-16	6.26602	9.13046e-13	GO_BP_Mm	GOBP_MAPK_CASCADE	32	Apoe,Igfbp6,Ccl8,Ighm,Ccr2,Atf3,Cd44,Nfkb1,Tnfsf11,F2r,Iqgap1,Igf1r,Zfp36l1,Laptm5,Mdfic,C3,Rgs2,Tnf,Ctsh,Eif3a,Timp2,Ccl6,Cd81,Klf4,Mapkapk2,Ncor1,Ar,Map2k3,Sla,Cdc42,Gpr183,Dusp5	197	805	31053	12.0395	0.45931
T_XYE.v.XYB_DOWN	1.99608e-07	6.26574	0.00156533	GO_BP_Mm	GOBP_NUCLEOSIDE_TRIPHOSPHATE_METABOLIC_PROCESS	13	Gapdh,Hspa8,Atp5h,Atp5d,Ndufb11,Atp5g2,Atp5l,Ndufa6,Ndufa13,Atp5g1,Ndufb8,Pnp,Fis1	236	273	31053	2.80539	-0.226083
Mac_XXE.v.XXB_DOWN	2.04338e-08	6.2652	0.000160242	GO_BP_Mm	GOBP_GRANULOCYTE_ACTIVATION	14	Ccl5,Tyrobp,Anxa1,Fcgr4,Fcer1g,Myo1f,Abr,Tnf,Cd300a,Anxa3,Kars,Stx11,Prkcd,Itgb2	1542	45	31053	3.79522	-0.302907
B_XXE.v.XXB_DOWN	2.68112e-19	6.26388	2.10254e-15	GO_BP_Mm	GOBP_LEUKOCYTE_CELL_CELL_ADHESION	38	Cd74,H2-Aa,H2-Ab1,H2-Eb1,Actb,H2-Ob,Coro1a,H2-DMa,Cd37,Laptm5,H2-DMb2,Cd55,Hmgb1,Tgfb1,H2-DMb1,Smad7,Sell,Ets1,Rps3,Klf4,Sdc4,Il2rg,Ccr7,H2-Oa,Nfkbid,Ripor2,Msn,Zfp608,Pag1,Tspan32,Hsp90aa1,Malt1,Lgals3,Rhoa,Rac2,Cd24a,Rhoh,Runx1	464	406	31053	14.6773	-0.361367
Mac_XXE.v.XXB_UP	9.62988e-08	2.69347	0.000755175	GO_BP_Mm	GOBP_CELLULAR_COMPONENT_MORPHOGENESIS	36	Apoe,Csf1r,Lifr,App,Sema4a,Pmp22,Snx2,Cxcl12,Picalm,Actg1,Nrp1,Mef2a,Hsp90aa1,Zeb2,Etv1,Dlg4,Gas7,Nrp2,Tanc2,Mef2c,Egfr,Ppp1r9a,Impact,Spag9,Tmod1,Trpv2,Aplp2,Marcks,Akap13,Iqgap1,Eef2k,Mecp2,Raph1,Eif2b2,Plxnb2,Ppp3ca	486	854	31053	3.12195	0.391917
ASPC_XXE.v.XXB_DOWN	2.65894e-16	2.26772	2.08514e-12	GO_BP_Mm	GOBP_ANIMAL_ORGAN_MORPHOGENESIS	114	Spry1,Dact1,Sfrp1,Ccl11,Vegfc,Man2a1,Nrp2,Fat1,Igf1,Bmp4,Mdk,Nfib,Pdgfrb,Csgalnact1,Gas1,Acvr2a,Wnt5a,Hspg2,Agtr1a,Serpinh1,Aldh1a3,Slit2,Esr1,Slit3,Gpc3,Col3a1,Col1a1,Fzd1,Bcl2,Tuba1a,Spry2,Hes1,Slc40a1,Igf1r,Ctsl,Alpl,Gaa,Wnt11,Col27a1,Sulf1,Ptprm,Akt3,Ntn1,Tcf7l2,Itpr1,Smpd3,Eng,Pdgfra,Nrp1,Thbs1,Cdon,Wwtr1,Thra,Sav1,Ncoa3,Snai1,Foxo3,Jag1,Tgfb3,Stim1,Cflar,Insr,Npy1r,Ptch1,Fgf7,Hoxa7,Col5a2,N…	1414	1104	31053	11.6809	-0.170793
T_XYE.v.XYB_UP	6.6406e-12	6.25702	5.20756e-08	GO_BP_Mm	GOBP_CELL_CELL_ADHESION	22	Myh9,Cd74,H2-Aa,Tnfaip3,Mbp,Fgl2,Klf4,Sema4d,Akna,Nfkbiz,Stk10,Il2rg,Thy1,Il2ra,Capn1,Itgal,Ptpn6,Sdc4,Plek,H2-Eb1,Hsph1,Lgals9	128	853	31053	7.28337	0.160443
ASPC_XXE.v.XXB_UP	1.2519e-12	2.74966	9.8174e-09	GO_BP_Mm	GOBP_ANIMAL_ORGAN_MORPHOGENESIS	61	Ngfr,Cd34,Tgfbr2,Naca,Ctsh,Gja1,Errfi1,Ntrk2,Pgr,Tgfb2,Triobp,Chst11,Tmem100,Prrx2,Grem2,Dio3,Nr4a3,Fkbp1a,Vegfa,Osr2,Ppp3ca,Snai2,Rpl38,Ext1,Flrt2,Pim1,Sfrp4,Cebpb,Gng5,Sox5,Has2,Wnt2,Rbp4,Adamts1,Taf10,Tcf21,Egfr,Csrnp1,Cav1,Ror2,Eln,Bax,Tpm1,Nbl1,Anxa6,Sema3c,Smarca4,Cyp7b1,Fgf2,Nfkb1,Phb2,Sh3pxd2b,Pdcd4,Il18,Sulf2,Axin2,Hif1a,Tgm2,Msn,Maged1,Sfrp2	624	1104	31053	8.008	0.333984
Mac_XXE.v.XXB_UP	1.87032e-07	6.24538	0.00146671	GO_BP_Mm	GOBP_BONE_MINERALIZATION	13	Csf1r,Mtss1,Atf4,Ecm1,Sbno2,Alox5,Ccr1,Mef2c,Bmp2,Bmp2k,Igf1,Mgp,S1pr1	486	133	31053	2.83366	0.452421
T_XXE.v.XXB_UP	1.29392e-16	6.24275	1.01469e-12	GO_BP_Mm	GOBP_REGULATION_OF_CELL_ADHESION	32	Gsn,Lgals1,S100a10,Actg1,Ccr2,Sdc4,Cd44,Fgl2,Il2ra,Thy1,Tnfsf11,Tnfaip3,Iqgap1,Nr4a3,Laptm5,Anxa1,Actb,Nfkbiz,Ppp1r12a,Icos,Tnf,Cdk6,Il7r,Gata3,Rbpj,B2m,Cd81,Klf4,Nfkbid,Wnk1,Cdc42,Zdhhc2	197	808	31053	11.9937	0.476126
Mac_XXE.v.XXB_UP	1.08354e-07	2.72723	0.000849716	GO_BP_Mm	GOBP_CELLULAR_HOMEOSTASIS	35	Gas6,Ccl8,Apoe,Hmox1,App,Atf4,Slc9a9,Ccl2,Mt2,Marcksl1,Rab11fip5,Mt1,Nr1d1,Trpv4,Trf,Myo5a,Tbxas1,Zbtb20,Lamp2,Ccr1,Gls,Tfrc,Slc40a1,Tra2b,Atp6v1h,Wnk1,Grn,Igf1,Atp1a1,Aplp2,Atp6ap1,Mafg,Atp6ap2,Atp6v1a,Ppp3ca	486	820	31053	3.07073	0.484091
Mac_XYE.v.XYB_DOWN	8.72053e-13	2.23639	6.83864e-09	GO_BP_Mm	GOBP_CELLULAR_HOMEOSTASIS	90	Trem2,Ftl1,Fth1,Cyba,Ucp2,Dbi,Atp6v0d2,Txn1,Calm1,Atp6v1f,Lrp1,Smdt1,Rack1,Npm1,Bax,Atp6v1g1,Dynll1,Calm2,Hexb,Gpx1,Prdx1,Prdx4,Prdx2,Commd1,Fundc2,Fis1,Rtn4,Tmem165,Mpc2,Atox1,Ckb,Apoe,Selenok,Spp1,Stxbp3,Bad,Rac1,Kcnn4,Bcap31,Clec4b1,Wfs1,Aplp2,Ank,Prdx5,Fkbp1a,Atp6v1b2,Diaph1,Stoml2,Cav2,Atp1a3,Atp6v1c1,C1qtnf12,Tpcn2,Iscu,Anxa7,Sgk1,Glrx3,Atp6v1a,Tmem38b,Oxct1,Atp5b,Grn,Abcg1,Nubp1,Jagn1,Sri,…	1524	820	31053	8.16503	-0.200437
Mac_XXE.v.XXB_DOWN	5.63778e-11	2.11205	4.42115e-07	GO_BP_Mm	GOBP_CELLULAR_HOMEOSTASIS	86	Cyba,Ccl5,Atp6v0d2,Atox1,Flna,Lrp1,Hexb,Kcnn4,Trem2,Itgav,Abcg1,Ucp2,Rack1,Asph,Bola2,Clec4b1,Tgm2,Iscu,Mpc2,Slamf8,Atp1a3,Gsto1,Bax,Sgk1,Ptk2b,Slc7a11,Fis1,Psen2,Tmem38b,Tmem165,Commd1,Mcur1,Glrx3,Hvcn1,Ormdl2,Txn1,Ndfip1,Eny2,Smarcb1,Tpcn2,Prdx5,Bak1,Smdt1,Slc4a7,Gsr,Oxct1,Slc12a4,Ckb,Bbc3,Nubp1,Aco1,Tcf7l2,Sod2,Gpx1,Chp1,Plcg2,Dynll1,Dld,Fundc2,Vcam1,Prdx6,Clic4,Clns1a,Camk2d,Mcub,Prkaca,Prdx2…	1542	820	31053	6.35447	-0.194218
Endo_XYE.v.XYB_DOWN	6.25819e-07	6.23346	0.00490767	GO_BP_Mm	GOBP_REGULATION_OF_EPITHELIAL_CELL_MIGRATION	12	Sparc,Rac1,Notch1,Mmrn2,Bmpr2,Cd63,Hspb1,Kdr,Jup,Col18a1,Rhob,Rtn4	244	245	31053	2.30912	-0.358496
Mac_XXE.v.XXB_DOWN	1.05165e-79	4.2063	8.24701e-76	GO_BP_Mm	GOBP_CELLULAR_MACROMOLECULE_BIOSYNTHETIC_PROCESS	226	Uba52,Rpl35,Rpl32,Rpl41,Rpl10a,Rpl19,Rpl39,Rpl27,Rpl36,Rpl17,Rpl12,Rps7,Rps19,Rpl9,Rps11,Rps2,Fau,Rps15a,Rpl34,Rps26,Rplp0,Rps27a,Rps27,Rps13,Rps18,Rps23,Rps16,Rpl23,Rpl37,Rpl37a,Rpsa,Rps10,Rpl26,Rpl15,Rps5,Rpl18a,Rps21,Rps20,Rpl21,Rpl28,Rpl29,Rpl11,Rps24,Rps3,Rps25,Rpl18,Eef1a1,Rpl35a,Rplp2,Rpl24,Rpl22,Rpl6,Rps9,Rps12,Rpl31,Rpl27a,Rps14,Rpl7a,Rpl13a,Rpl30,Noct,Rps28,Rpl13,Ramp1,Rpl10,Gapdh,Rpl36…	1542	1082	31053	75.0837	-0.233701
ASPC_XYE.v.XYB_DOWN	8.6895e-12	2.3164	6.8143e-08	GO_BP_Mm	GOBP_ANIMAL_ORGAN_MORPHOGENESIS	77	Col1a2,Mfap5,Col1a1,Col3a1,Mmp2,Col5a2,Aspn,Col8a1,Mmp14,Ctsd,Mfap2,Mafb,Ctsl,Mdk,Serpinh1,Fhl2,Fzd1,Nbl1,Col5a1,Sox4,Eln,Gnas,Man2a1,Pdgfrb,Ctsz,Lamb1,Ltbp3,Hspg2,Igf1,Gas1,Thbs3,Gng5,Ankrd11,Sulf1,Msx1,Zmiz1,Pkd2,Aldh1a1,Hacd1,Sh3pxd2b,Nrp1,Pkd1,Tuba1a,Kdm5b,Asxl2,Lrp6,Insig2,Cfh,Fat1,Glg1,Dact1,Efemp2,Ctnnbip1,Ednra,Afdn,Ank,Fkbp1a,Dhrs3,Adamts5,Lims2,Fgf18,Ash1l,Rtn4,Tgfb1,Pbrm1,Zfp950,Snai1,…	935	1104	31053	7.16658	-0.253733
B_XXE.v.XXB_DOWN	4.77558e-13	6.21976	3.74501e-09	GO_BP_Mm	GOBP_POSITIVE_REGULATION_OF_LEUKOCYTE_CELL_CELL_ADHESION	25	Cd74,H2-Aa,H2-Ab1,H2-Eb1,Actb,H2-Ob,Coro1a,H2-DMa,H2-DMb2,Cd55,Hmgb1,Tgfb1,H2-DMb1,Ets1,Rps3,Il2rg,Ccr7,H2-Oa,Nfkbid,Hsp90aa1,Malt1,Rhoa,Cd24a,Rhoh,Runx1	464	269	31053	8.42655	-0.377241
T_XXE.v.XXB_DOWN	1.22885e-45	6.21825	9.63663e-42	GO_BP_Mm	GOBP_CELLULAR_MACROMOLECULE_BIOSYNTHETIC_PROCESS	91	Rps27,Uba52,Rps29,Rps7,Rps15a,Rpl27,Rpl35a,Lars2,Rpl9,Rps21,Rpl39,Rpl35,Rps16,Rpl36al,Rpl37,Rpl36,Rpl22l1,Rps20,Rps24,Rps23,Rpl34,Rps10,Rps19,Rps28,Rpl21,Rpl30,Rps26,Rplp0,Rps13,Rpl28,Rpl32,Rps18,Rpl8,Fau,Rpl29,Rpl12,Rpl13a,Rps3a1,Rps3,Rpl18,Rpl37a,Rpl18a,Rpl27a,Rpl19,Magoh,Rpl36a,Rps17,Ppp1r15a,Prkca,Rpl17,Rps27a,Rpl26,Rplp2,Rpl23,Rpl15,Rpl41,Rpsa,Galnt11,Galnt6,Tob1,Rpl31,Ccr7,Igtp,Rps8,Itm2a,C…	420	1082	31053	41.0161	-0.172941
B_XYE.v.XYB_DOWN	2.17001e-07	6.2173	0.00170172	GO_BP_Mm	GOBP_REGULATION_OF_PROTEIN_STABILITY	13	Cd74,Rps7,Rpl11,Rpl23,Rpl5,Dad1,Gsn,Tyrobp,Serf2,Hspa8,Ppib,Gapdh,Npm1	215	302	31053	2.76911	-0.306039
Mac_XXE.v.XXB_UP	9.00662e-10	6.21682	7.06299e-06	GO_BP_Mm	GOBP_RESPONSE_TO_TUMOR_NECROSIS_FACTOR	18	Gas6,Ccl8,Ccl24,Hspa1a,Zfp36,Ccl7,Ccl2,Nr1d1,Zfp36l1,Ccl12,Hspa1b,Tank,Nfkbia,Zfp36l2,Tnfrsf1a,Ripk1,Birc3,Rora	486	185	31053	5.15101	0.698724
Endo_XYE.v.XYB_DOWN	7.18278e-20	6.212	5.63274e-16	GO_BP_Mm	GOBP_SUPRAMOLECULAR_FIBER_ORGANIZATION	39	Esam,Cd36,Anxa2,Cdh5,Tmsb4x,Cfl1,Vim,S100a10,Rac1,Itgb1,Rhoc,Pecam1,Trem2,Hspg2,Capg,Cav1,Sptbn1,Wdr1,F11r,Tnfaip1,Edn1,Fbln5,Plec,Capzb,Cyfip1,Pxn,Serpinh1,Hook3,Tpm1,App,Tpm4,Kank3,Hip1,Tuba1a,Eln,Col18a1,Hsp90b1,Pxdn,Nckap1	244	799	31053	15.2493	-0.335813
ASPC_XYE.v.XYB_UP	1.33927e-09	3.3631	1.05025e-05	GO_BP_Mm	GOBP_ANIMAL_ORGAN_MORPHOGENESIS	33	Jun,Rpl38,Pim1,Gja1,Ar,Spry2,Tcf21,Egfr,Sox9,Smpd3,Ly6e,Mylk,Plau,Adamts1,Il6,Ntrk2,Myc,Meis1,Wt1,Ccl11,Pdcd4,Csrnp1,Stk40,Twsg1,Gpc3,Por,Sox5,Grcc10,Tiparp,Smad7,Rbpj,Cav1,Tnfaip3	276	1104	31053	4.97871	0.170143
T_XXE.v.XXB_UP	1.512e-17	6.2102	1.18571e-13	GO_BP_Mm	GOBP_INNATE_IMMUNE_RESPONSE	34	Apoe,Gsn,Vim,Ccl8,Ighm,Actg1,Capg,Nr1d1,Nfkbia,Ifitm3,Jchain,Serinc3,Nfkb1,Wfdc17,Tnfaip3,Ifngr1,C1qa,Cyba,Anxa1,Ddx3x,C3,C1qb,Nfkbiz,Ifitm2,Tnf,Gata3,Actr3,B2m,Ccl6,Mapkapk2,Lamp1,Klrg1,Irf4,Cdc42	197	863	31053	12.926	0.489929
Mac_XXE.v.XXB_UP	2.71016e-09	6.20695	2.12531e-05	GO_BP_Mm	GOBP_POSITIVE_REGULATION_OF_LEUKOCYTE_PROLIFERATION	17	Cd209d,Csf1r,Cd209b,Cd209a,Ighm,Cd38,Tgfbr2,Cd86,Tfrc,Mef2c,Cd81,Igf1,Pnp,Tlr4,Kitl,Nfatc2,Ppp3ca	486	175	31053	4.67258	0.519242
Mac_XYE.v.XYB_DOWN	1.12149e-77	4.18065	8.79471e-74	GO_BP_Mm	GOBP_CELLULAR_MACROMOLECULE_BIOSYNTHETIC_PROCESS	222	Rpl10,Rpl23,Rps4x,Rpl9,Rps11,Rpl29,Rpl26,Rpl24,Rps25,Rpl32,Rps14,Rpl17,Rpl10a,Rps27a,Rps2,Fau,Rps12,Rpl21,Rpl15,Rpl11,Rps26,Rps16,Rps13,Vim,Rpl28,Rpl30,Rps10,Rps15a,Rps3a1,Rps5,Rpl19,Rps7,Dbi,Rpl18,Rplp1,Rps3,Rps23,Rpl34,Rps20,Rpl39,Rpl35a,Rps8,Rpl22,Rpl41,Rpl6,Rpl13,Itm2b,Rpl14,Rpl12,Rpl7a,Rps24,Ndufa7,Eif3k,Rps18,Rpl23a,Rplp0,Rpl18a,Eef1b2,Rps19,Rpl5,Rps6,Eif1,Rpl8,Rpl27a,Rps27l,Rpl7,Eif5a,Eef1…	1524	1082	31053	73.0558	-0.199521
ASPC_XXE.v.XXB_DOWN	8.51538e-08	2.93446	0.000667776	GO_BP_Mm	GOBP_ANTERIOR_POSTERIOR_PATTERN_SPECIFICATION	31	Sfrp1,Ifitm1,Pcsk6,Bmp4,Acvr2a,Wnt5a,Gpc3,Hes1,Bhlhe41,Lfng,Zeb2,Nr2f2,Cdon,Atp6ap2,Hoxc6,Hoxa7,Tbx18,Hoxa3,Lrp5,Bmpr1a,Ppp2r3a,Hoxb4,Ski,Hoxa10,Ddit3,Emx2,Frs2,Kdm6a,Foxc1,Hoxc9,Ldb1	1414	232	31053	3.17537	-0.170752
ASPC_XXE.v.XXB_DOWN	6.44488e-13	5.12426	5.05407e-09	GO_BP_Mm	GOBP_ANTIGEN_PROCESSING_AND_PRESENTATION	28	H2-Q4,H2-D1,H2-K1,Mfsd6,H2-T23,B2m,Calr,H2-Q10,Hfe,H2-Ab1,H2-Q7,H2-Q6,Cd74,Ctsl,Pdia3,H2-Aa,Icam1,Mill2,H2-M3,Psap,Tapbp,Thbs1,Fgl2,Tapbpl,Erap1,H2-Eb1,Psmb9,Rab5b	1414	120	31053	8.29636	-0.231197
Meso_XXE.v.XXB_DOWN	7.68036e-08	6.18339	0.000602294	GO_BP_Mm	GOBP_HOMEOSTASIS_OF_NUMBER_OF_CELLS	14	Coro1a,Cd74,Cd24a,Rps24,Ets1,Hspa1a,Zfp36,Gpr183,Klf2,Hmgb2,Ccr7,Fstl1,B2m,Gimap3	186	378	31053	3.22019	-1.44872
Endo_XYE.v.XYB_DOWN	6.82036e-07	6.18298	0.00534852	GO_BP_Mm	GOBP_MESENCHYMAL_CELL_DIFFERENTIATION	12	Timp3,Cfl1,Notch1,Edn1,Eng,Sema3g,Sema3f,Adam15,Notch4,Rtn4,Mapk3,Ddx17	244	247	31053	2.27177	-0.35617
T_XXE.v.XXB_UP	6.76915e-07	6.18155	0.00530836	GO_BP_Mm	GOBP_POSITIVE_REGULATION_OF_GROWTH	12	Apoe,Pim1,Nr3c1,Igf1r,Cyba,Ddx3x,C3,Rbpj,Cd81,Ccnd2,Rnf157,Cdc42	197	306	31053	2.27504	0.43775
B_XYE.v.XYB_DOWN	2.34008e-07	6.17639	0.00183509	GO_BP_Mm	GOBP_CELL_CHEMOTAXIS	13	Cd74,Lgals3,Rps19,Ppia,Cxcl2,Anxa1,Hmgb2,Ccl9,Fcer1g,Ppib,Hmgb1,Rpl13a,Ccl6	215	304	31053	2.73634	-0.387913
B_XXE.v.XXB_DOWN	1.95064e-13	6.17035	1.52969e-09	GO_BP_Mm	GOBP_RNA_SPLICING_VIA_TRANSESTERIFICATION_REACTIONS	26	Ddx5,Snrpg,Hnrnpa0,Srsf5,Hnrnpa2b1,Rbm39,Srrm2,Srsf2,Cirbp,Son,Rbm38,Sf3b1,Tra2a,Srsf3,Magoh,Ptbp3,Hnrnpk,Rbm3,Snrpf,Snu13,Tra2b,Hspa8,Mbnl1,Psip1,Ncl,Rbmxl1	464	282	31053	8.8154	-0.291596
ASPC_XXE.v.XXB_DOWN	5.22132e-13	6.71034	4.09456e-09	GO_BP_Mm	GOBP_ANTIGEN_PROCESSING_AND_PRESENTATION_OF_PEPTIDE_ANTIGEN	22	H2-Q4,H2-D1,H2-K1,Mfsd6,H2-T23,B2m,Calr,H2-Q10,Hfe,H2-Ab1,H2-Q7,H2-Q6,Cd74,Ctsl,Pdia3,H2-Aa,Mill2,H2-M3,Tapbp,Tapbpl,Erap1,H2-Eb1	1414	72	31053	8.38779	-0.257514
ASPC_XXE.v.XXB_DOWN	5.36633e-35	2.43261	4.20828e-31	GO_BP_Mm	GOBP_APOPTOTIC_PROCESS	216	Spry1,Igfbp3,Txnip,Lifr,Deptor,Hpgd,C3,Cxcl12,Ank2,Sfrp1,Dpep1,Hspa5,G0s2,Igf1,Bmp4,Mdk,Ifi203,Cyp1b1,Pdgfrb,Eya2,Ctsk,Htra1,Gas1,Adm,Wnt5a,Pla2r1,Ptma,Fap,Dnajc3,Agtr1a,Mndal,Ifi207,Socs3,Sort1,Aldh1a3,Slit2,Esr1,Nox4,Tsc22d3,Sdf2l1,Ets1,Casp4,App,Zfp36,Ripk1,Timp3,Jade1,Bnip3,Bcl2,Chchd10,Flt3l,Ccnd1,Selenok,Sema6a,Tuba1a,Spry2,Cntfr,Ngf,Rnf122,Slc40a1,Plekhf1,Hmgb2,Itm2c,Tjp1,Cd74,Igf1r,Ctsl,P…	1414	1950	31053	30.3759	-0.1851
ASPC_XYE.v.XYB_DOWN	1.05328e-33	2.79319	8.25981e-30	GO_BP_Mm	GOBP_APOPTOTIC_PROCESS	164	Lgals3,Ctsk,Mmp2,Ctsd,Fn1,Timp1,Fstl1,Ctsl,Mdk,Hspa5,Ptms,Fhl2,Col18a1,Ppia,Lgmn,Trem2,Pdia3,Angptl4,Tyrobp,Rpl10,Tsc22d3,Lrp1,Dnajc3,Selenok,Sox4,Anxa1,Hspb1,Pmp22,Ctss,Anxa5,Htra1,Txnip,Ypel3,Itgb1,Crip1,Grn,Ubb,Dynll1,Dad1,Pdgfrb,Ctsz,Ogt,Chchd10,Erp29,Cryab,Apoe,Rps3a1,Gabarap,Srpx,Nox4,Lmna,Igf1,Ramp2,Ufm1,Timp3,Nupr1,Arl6ip5,Dap,Gas1,Prdx2,Phlda3,Eif5a,Itm2c,Hpgd,Igbp1,Fcer1g,Axl,Sulf1,Lgal…	935	1950	31053	29.083	-0.196561
B_XXE.v.XXB_DOWN	9.14238e-09	6.15398	7.16945e-05	GO_BP_Mm	GOBP_B_CELL_DIFFERENTIATION	16	Cd79a,H2-Ab1,Zfp36l2,Laptm5,Cd19,Bcl11a,Il2rg,Zfp36l1,Foxp1,Inpp5d,Hhex,Malt1,Notch2,Top2b,Cd24a,Cebpg	464	174	31053	4.14451	-0.334476
Mac_XYE.v.XYB_DOWN	1.72012e-15	2.27581	1.34892e-11	GO_BP_Mm	GOBP_CELLULAR_MACROMOLECULE_CATABOLIC_PROCESS	107	Rpl23,Rps27a,Fau,Rpl11,Vim,Rps7,Ctsl,Gabarap,Rpl5,Cst3,Psmb5,Rack1,Npm1,Bax,Gusb,Rbx1,Eif3h,Sec61b,Mmp12,Commd1,Dnase1l1,Psma7,Rnf7,Anapc11,Ubb,Psmd8,Rnf128,Psma2,Ubxn1,Pmp22,Ybx1,Nedd8,Nbdy,Ube2a,Rnaseh2c,Bcap31,Psmc4,Wfs1,Psmd6,Trir,Ubl4a,Psma5,Psma4,Psmb3,Park7,Vps36,Stub1,Psma6,Chmp4b,Vps28,Phax,Chmp2a,Zfand2b,Lsm2,Ddrgk1,Ntan1,Snf8,Gipc1,Lsm4,Xrn2,Apobec1,Psmd1,Rnf5,Akt1,Psmd10,Cdc26,Lsm7,Ts…	1524	958	31053	10.87	-0.159974
ASPC_XXE.v.XXB_UP	2.71173e-26	2.96035	2.12654e-22	GO_BP_Mm	GOBP_APOPTOTIC_PROCESS	116	Ngfr,Rack1,Rps6,Rps3,Rps3a1,Rpl11,Rpl26,Cd248,Actb,Tgfbr2,Naca,Rps7,Ctsh,Gja1,Tpt1,Pnp,Ntrk2,Lgals1,Npm1,Pgr,Nr4a1,Ackr3,Gapdh,St3gal1,Tgfb2,Rpl10,Chst11,Fn1,Axl,Pim3,Gpx1,Ifi27l2a,Ptgis,Acaa2,Rybp,Eif5a,Dio3,Nr4a3,Ppia,Slc25a4,Prdx2,Hspa1a,Vegfa,Dynll1,Klf4,Prdx5,Slc25a5,Foxo1,Prlr,Phlda1,Lsp1,Inhbb,Hsp90aa1,Snai2,Pim1,Lox,Cxcl10,Hsp90ab1,Hint1,Sfrp4,Cebpb,Rabep1,C1qbp,Ramp2,Emilin2,Bag1,Nisch,T…	624	1950	31053	21.6723	0.322149
B_XXE.v.XXB_DOWN	3.83097e-10	6.14283	3.00424e-06	GO_BP_Mm	GOBP_MYELOID_CELL_HOMEOSTASIS	19	Rps19,Klf2,Rps24,Hmgb2,Hmgb1,Ets1,Hspa1b,Klf13,Hspa1a,Zfp36l1,Lmo2,Ptbp3,Inpp5d,Lyn,Rps17,Cd24a,Cebpg,Rps6,Smap1	464	207	31053	5.52226	-0.366687
T_XXE.v.XXB_DOWN	7.63383e-14	6.14235	5.98645e-10	GO_BP_Mm	GOBP_T_CELL_DIFFERENTIATION	27	Lef1,Cd27,Satb1,Myb,Irf1,Cd8a,Txk,Gpr18,Dusp10,Tcf7,Cd74,Lck,Ccr7,Gimap5,Foxp1,Cd3d,H2-Aa,Socs1,Rhoh,Gimap1,Slamf6,Stat5a,Rpl22,Tmem131l,Themis,Tox,Cd3e	420	325	31053	9.22283	-0.212224
Mac_XXE.v.XXB_DOWN	2.37399e-14	2.20721	1.86169e-10	GO_BP_Mm	GOBP_CELLULAR_MACROMOLECULE_CATABOLIC_PROCESS	105	Uba52,Rps7,Fau,Rps27a,Rpl23,Rpl11,Noct,Rack1,Rnf128,Snf8,Mmp12,Vim,Bax,Ybx1,Ptk2b,Smad7,Psen2,Anapc11,Rnf166,Lsm4,Commd1,Rnf149,Eif3h,Ube2a,Psmb5,Psmd8,Psmb3,Ube3b,Ndfip1,Lsm5,Rnf7,Psma5,Fem1b,Slirp,Vps37b,Tnfrsf1b,Cdc26,Cop1,Ube2j2,Zc3h12a,Upf3a,Ubr4,Psmc4,Sec61b,Vps36,Gabarap,Cirbp,Psmd7,Gipc1,Ubqln1,Nbdy,Hnrnpa0,Edem2,Ppp1r11,Exosc5,Cdc34,Usp5,Rnf126,Rnaseh2c,Snd1,Zcchc17,Ddb1,Lsm7,Chmp4b,Lsm1…	1542	958	31053	9.73009	-0.134277
B_XYE.v.XYB_UP	9.98117e-20	6.13938	7.82723e-16	GO_BP_Mm	GOBP_LYMPHOCYTE_ACTIVATION	39	Ighg1,Ighm,Pou2f2,Nfatc1,Tnfrsf13b,Ptpn6,Gpr183,Ms4a1,Myh9,Rasgrp1,Ikzf1,St3gal1,Irf8,Hsph1,Fgl2,Itgal,Csk,Bcl11a,Hspd1,Lcp1,Spib,Irf4,Arid1a,Cd38,Dock8,Cd22,Ptprj,Bmi1,Dtx1,Cbfb,Swap70,Lgals8,Sp3,Ptprc,Ptger4,Twsg1,Ctla4,Cd274,Sh3kbp1	234	843	31053	15.1064	0.180346
T_XXE.v.XXB_UP	7.50135e-07	6.12153	0.00588256	GO_BP_Mm	GOBP_NEGATIVE_REGULATION_OF_CELL_DEVELOPMENT	12	Tmem176a,Tmem176b,Nr1d1,Cd44,Fgl2,Thy1,Anxa1,Cdk6,Tspo,Actr3,B2m,Nfkbid	197	309	31053	2.23043	0.592065
ASPC_XYE.v.XYB_UP	8.54462e-19	3.57727	6.70069e-15	GO_BP_Mm	GOBP_APOPTOTIC_PROCESS	62	Egr1,Socs3,Ifi27l2a,Jun,Hk2,Zfp36,Nfkbiz,Pim1,Gja1,Btg2,Ar,C3,Atf3,Spry2,Zbtb16,Dusp1,Egfr,Irf1,Zfp36l1,Sox9,Dapk2,Ifi204,Gsn,Pik3r1,Pnp,Ccnl1,Bcl6,Mcl1,Pcdhgc3,Actb,Klf4,Il6,Gstp1,Ntrk2,Cd74,Myc,Rybp,Wt1,Ptgis,Ifi211,Pdcd4,St3gal1,Csrnp1,Stk40,Zbp1,Sik1,Por,Plscr2,Cntfr,Myd88,Bnc2,Ripk1,Ptgs2,Steap3,Ppp1r15a,G6pdx,Tlr4,Igfbp3,Ifi205,Stk3,Cav1,Tnfaip3	276	1950	31053	14.1739	0.179336
B_XXE.v.XXB_DOWN	3.44766e-09	6.11676	2.70365e-05	GO_BP_Mm	GOBP_REGULATION_OF_T_CELL_DIFFERENTIATION	17	Cd74,H2-Aa,Actb,H2-DMa,Hmgb1,Tgfb1,Smad7,Il2rg,Ccr7,H2-Oa,Nfkbid,Zfp608,Hsp90aa1,Malt1,Rhoa,Rhoh,Runx1	464	186	31053	4.56805	-0.347079
Mac_XYE.v.XYB_DOWN	9.54962e-09	6.1128	7.48881e-05	GO_BP_Mm	GOBP_REGULATION_OF_RELEASE_OF_CYTOCHROME_C_FROM_MITOCHONDRIA	15	Lmna,Bax,Prelid1,Gpx1,Pdcd5,Fam162a,Plaur,Bad,Pycard,Triap1,Pink1,Akt1,Psmd10,Mff,Parl	1524	50	31053	4.12559	-0.183978
Mac_XYE.v.XYB_DOWN	5.80106e-58	7.83044	4.54919e-54	GO_BP_Mm	GOBP_CELLULAR_RESPIRATION	93	Cox4i1,Cox8a,Atp5e,Ndufb11,Atp5h,Cox5b,Cox7a2,Ndufa7,Uqcrh,Atp5j,Uqcrb,Ndufb10,Cox7c,Ndufs7,Atp5d,Ndufa13,Cox5a,Ndufb8,Bax,Cox6c,Prelid1,Atp5j2,Ndufa8,Ndufb5,Ndufb7,Sdhb,Ndufb9,Ndufb4,Ndufa11,Mrps36,Atp5c1,Cox7a2l,Uqcr11,Uqcrq,Etfb,Ndufv3,Ndufv2,Ndufs3,Ndufs5,Mdh1,Ndufc1,Ndufa6,Ndufa12,Slc37a2,Ndufa10,Plec,Ndufs8,Ndufa9,Ndufa2,Cox6a1,Ndufb6,Ndufa5,Uqcrc1,Ndufv1,Ndufb2,Uqcr10,Suclg1,Sdhaf4,Rhoa,St…	1524	242	31053	53.3421	-0.201397
B_XYE.v.XYB_UP	3.17844e-08	6.10606	0.000249254	GO_BP_Mm	GOBP_POSITIVE_REGULATION_OF_LYMPHOCYTE_ACTIVATION	15	Ighm,Gpr183,Rasgrp1,Hsph1,Itgal,Hspd1,Arid1a,Cd38,Dock8,Bmi1,Cbfb,Lgals8,Ptprc,Cd274,Sh3kbp1	234	326	31053	3.60336	0.148881
ASPC_XXE.v.XXB_DOWN	4.0097e-18	2.86449	3.14441e-14	GO_BP_Mm	GOBP_APOPTOTIC_SIGNALING_PATHWAY	84	Deptor,Cxcl12,Sfrp1,G0s2,Igf1,Bmp4,Ifi203,Cyp1b1,Eya2,Ctsk,Gas1,Mndal,Ifi207,Sort1,Ripk1,Timp3,Bnip3,Bcl2,Chchd10,Selenok,Ngf,Plekhf1,Hmgb2,Itm2c,Cd74,Ctsl,Pdia3,Bmyc,Serinc3,Icam1,Tnfsf12,Pde3a,Casp12,Bmf,Tcf7l2,Itpr1,Srpx,Spop,Nrp1,Thbs1,Tmem14a,Kitl,Pea15a,Dapk1,Snai1,Nck1,Crip1,Foxo3,Hyou1,Selenos,Creb3l1,Cflar,Sirt1,Nupr1,Pik3r1,Dapk2,Pink1,Apaf1,Siva1,Lrrk2,Cyld,Rb1,Eif2ak3,Rrm2b,Pmp22,Cd44…	1414	644	31053	13.5025	-0.17183
Mac_XYE.v.XYB_UP	7.51479e-07	6.10318	0.0058931	GO_BP_Mm	GOBP_SIGNAL_TRANSDUCTION_BY_P53_CLASS_MEDIATOR	12	Pmaip1,Ifi204,Ddx5,Ifi203,Ifi209,Ifi207,Pml,Spred1,Cd74,1810013L24Rik,Batf,Hexim1	384	159	31053	2.22966	0.175587
T_XYE.v.XYB_DOWN	9.35881e-08	6.09976	0.000733918	GO_BP_Mm	GOBP_REGULATION_OF_PROTEIN_STABILITY	14	Rps7,Rpl11,Rpl23,Rpl5,Tyrobp,Gapdh,Hspa8,Serf2,Hsp90aa1,Npm1,Ppib,Dad1,Ube2b,Nop53	236	302	31053	3.13435	-0.292838
Endo_XYE.v.XYB_DOWN	1.48477e-22	6.09903	1.16435e-18	GO_BP_Mm	GOBP_TUBE_MORPHOGENESIS	45	Lgals3,Sparc,Ptprb,Ctsd,Anxa2,Tcf4,Col4a1,Adgrf5,Cdh5,Cfl1,Adgrg1,Sox18,Col4a2,Cldn5,Ramp2,Notch1,Itgb1,Pecam1,Hspg2,Epas1,Mmrn2,Cav1,Bmpr2,Hspb1,Egfl7,Edn1,Kdr,Flt1,Eng,Fbln5,Heg1,Gpx1,Nfib,Zmiz1,Pxn,Angptl4,Jup,Adam15,Notch4,Nipbl,Col18a1,Rhob,Rtn4,Pxdn,Nckap1	244	939	31053	17.9339	-0.39143
Meso_XXE.v.XXB_DOWN	1.05942e-08	6.09869	8.30798e-05	GO_BP_Mm	GOBP_POSITIVE_REGULATION_OF_DEFENSE_RESPONSE	16	Ccl5,Cd74,Cd24a,Ctss,Cxcl1,Ets1,Hspa1a,Nkg7,Hmgb2,Cd86,Ccr7,Ptpn22,Ighg2b,Irf4,Gimap3,Rab7b	186	438	31053	4.0805	-1.43729
ASPC_XYE.v.XYB_DOWN	3.52684e-15	3.14583	2.76575e-11	GO_BP_Mm	GOBP_APOPTOTIC_SIGNALING_PATHWAY	61	Lgals3,Ctsk,Ctsl,Ppia,Trem2,Pdia3,Tyrobp,Selenok,Hspb1,Pmp22,Ctss,Crip1,Ubb,Chchd10,Erp29,Gabarap,Srpx,Lmna,Igf1,Timp3,Nupr1,Arl6ip5,Dap,Gas1,Prdx2,Phlda3,Itm2c,Igbp1,Msx1,Nrp1,Prelid1,Bcap31,Hyou1,Ndufs3,Fis1,Sh3glb1,Gpx1,Atpif1,Maz,Pttg1ip,Fam162a,Selenos,Vdac2,Akt1,P2rx4,Pink1,Slc25a4,Prkcd,Tgfb1,Casp8ap2,Tmbim1,Mtch2,Snai1,Rb1cc1,Shisa5,Rpl26,Htra2,Gnai2,Creb3l1,Ddit4,Tnfsf12	935	644	31053	10.5582	-0.185223
B_XYE.v.XYB_UP	2.73214e-07	6.096	0.00214254	GO_BP_Mm	GOBP_REGULATION_OF_LEUKOCYTE_PROLIFERATION	13	Ighm,Cnn2,Tnfrsf13b,Ptpn6,Gpr183,Itgal,Cd38,Cd22,Bmi1,Ptprc,Twsg1,Ctla4,Cd274	234	283	31053	2.66907	0.152711
Mac_XXE.v.XXB_DOWN	7.0743e-47	6.90688	5.54767e-43	GO_BP_Mm	GOBP_CELLULAR_RESPIRATION	83	Atp5e,Cox8a,Ndufa6,Cox4i1,Sdhb,Ndufb2,Uqcr10,Cox7c,Ndufa3,Iscu,Ndufb5,Prelid1,Uqcc2,Ndufv2,Bax,Cox6a1,Atp5c1,Cycs,Cox5b,Ndufb8,Cox7a2,Ndufs8,Ndufb4,Ndufs4,Ndufv3,Idh3b,Bloc1s1,Slc37a2,Ndufc1,Uqcrq,Ndufb9,Ndufa8,Atp5j2,Mdh1,Uqcrfs1,Ndufa11,Ndufa13,Ndufa7,Ndufs6,Ndufa9,Uqcc3,Uqcr11,Ndufb6,Mybbp1a,Uqcrc1,Ndufa2,Ndufa10,Uqcrh,Tnf,Atp5d,Ndufa1,Ndufb11,Ndufs5,Mrps36,Suclg1,Ndufa12,Cisd1,Atp5k,Ndufs3,Co…	1542	242	31053	42.2559	-0.179905
Mac_XYE.v.XYB_UP	5.68191e-16	8.35405	4.45576e-12	GO_BP_Mm	GOBP_CELLULAR_RESPONSE_TO_BIOTIC_STIMULUS	25	Nfkbiz,B2m,Cd86,Sbno2,Arid5a,Ccl2,Zfp36,Lyn,Gbp2,Nlrp3,Mrc1,Hspa5,Lilrb4a,Pde4b,Cebpb,Ccl5,Stat1,Cd274,Notch2,Tnfaip3,Cfh,Abca1,Trim30a,Irgm1,Scimp	384	242	31053	11.3511	0.242905
ASPC_XXE.v.XXB_UP	8.46091e-12	3.32278	6.63505e-08	GO_BP_Mm	GOBP_APOPTOTIC_SIGNALING_PATHWAY	43	Ngfr,Rack1,Rps3,Rpl11,Rpl26,Rps7,Ctsh,Tpt1,Pnp,Ackr3,Tgfb2,Gpx1,Ifi27l2a,Ptgis,Acaa2,Ppia,Slc25a4,Prdx2,Hspa1a,Vegfa,Slc25a5,Inhbb,Snai2,Hint1,Cebpb,Ppp1ca,Steap3,Aldh2,Cav1,Bax,Rps27l,Hspa1b,Anxa6,Fyn,Rock2,Bok,Hmox1,Mif,Il18,Hif1a,Gabarap,Maged1,Sfrp2	624	644	31053	7.17816	0.347448
Mac_XXE.v.XXB_DOWN	9.59605e-08	6.08827	0.000752523	GO_BP_Mm	GOBP_APOPTOTIC_CELL_CLEARANCE	13	Tyrobp,Axl,Anxa1,Nr1h3,Lrp1,Trem2,Itgav,Tgm2,Scarb1,Becn1,Mfge8,Rac1,C3	1542	43	31053	3.12348	-0.422054
Mac_XYE.v.XYB_UP	9.31699e-08	6.08678	0.000730639	GO_BP_Mm	GOBP_REGULATION_OF_T_CELL_DIFFERENTIATION	14	Nfkbiz,Fgl2,Nlrp3,Lilrb4a,Il2rg,H2-Aa,Il4ra,Tgfbr2,Runx1,Irf1,Egr3,Cd74,Hsp90aa1,Lgals9	384	186	31053	3.1363	0.213061
Mac_XXE.v.XXB_UP	9.22027e-13	6.3367	7.23053e-09	GO_BP_Mm	GOBP_CELLULAR_RESPONSE_TO_BIOTIC_STIMULUS	24	Mrc1,Cfh,Nfkbiz,Zfp36,Ccl2,Fcgr2b,Nlrp3,Nr1d1,Pf4,Txnip,Hspa5,Sbno2,Ncl,Abca1,Cd86,Trib1,Nfkbia,Litaf,Mef2c,Ptafr,Arid5a,Tlr4,Cxcl2,Cdc73	486	242	31053	8.14083	0.47115
Mac_XXE.v.XXB_DOWN	3.21279e-10	3.16219	2.51947e-06	GO_BP_Mm	GOBP_CELLULAR_RESPONSE_TO_BIOTIC_STIMULUS	38	Ccl5,Axl,Tnip3,Nr1h3,Malt1,Fcgr4,Trem2,Il1b,Hadhb,B2m,Vim,Cxcl16,Tifab,Irak2,Mif,Ptpn22,Stap1,Prpf8,Cd274,Pde4b,Pdcd4,Tnf,Jak2,Ripk2,Cd180,Tnfrsf1b,Zc3h12a,Tnip1,Plcg2,Ly86,Bcl2l11,Prdx2,Pycard,Cd84,Cx3cr1,Cdk4,Stat1,Mtdh	1542	242	31053	5.59869	-0.265228
B_XXE.v.XXB_DOWN	7.44028e-07	6.08405	0.00583467	GO_BP_Mm	GOBP_ALPHA_BETA_T_CELL_DIFFERENTIATION	12	Rpl22,Hmgb1,Tgfb1,Satb1,Smad7,Il2rg,Ccr7,Nfkbid,Foxp1,Malt1,Rhoa,Runx1	464	132	31053	2.23398	-0.293574
ASPC_XYE.v.XYB_UP	9.0902e-08	3.84354	0.000712853	GO_BP_Mm	GOBP_APOPTOTIC_SIGNALING_PATHWAY	22	Ifi27l2a,Jun,Nfkbiz,Ar,Atf3,Dapk2,Ifi204,Pik3r1,Pnp,Mcl1,Gstp1,Cd74,Myc,Ptgis,Ifi211,Ripk1,Ptgs2,Steap3,Ifi205,Stk3,Cav1,Tnfaip3	276	644	31053	3.147	0.173754
B_XXE.v.XXB_DOWN	5.78423e-17	6.06783	4.53599e-13	GO_BP_Mm	GOBP_REGULATION_OF_T_CELL_ACTIVATION	34	Cd74,H2-Aa,H2-Ab1,H2-Eb1,Actb,H2-Ob,Coro1a,H2-DMa,Cd37,Laptm5,H2-DMb2,Cd55,Hmgb1,Tgfb1,H2-DMb1,Smad7,Rps3,Sdc4,Il2rg,Ccr7,H2-Oa,Nfkbid,Ripor2,Zfp608,Pag1,Tspan32,Hsp90aa1,Malt1,Lgals3,Rhoa,Rac2,Cd24a,Rhoh,Runx1	464	375	31053	12.3433	-0.365886
B_XYE.v.XYB_UP	1.10485e-15	6.06764	8.66421e-12	GO_BP_Mm	GOBP_LEUKOCYTE_DIFFERENTIATION	31	Ighg1,Ighm,Pou2f2,Nfatc1,Cbfa2t3,Ptpn6,Gpr183,Ms4a1,Rasgrp1,Ikzf1,St3gal1,Irf8,Fgl2,Bcl11a,Spib,Irf4,Arid1a,Ptprj,Bmi1,Inpp4b,Dtx1,Cbfb,Lbr,Lgals8,Sp3,Ptprc,Ptger4,Ctla4,Rb1,Med1,Nr3c1	234	678	31053	11.0623	0.180899
T_XYE.v.XYB_DOWN	2.89258e-07	6.06577	0.00226836	GO_BP_Mm	GOBP_RNA_SPLICING_VIA_TRANSESTERIFICATION_REACTIONS	13	Hspa8,Rbm39,Prdx6,Srsf2,Npm1,Rbm3,Srsf3,Snu13,Malat1,Srsf7,Magoh,Ubl5,Snrpb	236	282	31053	2.64429	-0.216399
Mac_XYE.v.XYB_UP	1.43656e-09	6.06504	1.12655e-05	GO_BP_Mm	GOBP_T_CELL_PROLIFERATION	18	Cxcl12,Pla2g2d,Vcam1,Cd86,Cd209b,Cd81,Cd209d,Aif1,Lilrb4a,H2-Aa,Cebpb,Tgfbr2,Ccl5,Cd274,Irf1,Clec2i,Tspan32,Lgals9	384	240	31053	4.94825	0.274634
Mac_XYE.v.XYB_UP	8.03482e-07	6.06504	0.0063009	GO_BP_Mm	GOBP_ERYTHROCYTE_HOMEOSTASIS	12	B2m,Zfp36,Lyn,Zfp36l1,Stat3,Stat1,Hcls1,Ikzf1,Hspa1a,Klf2,Ptbp3,Vegfa	384	160	31053	2.2006	0.242468
Meso_XXE.v.XXB_DOWN	3.91747e-09	6.06448	3.07208e-05	GO_BP_Mm	GOBP_ACTIVATION_OF_IMMUNE_RESPONSE	17	Cd79a,Ptprc,Cd79b,Ighm,Laptm5,Ms4a1,Klhl6,Cd22,Cd19,Hspa1a,Cd86,Ccr7,Ptpn22,Cd55,Ighg2b,Irf4,Rab7b	186	468	31053	4.51257	-1.33917
T_XXE.v.XXB_DOWN	1.11128e-42	6.06259	8.71465e-39	GO_BP_Mm	GOBP_AMIDE_METABOLIC_PROCESS	87	Rps27,Uba52,Rps29,Rps7,Rps15a,Rpl27,Rpl35a,Lars2,Rpl9,Rps21,Rpl39,Rpl35,Rps16,Rpl36al,Rpl37,Rpl36,Rpl22l1,Rps20,Rps24,Rps23,Rpl34,Rps10,Rps19,Rps28,Rpl21,Rpl30,Rps26,Rplp0,Rps13,Rpl28,Rpl32,Rps18,Rpl8,Fau,Rpl29,Rpl12,Rpl13a,Rps3a1,Rps3,Rpl18,Rpl37a,Rpl18a,Rpl27a,Rpl19,Magoh,Rpl36a,Rps17,Ppp1r15a,Prkca,Rpl17,Rps27a,Rpl26,Rplp2,Rpl23,Rpl15,Rpl41,Rpsa,Tob1,Rpl31,Rps8,Cirbp,Pdk1,Mrpl30,Rpl24,Rpl10a,R…	420	1061	31053	38.0597	-0.174208
Endo_XYE.v.XYB_DOWN	1.22022e-08	6.0603	9.569e-05	GO_BP_Mm	GOBP_RESPONSE_TO_SALT	16	Fabp4,Cd36,Calm1,Ly6a,Ly6c1,Gnai2,Cav1,Iqgap1,Plec,Igf1r,App,Wnk1,Tuba1a,Chrnb1,Hsp90b1,S100a16	244	336	31053	4.01913	-0.312491
ASPC_XXE.v.XXB_DOWN	2.77742e-07	3.7864	0.00217806	GO_BP_Mm	GOBP_ARTERY_DEVELOPMENT	20	Ptger4,Hpgd,Bmp4,Mdk,Pdgfrb,Col3a1,Hes1,Apoe,Wnt11,Akt3,Eng,Nrp1,Jag1,Lrp1,Acvrl1,Bmpr1a,Ldlr,Ddit3,Ephb4,Foxc1	1414	116	31053	2.66193	-0.224804
Mac_XYE.v.XYB_DOWN	1.00619e-06	6.05773	0.00789051	GO_BP_Mm	GOBP_PROTEIN_TRANSMEMBRANE_IMPORT_INTO_INTRACELLULAR_ORGANELLE	11	Dnajc19,Grpel1,Pam16,Dnlz,Tomm7,Tomm20,Timm17b,Timm50,Tomm40,Timm17a,Dnajc15	1524	37	31053	2.10289	-0.130506
Mac_XYE.v.XYB_DOWN	1.00619e-06	6.05773	0.00789051	GO_BP_Mm	GOBP_REGULATION_OF_AEROBIC_RESPIRATION	11	Cox7a2,Cox7a2l,Rhoa,Park7,Uqcc2,Gadd45gip1,Pink1,Iscu,Akt1,Arl2,Dnajc15	1524	37	31053	2.10289	-0.150742
Mac_XXE.v.XXB_UP	6.11999e-10	4.64691	4.7993e-06	GO_BP_Mm	GOBP_CELLULAR_RESPONSE_TO_CHEMICAL_STRESS	24	Jun,Mmp9,Hmox1,App,Itgam,Atf4,Serpinb6a,Nlrp3,Aldh2,Mcl1,Zfp36l1,Alox5,Trpv4,Sfpq,Ddx3x,Rhob,Kdm6b,Mylk,Egfr,Impact,Ripk1,Gfer,Tlr4,Fos	486	330	31053	5.31882	0.455696
Mac_XXE.v.XXB_UP	1.38661e-09	6.05322	1.08738e-05	GO_BP_Mm	GOBP_TUMOR_NECROSIS_FACTOR_SUPERFAMILY_CYTOKINE_PRODUCTION	18	Gas6,Csf1r,Zfp36,Cd209b,App,Ccl2,Stat3,Ncl,Zbtb20,Tnfrsf1a,Ptafr,Arid5a,Ripk1,Igf1,Vsir,Fcgr3,Oas2,Tlr4	486	190	31053	4.96362	0.505141
Mac_XXE.v.XXB_DOWN	1.33146e-10	2.07659	1.04413e-06	GO_BP_Mm	GOBP_CELLULAR_RESPONSE_TO_DNA_DAMAGE_STIMULUS	86	Bcl2a1d,Cd74,Actb,Bcl2a1b,Rpl26,Rps3,Tpt1,Cd44,Pold4,Bcl2a1a,Rps27l,Taf10,Sem1,Hmga1,Bax,Sgk1,Znhit1,Hmgn1,Bccip,Gadd45a,Commd1,Crip1,Mif,Ube2a,Hpf1,Skil,Nabp2,Pmaip1,Eny2,Smarcb1,Taf12,Tnf,Bak1,Dcun1d5,Fem1b,Tnfrsf1b,Cenpx,Zc3h12a,Polr2i,Bbc3,Rnf138,Shisa5,Smarce1,Sod2,Cinp,Bcl2l11,Rnaseh2c,Zfp385a,Ing4,Prkcd,Pak1,Ddb1,Mpnd,Alkbh3,Cetn2,Actl6a,Zfp830,Msh2,Eef1e1,Fzr1,Xpa,Bad,Pycard,Mcm6,Gnl1,Sfr…	1542	834	31053	5.98124	-0.146437
Mac_XXE.v.XXB_UP	8.69665e-14	7.45983	6.81992e-10	GO_BP_Mm	GOBP_CELLULAR_RESPONSE_TO_INORGANIC_SUBSTANCE	23	Jun,Junb,Mmp9,Hmox1,Fosb,Mt2,Fus,Mt1,Mef2a,Chp2,Dlg4,Trf,Jund,Tfrc,Mef2c,Mylk,Slc40a1,Egfr,Wnk1,Iqgap1,Alox5ap,Fos,Mecp2	486	197	31053	9.16622	0.443628
Meso_XXE.v.XXB_DOWN	7.13908e-13	6.04022	5.59847e-09	GO_BP_Mm	GOBP_POSITIVE_REGULATION_OF_IMMUNE_RESPONSE	25	Cd79a,Ptprc,Cd79b,Ighm,Cd74,H2-Ab1,Cd24a,Laptm5,Ms4a1,H2-DMb2,Klhl6,Cd22,Cd19,Hspa1a,Hmgb2,Cd86,Ccr7,Ptpn22,Cd55,B2m,Ighg2b,Irf4,Gimap3,H2-DMa,Rab7b	186	691	31053	8.25193	-1.46931
Mac_XXE.v.XXB_UP	7.97736e-07	6.03733	0.00625584	GO_BP_Mm	GOBP_NEUTROPHIL_MIGRATION	12	Ccl8,Ccl24,Ccl7,Itgam,Ccl2,Pf4,Ccl12,C3ar1,C5ar1,Mpp1,Fcgr3,Cxcl2	486	127	31053	2.20371	0.598483
ASPC_XXE.v.XXB_DOWN	4.16451e-11	2.5181	3.26581e-07	GO_BP_Mm	GOBP_AXON_DEVELOPMENT	61	Nrep,Cxcl12,Auts2,Nrp2,Nfib,Gas1,Wnt5a,Gpm6b,Slit2,Aplp2,Slit3,App,Raph1,Bcl2,Sema6a,Ngf,Igf1r,Klf7,Grn,Tiam1,Zeb2,Apoe,Nexn,Boc,Ptprm,Apbb2,Ntn1,Nrp1,Lama2,Dpysl2,Sema6c,Matn2,Ptch1,Lrp1,Dynlt1f,Braf,Rnf6,Tctn1,Arhgap32,Kif13b,Sema3b,Ece1,Dclk1,Mycbp2,Pmp22,Etv1,Olfm1,Numb,Ablim1,Foxp1,Ulk2,Adarb1,Pip5k1c,Agrn,Grcc10,Ryk,Mapk8ip3,Cnp,Pten,Dag1,Usp33	1414	532	31053	6.48601	-0.178456
Mac_XYE.v.XYB_UP	3.62765e-08	6.03486	0.000284481	GO_BP_Mm	GOBP_POSITIVE_REGULATION_OF_PEPTIDASE_ACTIVITY	15	Pmaip1,Picalm,Lyn,Ifi204,Nlrp3,Stat3,Ddx3x,Ifi203,Gsn,Ifi209,App,Tank,Ifi207,Stat1,Pml	384	201	31053	3.54595	0.226031
ASPC_XYE.v.XYB_DOWN	3.82619e-07	2.4347	0.0030005	GO_BP_Mm	GOBP_AXON_DEVELOPMENT	39	Mmp2,Fn1,Vim,Lrp1,Nrep,Bsg,Pmp22,Itgb1,Lama2,Grn,Apoe,Gas1,Golga4,Dbn1,Apbb2,Nrp1,App,Lamb2,Ptprs,Aplp2,Kif5b,Ednra,Nptn,Scn1b,Dynlt1f,Hsp90ab1,Rpl24,Cdh11,Rtn4,Mycbp2,Ulk1,Pitpna,Actr3,Notch3,Tubb2b,Ssna1,Plxnb2,Ablim1,Ntrk3	935	532	31053	2.52281	-0.188212
T_XXE.v.XXB_UP	1.05672e-07	6.02954	0.000828678	GO_BP_Mm	GOBP_REGULATION_OF_SMALL_MOLECULE_METABOLIC_PROCESS	14	Rora,Apoe,Nr1d1,Nfkb1,Nr3c1,Nr4a3,Atp2b4,Anxa1,Tnf,Tspo,Dgat1,Ncor1,Egr1,Comt	197	366	31053	3.08161	0.493141
Mac_XXE.v.XXB_UP	3.4603e-08	6.02784	0.000271356	GO_BP_Mm	GOBP_CYTOSOLIC_TRANSPORT	15	Dab2,Snx2,Ighm,Eps15,Snx6,Tanc2,Lamp1,Tbc1d14,Spag9,Rab14,Cltc,Mecp2,Heatr5a,Snx5,Rab7b	486	159	31053	3.56646	0.363913
Mac_XYE.v.XYB_UP	2.3701e-14	5.11229	1.85863e-10	GO_BP_Mm	GOBP_CELLULAR_RESPONSE_TO_LIPID	33	mt-Nd3,Nfkbiz,B2m,Cd86,Sbno2,Arid5a,Pim1,Ccl2,Zfp36,Lyn,Gbp2,Nlrp3,Mrc1,Lilrb4a,Zfp36l1,Ddx5,Pde4b,Cebpb,Ccl5,Stat1,Cd274,Dab2,Lbh,Tnfaip3,Cfh,Kmt2d,Per1,Abca1,Ptger4,Ddx17,Trim30a,Irgm1,Scimp	384	522	31053	9.73081	0.244653
ASPC_XXE.v.XXB_DOWN	4.94167e-07	3.40242	0.00387526	GO_BP_Mm	GOBP_AXON_EXTENSION	22	Cxcl12,Auts2,Nrp2,Wnt5a,Slit2,Slit3,Raph1,Sema6a,Ngf,Apoe,Ntn1,Nrp1,Dpysl2,Sema6c,Lrp1,Rnf6,Arhgap32,Sema3b,Dclk1,Olfm1,Ulk2,Ryk	1414	142	31053	2.4117	-0.223294
ASPC_XXE.v.XXB_DOWN	2.16187e-12	2.30283	1.69534e-08	GO_BP_Mm	GOBP_BEHAVIOR	82	Serpinf1,Ptger4,Serpine2,Selenop,Cxcl12,Auts2,Ccl11,Tmod2,Atp1a2,Igf1,Mdk,Acvr2a,Srpx2,Agtr1a,Aldh1a3,Sgip1,Per3,B2m,Gm2a,Aplp2,Hexa,Penk,App,Eps8,Bcl2,Atxn1,Hexb,Tuba1a,Cntfr,Ngf,Man2b1,Ptger3,Gaa,Grn,Fign,Apoe,Crebrf,Ace,Mme,Psap,Fzd4,Camk2n1,Oxr1,P2ry1,Thbs1,Aff2,Thra,Cacnb4,Insr,Npy1r,Runx1,Braf,Crbn,Lgi4,Ntan1,Arrdc3,Lrrk2,Vps13a,Nr2c2,Pias1,Meis1,Bace1,Ldlr,Pmp22,Etv1,Tmem18,Ap1s2,Apba1,Vwa…	1414	782	31053	7.77074	-0.185668
Mac_XXE.v.XXB_UP	2.87981e-07	6.0191	0.00225835	GO_BP_Mm	GOBP_RHO_PROTEIN_SIGNAL_TRANSDUCTION	13	Apoe,Eps8,Adgrg1,Plekhg5,Kank2,Nrp1,Stard8,Abca1,Rhobtb1,Lpar1,Arhgef3,Akap13,Arhgef10	486	138	31053	2.64621	0.445175
B_XYE.v.XYB_UP	4.68031e-09	6.01597	3.6703e-05	GO_BP_Mm	GOBP_REGULATION_OF_T_CELL_ACTIVATION	17	Ptpn6,Rasgrp1,Hsph1,Fgl2,Itgal,Csk,Hspd1,Arid1a,Dock8,Bmi1,Dtx1,Cbfb,Lgals8,Ptprc,Twsg1,Ctla4,Cd274	234	375	31053	4.4353	0.150885
Mac_XXE.v.XXB_UP	9.54987e-16	4.77377	7.48901e-12	GO_BP_Mm	GOBP_CELLULAR_RESPONSE_TO_LIPID	39	Dab2,Mrc1,Cfh,Nfkbiz,Zfp36,Ccl2,Kank2,Adam15,Ddx5,Nlrp3,Nr1d1,Pf4,Sbno2,Zfp36l1,Ncl,Abca1,Lrp6,Cd86,Trib1,Nfkbia,Zfp36l2,Litaf,Lpar1,Klf9,Vps18,Mef2c,Ptafr,Hnrnpu,Egfr,Arid5a,Igf1,Atp1a1,Rora,Akap13,Tlr4,Cxcl2,Zmiz1,Nr3c1,Cdc73	486	522	31053	11.1256	0.441148
Mac_XYE.v.XYB_UP	3.87513e-08	6.00499	0.000303887	GO_BP_Mm	GOBP_NEGATIVE_REGULATION_OF_IMMUNE_RESPONSE	15	Fgl2,Ifi204,Lilrb4a,Tap1,Ifi203,Ifi209,Il4ra,Ifi207,Parp14,Irf1,Smpdl3b,Slamf8,Tnfaip3,Rabgef1,Lgals9	384	202	31053	3.51729	0.221011
ASPC_XYE.v.XYB_UP	3.69726e-31	5.08843	2.89939e-27	GO_BP_Mm	GOBP_BIOLOGICAL_PROCESS_INVOLVED_IN_INTERSPECIES_INTERACTION_BETWEEN_ORGANISMS	72	Ighm,Il4ra,Ifi27l2a,Jun,Jchain,Zfp36,Spon2,Nfkbiz,C3,Irf1,Cxcl1,Ifitm3,Ifit1,Ifi204,Nmb,Gbp3,Iigp1,Gsn,Ly6e,Psmb9,Dtx3l,Arid5a,Hnrnpa0,Il6,Gstp1,Parp14,Cd74,Trf,Bst2,H2-Aa,Pde12,Cxcl16,Gbp2,Gbp7,Ccl11,Ifi211,Pdcd4,Irf7,Trib1,Zbp1,St13,Slfn8,Oasl2,Gpc3,Rpl39,B2m,Rnf213,Plscr2,Nr1d1,Irgm2,Myd88,H2-Q7,Rel,Ifih1,Ptgs2,Ddx21,Isg15,Ppl,Hmgn2,Irgm1,Ptx3,Tlr4,Ifi205,Parp9,Il17ra,Rbpj,H2-K1,Cav1,Tnfaip3,A…	276	1592	31053	26.5377	0.151414
B_XYE.v.XYB_UP	8.48211e-12	5.9965	6.65167e-08	GO_BP_Mm	GOBP_REGULATION_OF_LYMPHOCYTE_ACTIVATION	23	Ighm,Tnfrsf13b,Ptpn6,Gpr183,Rasgrp1,Hsph1,Fgl2,Itgal,Csk,Hspd1,Arid1a,Cd38,Dock8,Cd22,Bmi1,Dtx1,Cbfb,Lgals8,Ptprc,Twsg1,Ctla4,Cd274,Sh3kbp1	234	509	31053	7.17707	0.151474
ASPC_XXE.v.XXB_DOWN	2.13941e-15	1.98643	1.67773e-11	GO_BP_Mm	GOBP_BIOLOGICAL_PROCESS_INVOLVED_IN_INTERSPECIES_INTERACTION_BETWEEN_ORGANISMS	144	Serping1,Ptger4,Colec12,C1ra,C2,C3,Cxcl12,Rarres2,Ccl11,H2-K1,Ifngr1,Ifitm1,Cfb,C1s1,Ifi203,Fbln1,Nfib,Lpl,Htra1,Adm,Wnt5a,Tifa,Tril,Agtr1a,Mndal,Ifi207,B2m,Esr1,Scn7a,Penk,Casp4,App,Gpc3,Mmp3,Zfp36,Ptgir,Bnip3,Bcl2,H2-Ab1,Gbp7,Selenok,H2-Q7,Mgst1,Ppl,Irf2,Hmgb2,Cd74,Ptger3,Il15,Cxcl14,H2-Aa,Serinc3,Grn,Icam1,Sbno2,Iigp1,Apoe,Nexn,Tpcn1,Vamp4,Ace,H2-M3,Arid5a,Nr1h3,Sash1,Zc3h12a,Ifnar2,Cyba,Tslp,…	1414	1592	31053	10.7753	-0.187275
Meso_XXE.v.XXB_UP	6.31746e-23	5.9931	4.95415e-19	GO_BP_Mm	GOBP_RIBOSE_PHOSPHATE_BIOSYNTHETIC_PROCESS	46	Trem2,Vdac1,Pank3,Gucy1a1,Pdha1,Ndufb9,Atp5g1,Npr1,Ndufab1,mt-Atp8,Ndufs4,Impdh2,Ndufv1,Ndufa13,Ndufa10,Ndufs6,Guk1,Uqcc3,Ndufs2,Vcp,mt-Co2,Paics,mt-Nd1,Mpc2,Adss,Adk,Ndufa12,mt-Atp6,Tkt,Ndufb5,Ndufs7,Aprt,Ndufb6,Ndufc2,Ndufb8,Dguok,Nme1,mt-Nd2,mt-Nd4,mt-Nd4l,Ndufs8,Ak3,Sdhc,Ndufa8,Ndufa5,Acot7	1119	213	31053	18.305	0.633335
ASPC_XXE.v.XXB_UP	5.59369e-15	2.56324	4.38657e-11	GO_BP_Mm	GOBP_BIOLOGICAL_PROCESS_INVOLVED_IN_INTERSPECIES_INTERACTION_BETWEEN_ORGANISMS	82	Il4ra,Eef1a1,Spon2,Actg1,Rps15a,Rps19,Ighm,Ppp1r14b,Rpl39,Cxcl16,Anxa3,Jak1,Fau,Nfkbia,Rpl30,Lgals1,Gapdh,Cd55,Fn1,Axl,Gpx1,Ifi27l2a,Ly6a,Ptx3,Cxcl2,Prdx2,Hspa1a,Wfdc17,Cfl1,Rnase4,Prlr,Hspa8,Ptprs,Hsp90aa1,Ext1,Ccl2,Cxcl10,Ccl8,Itgb3,Bst2,Jchain,Vim,Trib1,Cebpb,Hp,C1qbp,Emilin2,Pf4,Mfhas1,Cav1,C1qa,Bax,Hspd1,C1qb,Hspa1b,Fyn,Zyx,Ctr9,Rock2,Ddx21,Smarca4,Eprs,Serpinb1a,Anxa1,Cotl1,Vegfd,Ddb1,Nfkb1…	624	1592	31053	10.3579	0.360911
Mac_XXE.v.XXB_DOWN	9.99657e-09	2.23757	7.83931e-05	GO_BP_Mm	GOBP_CELLULAR_RESPONSE_TO_LIPID	58	Lpl,Ccl5,Axl,Anxa1,Tnip3,Nr1h3,Malt1,Fcgr4,Trem2,Gnas,Il1b,Hadhb,B2m,Vim,Cxcl16,Sgk1,Ptk2b,Tifab,Ranbp1,Irak2,Mif,Ptpn22,Rwdd1,Stap1,Prpf8,Fbxo32,Cd274,Ndufa13,Map4k1,Pde4b,Ldlr,Pdcd4,Tnf,Phb2,Jak2,Ripk2,Cd180,Tnfrsf1b,Zc3h12a,Ncor2,Tnip1,Plcg2,Ly86,Pak1,Prdx2,Bad,Pycard,Fkbp4,Cd84,Lbh,Cx3cr1,Cdk4,Tmf1,Ufm1,Stat1,Mtdh,Adcy3,Calr	1542	522	31053	4.10572	-0.249614
Mac_XXE.v.XXB_DOWN	1.12909e-06	5.98701	0.0088543	GO_BP_Mm	GOBP_DE_NOVO_PROTEIN_FOLDING	11	Cd74,H2-DMb1,H2-DMa,Sdf2l1,Hspe1,Dnajc2,Dnajc7,Tor2a,Bag1,Tor1a,Dnajb12	1542	37	31053	2.05285	-0.242147
B_XYE.v.XYB_UP	9.57574e-07	5.9867	0.00750929	GO_BP_Mm	GOBP_MYELOID_LEUKOCYTE_DIFFERENTIATION	12	Nfatc1,Cbfa2t3,Gpr183,Ikzf1,Spib,Irf4,Inpp4b,Lbr,Sp3,Rb1,Med1,Nr3c1	234	266	31053	2.1244	0.145911
B_XYE.v.XYB_DOWN	3.38318e-07	5.97969	0.00265309	GO_BP_Mm	GOBP_INTRINSIC_APOPTOTIC_SIGNALING_PATHWAY	13	Cd74,Rpl26,Tpt1,Rps7,Rps3,Ubb,Rpl11,Rack1,Ppia,Trem2,Selenok,Hint1,Shisa5	215	314	31053	2.57625	-0.361008
T_XXE.v.XXB_UP	5.91008e-10	5.97796	4.63468e-06	GO_BP_Mm	GOBP_EPITHELIAL_CELL_PROLIFERATION	19	Apoe,Nr1d1,Jaml,Tnfsf11,Tnfaip3,Nr4a1,Nr4a3,Zfp36l1,Cyba,Nfkbiz,Tnf,Cdk6,Gata3,Rbpj,B2m,Areg,Ccnd2,Ar,Cdc42	197	501	31053	5.33398	0.436298
Mac_XXE.v.XXB_UP	5.09996e-15	8.49472	3.99939e-11	GO_BP_Mm	GOBP_CELLULAR_RESPONSE_TO_METAL_ION	23	Jun,Junb,Mmp9,Hmox1,Fosb,Mt2,Fus,Mt1,Mef2a,Chp2,Dlg4,Trf,Jund,Tfrc,Mef2c,Mylk,Slc40a1,Egfr,Wnk1,Iqgap1,Alox5ap,Fos,Mecp2	486	173	31053	10.398	0.443628
T_XXE.v.XXB_UP	1.42801e-08	5.97647	0.000111985	GO_BP_Mm	GOBP_REGULATION_OF_EPITHELIAL_CELL_PROLIFERATION	16	Apoe,Nr1d1,Jaml,Tnfaip3,Nr4a1,Nr4a3,Zfp36l1,Cyba,Tnf,Cdk6,Gata3,Rbpj,B2m,Ccnd2,Ar,Cdc42	197	422	31053	3.95084	0.419846
ASPC_XYE.v.XYB_DOWN	4.6821e-07	1.75238	0.0036717	GO_BP_Mm	GOBP_BIOLOGICAL_PROCESS_INVOLVED_IN_INTERSPECIES_INTERACTION_BETWEEN_ORGANISMS	84	Lgals3,Ccdc80,Ly6a,Fabp4,Fn1,Lpl,Lyz2,Ctsb,Vim,Lbp,Trem2,Tyrobp,Ifitm2,1810058I24Rik,Selenok,Anxa1,Bsg,Ppib,Pmp22,Lamp1,Htra1,Capg,Grn,Cd36,Ogt,Il34,Apoe,Cxcl2,C1qb,Rarres2,Prdx2,Cd68,Pld3,Fcer1g,Axl,Lgals1,Mmp3,Cfl1,Ifngr1,Nrp1,F2r,App,Ccl6,Ptprs,Ssc5d,Cdk4,Cyba,Gpx1,Clec2d,Cfh,Ccl9,Fau,Zdhhc8,Kif5b,Ednra,Prdx1,Selenos,Akt1,Serping1,C1s1,Zdhhc20,Dynlt1f,Pf4,Snx3,Adamts5,Slc17a5,Rab7b,Ifngr2,Prkc…	935	1592	31053	2.43513	-0.205745
Mac_XYE.v.XYB_UP	2.26147e-08	3.50468	0.000177345	GO_BP_Mm	GOBP_CELLULAR_RESPONSE_TO_NITROGEN_COMPOUND	27	Ly6e,Egr1,Vcam1,Jun,Socs3,Nlrp3,Rap1b,Zfp36l1,Stat3,Marcks,Icam1,Pde4b,App,Ptprj,Cebpb,Irf1,Atf4,Nr4a2,Nr4a3,Hdac9,Ptpn1,Nr4a1,Rapgef2,Irs2,Prkcb,Agtrap,Hnrnpd	384	623	31053	3.75118	0.256037
Mac_XXE.v.XXB_DOWN	4.44552e-09	5.96685	3.48618e-05	GO_BP_Mm	GOBP_PROTEIN_INSERTION_INTO_MEMBRANE	16	Bax,Pdcd5,Tomm22,Emc7,Emc6,Wdr83os,Timm13,Ndufa13,Pmaip1,Emc4,Bbc3,Tomm70a,Timm22,Tomm40,Romo1,Tram1	1542	54	31053	4.45765	-0.137694
Meso_XXE.v.XXB_UP	1.22673e-25	5.96295	9.62003e-22	GO_BP_Mm	GOBP_CELLULAR_RESPIRATION	52	Mdh2,Pdha1,Ndufb9,Iscu,Idh2,Ndufab1,mt-Atp8,Ndufs4,Etfb,mt-Co1,Ndufv1,Ndufa13,Ndufa10,Ndufs6,mt-Co3,Uqcc3,Ide,Ndufs2,Vcp,mt-Co2,mt-Nd1,Ndufa12,mt-Atp6,Cox5a,Ndufb5,Suclg1,Plec,Park7,Uqcr11,Ndufs7,Ndufb6,Mybbp1a,Ndufc2,Ndufb8,Dguok,mt-Nd2,mt-Nd4,mt-Nd4l,Nupr1,Cs,Gadd45gip1,Sod2,Arl2,Ndufs8,Etfa,Sdhc,Akt1,Idh1,Idh3b,Cox5b,Ndufa8,Ndufa5	1119	242	31053	21.0168	0.597706
T_XXE.v.XXB_DOWN	4.1772e-08	5.96256	0.000327576	GO_BP_Mm	GOBP_REGULATION_OF_T_CELL_DIFFERENTIATION	15	Lef1,Cd27,Irf1,Dusp10,Tcf7,Cd74,Lck,Ccr7,Gimap5,H2-Aa,Socs1,Rhoh,Stat5a,Tmem131l,Tox	420	186	31053	3.48469	-0.215472
ASPC_XXE.v.XXB_DOWN	7.10972e-07	3.05015	0.00557544	GO_BP_Mm	GOBP_BIOMINERAL_TISSUE_DEVELOPMENT	25	Clec3b,Mgp,Igf1,Bmp4,Acvr2a,Gpm6b,Gpc3,Col1a1,Alpl,Sbno2,Wnt11,Pkdcc,Tcf7l2,Smpd3,Ano6,Ecm1,Lncpint,Stim1,Atp2b1,Ift80,Klf10,Bmpr1a,Eif2ak3,Tgfb1,Icmt	1414	180	31053	2.25372	-0.213694
Mac_XXE.v.XXB_UP	6.98743e-08	3.07681	0.000547954	GO_BP_Mm	GOBP_CELLULAR_RESPONSE_TO_NITROGEN_COMPOUND	30	Egr1,Jun,Ly6e,App,Atf4,Fcgr2b,Stat3,Nlrp3,Zfp36l1,Ncl,Snx6,Myo5a,Rragc,Hrh1,Mef2c,Socs3,Pdgfc,Egfr,Impact,Ctsd,Igf1,P2ry12,Marcks,Hras,Abcc1,Tlr4,Mecp2,Snx5,Rap1b,Tbc1d4	486	623	31053	3.26126	0.4105
T_XXE.v.XXB_UP	6.03019e-20	5.95953	4.72888e-16	GO_BP_Mm	GOBP_POSITIVE_REGULATION_OF_IMMUNE_SYSTEM_PROCESS	40	Lgals1,Ighm,Ccr2,Nr1d1,Nfkbia,Cd44,Il2ra,Nfkb1,Thy1,Tnfsf11,Tnfaip3,Il18r1,C1qa,Nr4a3,Zfp36l1,Laptm5,Cyba,Anxa1,Actb,Ddx3x,C3,C1qb,Nfkbiz,Il1rl1,Icos,Tnf,Tmem64,Il7r,Gata3,H2-K1,B2m,Cd81,Mapkapk2,Nfkbid,Wnk1,Lamp1,Gnas,Irf4,Gpr183,H2-D1	197	1058	31053	15.3252	0.42047
Mac_XXE.v.XXB_UP	1.7845e-09	5.95912	1.3994e-05	GO_BP_Mm	GOBP_SMOOTH_MUSCLE_CELL_PROLIFERATION	18	Egr1,Jun,Mmp9,Apoe,Hmox1,Tgfbr2,Klf4,Ang,C3ar1,Trib1,Mef2c,Bmp2,Ptafr,Egfr,Igf1,S1pr1,Tlr4,Hbegf	486	193	31053	4.85406	0.536295
T_XXE.v.XXB_UP	3.4998e-07	5.95693	0.00274454	GO_BP_Mm	GOBP_CALCIUM_ION_HOMEOSTASIS	13	Apoe,Ccl8,Ccr2,Atp2b1,Thy1,Tnfsf11,F2r,Atp2b4,Cyba,Tmem64,Anxa6,Diaph1,Gnas	197	344	31053	2.56153	0.519038
B_XXE.v.XXB_DOWN	5.15888e-09	5.95664	4.04559e-05	GO_BP_Mm	GOBP_ACTIN_POLYMERIZATION_OR_DEPOLYMERIZATION	17	Tmsb10,Tmsb4x,Coro1a,Pfn1,Cfl1,Arpc3,Cotl1,Myh9,Fchsd2,Evl,Arpc2,Ssh2,Msrb1,Rhoa,Add3,Actr3,Arpc5	464	191	31053	4.39302	-0.326442
ASPC_XXE.v.XXB_DOWN	2.35205e-13	5.13606	1.84447e-09	GO_BP_Mm	GOBP_BLOOD_VESSEL_ENDOTHELIAL_CELL_MIGRATION	29	Cxcl12,Vegfc,Jup,Igf1,Cyp1b1,Rhoj,Srpx2,Atp2b4,Slit2,Ets1,Egr3,Apoe,Akt3,Spred1,Nrp1,Thbs1,Map3k3,Sirt1,Gata2,Acvrl1,Jcad,Stard13,Tgfb1,Mecp2,Ephb4,Hdac5,Sp1,Nus1,Hmgb1	1414	124	31053	8.73413	-0.185301
Mac_XXE.v.XXB_UP	1.24334e-10	4.05254	9.7503e-07	GO_BP_Mm	GOBP_CELLULAR_RESPONSE_TO_ORGANIC_CYCLIC_COMPOUND	30	Dab2,Egr1,Zfp36,App,Atf4,Kank2,Stat3,Ddx5,Zfp36l1,Lrp6,Nfkbia,Zfp36l2,Klf9,Hrh1,Vps18,Mef2c,Bmp2,Hnrnpu,Tiparp,Egfr,Impact,Igf1,Atp1a1,P2ry12,Rora,Akap13,Zmiz1,Mecp2,Rap1b,Nr3c1	486	473	31053	6.01098	0.411378
Mono_XXE.v.XXB_DOWN	7.03605e-07	5.9557	0.00551767	GO_BP_Mm	GOBP_REGULATION_OF_IMMUNE_RESPONSE	12	Rps19,H2-Q7,Cd200,Cd40,Ccr7,H2-M3,B2m,H2-DMb2,H2-D1,Cd74,H2-Q6,Bcl2a1d	72	869	31053	2.25824	-0.423191
ASPC_XXE.v.XXB_DOWN	3.19235e-30	3.56953	2.50344e-26	GO_BP_Mm	GOBP_BLOOD_VESSEL_MORPHOGENESIS	105	Smoc2,Serpinf1,Ptger4,Hpgd,Thsd7a,Enpp2,Dcn,C3,Cxcl12,Ccl11,Vegfc,Nrp2,F3,Jup,Bmp4,Mdk,Cyp1b1,Pdgfrb,Rhoj,Adm,Wnt5a,Srpx2,Hspg2,Atp2b4,Fap,Junb,Agtr1a,Thbs2,Sparc,Epas1,Slit2,Mfge8,Ets1,Arhgap24,Col3a1,Col4a2,Rora,Sgcd,Sema6a,Spry2,Hes1,Amotl2,Tjp1,Egr3,Col4a1,Grn,Apoe,Nr2f2,Wnt11,Tnfsf12,Sulf1,Rhob,Ace,Ptprm,Akt3,Sash1,Zc3h12a,Fzd4,Spred1,Eng,Pdgfra,Nrp1,Thbs1,Jag1,Ecm1,Stim1,Creb3l1,Map3k3,Sirt…	1414	646	31053	25.6015	-0.227606
ASPC_XYE.v.XYB_DOWN	8.52985e-20	3.54739	6.68911e-16	GO_BP_Mm	GOBP_BLOOD_VESSEL_MORPHOGENESIS	69	Sparc,Col3a1,Serpinf1,Lgals3,Mmp2,Col8a1,Fn1,Mdk,Col18a1,Anxa2,Angptl4,Thbs2,Loxl2,Cald1,Lrp1,Col4a2,Fbln5,Sox4,Anxa1,Bsg,Hspb1,Itgb1,Dcn,Col4a1,F3,Mfge8,Grn,Pdgfrb,Rhoj,Adam12,Apoe,Hspg2,Ramp2,Hpgd,Sulf1,Zmiz1,Nrp1,Krit1,Gpx1,Cfh,Rhob,Efemp2,Ednra,Akt1,Lox,Amotl1,Ecm1,Fgf18,Fkbp10,Wasf2,Rora,Rtn4,Enpp2,Tgfb1,Pbrm1,Vstm4,Myh9,Zfp950,Rap1a,Fap,Lrp5,Mtdh,Naxe,Notch3,Prrx2,Creb3l1,Anpep,Rhoa,Tnfsf12	935	646	31053	15.1746	-0.253244
T_XYE.v.XYB_UP	4.37567e-09	5.94269	3.4314e-05	GO_BP_Mm	GOBP_IMMUNE_EFFECTOR_PROCESS	17	Ighm,C3,Cd74,Ywhaz,Lcp1,H2-Aa,Tnfaip3,Plec,Fgl2,Nfkbiz,Itgal,Gpr183,Ptpn6,Kars,Hk1,H2-Eb1,Lgals9	128	694	31053	4.46453	0.209942
T_XXE.v.XXB_UP	2.29526e-10	5.93708	1.79994e-06	GO_BP_Mm	GOBP_POSITIVE_REGULATION_OF_MAPK_CASCADE	20	Apoe,Igfbp6,Ccl8,Ighm,Ccr2,Cd44,Tnfsf11,F2r,Iqgap1,Igf1r,Laptm5,C3,Tnf,Timp2,Ccl6,Cd81,Ar,Map2k3,Cdc42,Gpr183	197	531	31053	5.74474	0.488142
ASPC_XXE.v.XXB_UP	5.05163e-16	3.85174	3.96149e-12	GO_BP_Mm	GOBP_BLOOD_VESSEL_MORPHOGENESIS	50	Ngfr,Actg1,Cd34,Anxa3,Tgfbr2,Ctsh,Jak1,Gja1,S100a1,Ntrk2,Nr4a1,Ackr3,Tgfb2,Fn1,Gpx1,Ptgis,Tmem100,Prrx2,Anxa2,Clec14a,Adgrf5,Vegfa,Klf4,Atp5b,Ccl2,Lox,Cxcl10,Itgb3,Ramp2,Has2,Emilin2,Adamts1,Bmper,Tcf21,Cav1,Bax,Rock2,Smarca4,Anxa1,Rnh1,Vegfd,Hmox1,Fgf2,Ncl,Pxn,Il18,Hif1a,Itga2b,Pkm,Sfrp2	624	646	31053	11.4021	0.398447
ASPC_XYE.v.XYB_UP	1.11694e-12	5.0508	8.75902e-09	GO_BP_Mm	GOBP_BLOOD_VESSEL_MORPHOGENESIS	29	Jun,Hk2,Junb,Gja1,C3,Spry2,Tcf21,Zfp36l1,Tnfaip2,Mylk,Plau,Adamts1,Klf4,Ntrk2,Meis1,Wt1,Ptgis,Ccl11,Ywhaz,Nr2f2,Rnf213,Smoc2,Ptgs2,Tiparp,Ppp1r15a,Elk3,Smad7,Rbpj,Cav1	276	646	31053	8.05754	0.175642
ASPC_XXE.v.XXB_DOWN	9.05436e-08	5.69362	0.000710043	GO_BP_Mm	GOBP_CELL_MIGRATION_INVOLVED_IN_SPROUTING_ANGIOGENESIS	14	Rhoj,Srpx2,Slit2,Egr3,Akt3,Spred1,Nrp1,Thbs1,Map3k3,Gata2,Jcad,Stard13,Ephb4,Hdac5	1414	54	31053	3.14872	-0.143422
T_XXE.v.XXB_UP	2.18198e-19	5.93393	1.71111e-15	GO_BP_Mm	GOBP_HEMOPOIESIS	39	Igkc,Tmem176a,Tmem176b,Rora,Lgals1,Ighm,Pim1,Ccr2,Nfkbia,Cd44,Fgl2,Il2ra,Tnfsf11,Tnfaip3,Il18r1,Maf,Nr3c1,Zfp36l1,Laptm5,Anxa1,Actb,Nfkbiz,Il1rl1,Tnf,Tmem64,Cdk6,Il7r,Gata3,Rbpj,B2m,Cd81,Klf4,Nfkbid,Ncor1,Egr1,Gnas,Irf4,Gpr183,Ikzf3	197	1036	31053	14.7667	0.502999
T_XXE.v.XXB_UP	1.28891e-07	5.93229	0.00101076	GO_BP_Mm	GOBP_GLIOGENESIS	14	Vim,Ccr2,Nr1d1,Ifngr1,Nr3c1,C1qa,Anxa1,Tnf,Cdk6,Tspo,Actr3,Areg,Gpr183,Col3a1	197	372	31053	2.99535	0.486595
B_XXE.v.XXB_UP	3.49657e-14	5.92756	2.74201e-10	GO_BP_Mm	GOBP_MITOCHONDRIAL_GENE_EXPRESSION	28	Mrpl57,Mrpl51,Mrpl54,Mrps28,Shmt2,Mrps34,Mrps12,Mrpl28,Mrps18b,Mrps7,Mrpl17,Mrpl42,Mrpl13,Mrpl14,Mrpl34,Hars,Mrps14,Gars,Mrpl20,Uqcc2,Chchd1,Mrpl18,Mrps18a,Mrpl58,Mrpl12,Coa3,Mrpl21,Mrpl48	889	165	31053	9.56193	0.0625366
ASPC_XYE.v.XYB_DOWN	1.55235e-17	5.16915	1.21736e-13	GO_BP_Mm	GOBP_BONE_DEVELOPMENT	40	Sparc,Bgn,Col1a1,Col3a1,Mmp14,Serpinh1,Fbn1,Tyrobp,Fbln5,Ppib,Vkorc1,Gnas,Akap13,Ltbp3,Hspg2,Igf1,Timp3,Thbs3,Ankrd11,Sulf1,Msx1,Adamts12,Sh3pxd2b,Atp6ap1,Myoc,Asxl2,Lrp6,Insig2,Cfh,Glg1,Dhrs3,Lox,Ecm1,Fgf18,Wasf2,Ebp,Lrp5,Col27a1,Slc38a10,Rhoa	935	257	31053	12.9146	-0.260196
ASPC_XXE.v.XXB_DOWN	1.64707e-10	3.24717	1.29163e-06	GO_BP_Mm	GOBP_BONE_DEVELOPMENT	38	Ptger4,Bgn,Igf1,Bmp4,Csgalnact1,Hspg2,Serpinh1,Sparc,Col3a1,Col1a1,Timp3,Adamts12,Alpl,Col27a1,Sulf1,Papss2,Smpd3,Lrrk1,Thbs1,Myoc,Ano6,Ecm1,Ift80,Lrp5,Sh2b3,Ebp,Hoxb4,Tmem107,Meis1,Ski,Nab1,Foxp1,Glg1,Idua,P3h1,Amer1,Foxc1,Dhrs3	1414	257	31053	5.88886	-0.198337
ASPC_XXE.v.XXB_DOWN	1.53004e-07	3.63266	0.00119986	GO_BP_Mm	GOBP_BONE_MINERALIZATION	22	Clec3b,Mgp,Igf1,Bmp4,Acvr2a,Gpm6b,Gpc3,Alpl,Sbno2,Wnt11,Pkdcc,Tcf7l2,Smpd3,Ano6,Ecm1,Lncpint,Atp2b1,Ift80,Klf10,Bmpr1a,Eif2ak3,Icmt	1414	133	31053	2.92087	-0.21981
ASPC_XXE.v.XXB_DOWN	2.7631e-07	3.04077	0.00216682	GO_BP_Mm	GOBP_BRANCHING_MORPHOGENESIS_OF_AN_EPITHELIAL_TUBE	27	Spry1,Cxcl12,Ccl11,Mgp,Igf1,Bmp4,Mdk,Wnt5a,Agtr1a,Slit2,Esr1,Gpc3,Bcl2,Spry2,Ctsl,Col4a1,Eng,Pdgfra,Nrp1,Ncoa3,Ptch1,Lrp5,Pkd1,Cd44,Tgfb1,Tmtc3,Dag1	1414	195	31053	2.66418	-0.27125
Endo_XYE.v.XYB_DOWN	1.35484e-07	5.91937	0.00106246	GO_BP_Mm	GOBP_PROTEIN_LOCALIZATION_TO_PLASMA_MEMBRANE	14	Lgals3,Anxa2,Myl12a,S100a10,Ramp2,Rac1,Itgb1,Trem2,Actb,Sptbn1,Ehd1,F11r,Jup,Csnk2a1	244	301	31053	2.97369	-0.395641
ASPC_XXE.v.XXB_DOWN	4.48302e-07	3.21382	0.00351559	GO_BP_Mm	GOBP_CARBOHYDRATE_CATABOLIC_PROCESS	24	Igf1,Cbfa2t3,Gm2a,Scarb2,Man2b2,Hexa,App,Hexb,Man2b1,Gaa,Dhdh,Hsd11b1,Nupr1,Insr,Manba,Ogt,Gabarapl1,Arsb,Idua,Abhd10,Naga,Stbd1,Hmgb1,Phkg2	1414	164	31053	2.454	-0.163355
Mono_XYE.v.XYB_UP	1.22374e-06	5.91547	0.00959653	GO_BP_Mm	GOBP_ORGANONITROGEN_COMPOUND_BIOSYNTHETIC_PROCESS	11	Lars2,mt-Nd3,mt-Atp8,mt-Nd2,mt-Nd1,mt-Atp6,Thbs1,mt-Co2,mt-Nd5,Entpd1,Ppp1r15b	36	1604	31053	2.01789	0.441053
Endo_XYE.v.XYB_DOWN	3.90254e-07	5.9088	0.00306037	GO_BP_Mm	GOBP_DEVELOPMENTAL_CELL_GROWTH	13	Mgll,Itgb1,Bmpr2,Iqgap1,Auts2,Rpl4,Edn1,Sema3g,Sh3glb1,Cyfip1,Sema3f,App,Rtn4	244	280	31053	2.51423	-0.341141
T_XXE.v.XXB_UP	1.68294e-08	5.90649	0.000131976	GO_BP_Mm	GOBP_MUSCLE_SYSTEM_PROCESS	16	Gsn,Actn2,Lmna,Atp2b1,F2r,Nr3c1,Nr4a1,Nr4a3,Atp2b4,Cyba,Rgs2,Myl6,Anxa6,Klf4,Ar,Map2k3	197	427	31053	3.87951	0.551006
ASPC_XXE.v.XXB_UP	5.98994e-09	3.01096	4.69731e-05	GO_BP_Mm	GOBP_CARBOHYDRATE_DERIVATIVE_BIOSYNTHETIC_PROCESS	36	Pnp,St3gal1,Atp5g2,Chst11,Impdh2,Ugdh,Adcy5,Atp5d,Atp5e,St3gal5,Atp5g1,Gfpt2,Phlda1,Atp5b,Ext1,Atp5a1,Nme1,Has2,Umps,Aprt,Ampd3,Gucy1a1,Npr1,Atp5h,Atp5c1,Nfkb1,Atp5j2,Uap1,Sdhb,Vcp,Ak1,Guk1,Slc25a12,Vdac1,Tkt,Pkm	624	595	31053	4.32815	0.266543
B_XXE.v.XXB_DOWN	2.09869e-09	5.90511	1.64579e-05	GO_BP_Mm	GOBP_POSITIVE_REGULATION_OF_PROTEIN_CONTAINING_COMPLEX_ASSEMBLY	18	Pfn1,Tgfb1,Abca1,Hspa1b,Rps3,Lcp1,Hspa1a,Cdkn1b,Fchsd2,Evl,Msn,Arpc2,Hsp90aa1,Lgals3,Rhoa,Rack1,Cd24a,Actr3	464	204	31053	4.78362	-0.388817
B_XXE.v.XXB_DOWN	1.02474e-06	5.90511	0.00803601	GO_BP_Mm	GOBP_LEUKOCYTE_APOPTOTIC_PROCESS	12	Cd74,Fcmr,Mef2c,Ccr7,Nfkbid,Foxp1,Lyn,Lgals3,Cd24a,Gimap8,Tsc22d3,Rps6	464	136	31053	2.09496	-0.317172
Mac_XYE.v.XYB_UP	1.38124e-07	5.89657	0.00108317	GO_BP_Mm	GOBP_TEMPERATURE_HOMEOSTASIS	14	Egr1,Kdm6b,Scd1,Stat3,Il4ra,Cebpb,Ccl5,Atf4,Rbpj,Ednrb,Vegfa,Ptgs2,Tfe3,Cmklr1	384	192	31053	2.9653	0.230214
Mac_XYE.v.XYB_UP	6.02444e-23	4.28081	4.72436e-19	GO_BP_Mm	GOBP_CELLULAR_RESPONSE_TO_OXYGEN_CONTAINING_COMPOUND	64	Ly6e,Mmp9,Junb,Egr1,Fosb,Kdm6b,Nfkbiz,B2m,Vcam1,Jun,Jund,Cd86,Sbno2,Arid5a,Pim1,Ccl2,Ccl7,Zfp36,Socs3,Lyn,Tra2b,Gbp2,Nlrp3,Mrc1,Rap1b,Lilrb4a,Zfp36l1,Stat3,Marcks,Icam1,Pde4b,App,Fos,Ptprj,Cebpb,Ccl5,Fus,Stat1,Slc38a2,Cd274,Gas6,Irf1,Tnfaip3,Cfh,Atf4,Nr4a2,Abca1,Ptger4,Nr4a3,Sod1,Hdac9,Ptpn1,Zbtb20,Nr4a1,Rapgef2,Irs2,Trim30a,Tcf7l2,Rasgrp2,Prkcb,Agtrap,Irgm1,Hnrnpd,Scimp	384	1209	31053	18.3257	0.26131
Endo_XYE.v.XYB_DOWN	1.34117e-18	5.89053	1.05175e-14	GO_BP_Mm	GOBP_CELL_JUNCTION_ORGANIZATION	38	Sparc,Esam,Col4a1,Cdh5,Cfl1,S100a10,Cldn5,Ramp2,Tanc1,Rac1,Itgb1,Rhoc,Pecam1,Trem2,Actb,Dusp3,Cav1,Wdr1,F11r,Iqgap1,Ppfibp1,Pkp4,Kdr,Plec,Heg1,Cd9,Igf1r,Cyfip1,Pxn,Jup,Myo9a,Sema3f,App,Rps6,Tuba1a,Chrnb1,Rhob,Pdcd6ip	244	821	31053	13.9781	-0.355047
Mac_XXE.v.XXB_UP	2.54469e-27	4.17511	1.99555e-23	GO_BP_Mm	GOBP_CELLULAR_RESPONSE_TO_OXYGEN_CONTAINING_COMPOUND	79	Gas6,Mrc1,Egr1,Jun,Cfh,Ly6e,Junb,Mmp9,Nfkbiz,Zfp36,App,Ccl7,Fosb,Atf4,Ccl2,Fcgr2b,Fus,Rab11fip5,Kank2,Adam15,Stat3,Mt1,Nlrp3,Aldh2,Nr1d1,Pf4,Mef2a,Chp2,Sbno2,Zfp36l1,Dlg4,Ncl,Abca1,Snx6,Myo5a,Rragc,Slc38a2,Zbtb20,Lrp6,Cd86,Trib1,Nfkbia,Jund,Rhob,Kdm6b,Litaf,Lpar1,Klf9,Mef2c,Socs3,Mylk,Pdgfc,Ptafr,Tra2b,Hnrnpu,Egfr,Wnk1,Impact,Arid5a,Ctsd,Ripk1,Igf1,P2ry12,Marcks,Rora,Iqgap1,Hras,Abcc1,Tlr4,Cxcl2,…	486	1209	31053	22.6999	0.452726
B_XYE.v.XYB_UP	2.30631e-09	5.88348	1.80861e-05	GO_BP_Mm	GOBP_LEUKOCYTE_CELL_CELL_ADHESION	18	Ptpn6,Rasgrp1,Hsph1,Fgl2,Itgal,Hspd1,Itgb1,Arid1a,Dock8,Sema4d,Bmi1,Dtx1,Cbfb,Lgals8,Ptprc,Twsg1,Ctla4,Cd274	234	406	31053	4.74266	0.152158
ASPC_XYE.v.XYB_DOWN	6.98666e-09	2.56763	5.47894e-05	GO_BP_Mm	GOBP_CARBOHYDRATE_DERIVATIVE_BIOSYNTHETIC_PROCESS	46	Hexa,Mustn1,Trem2,Tmem59,Itm2b,Akr1a1,Atp5j,Dad1,Pdgfrb,Ogt,Ddost,Ostc,Atp5g2,Igf1,Acot7,Atp5h,Itm2c,Galnt15,Ndufa8,Ndufb11,Atp5l,Ost4,Krtcap2,Ndufa7,Chpf,Ndufs3,Ndufc2,Ndufa6,mt-Nd4,Adcy7,Atp5d,Pigt,Tusc3,Pofut2,Galnt17,Tgfb1,Tmem165,Dpm2,Ndufb6,Sdhb,Ndufb3,Ndufb5,Uap1l1,Plod3,Ndufa11,Chp1	935	595	31053	4.2613	-0.159515
T_XXE.v.XXB_UP	1.23561e-32	5.87832	9.68968e-29	GO_BP_Mm	GOBP_IMMUNE_RESPONSE	65	Rora,Apoe,Gsn,Lgals1,Vim,Ccl8,Ighm,Cxcr6,Actg1,Capg,Ccr2,Nr1d1,Ighg2c,Nfkbia,Cd44,Ifitm3,Jchain,Serinc3,Fgl2,Il2ra,Nfkb1,Thy1,Tnfsf11,Wfdc17,Samsn1,Tnfaip3,Il18r1,Ifngr1,C1qa,Nr4a3,Igf1r,Pf4,Laptm5,Cyba,Cxcl2,Anxa1,Nedd4,Ddx3x,C3,C1qb,Nfkbiz,Il2rb,Il1rl1,Ifitm2,Tnf,Lcp1,Il7r,Gata3,H2-K1,Rbpj,Actr3,B2m,Ctsh,Ccl6,Cd81,Mapkapk2,Nfkbid,Wnk1,Lamp1,Klrg1,Irf4,Cdc42,Gpr183,Col3a1,H2-D1	197	1743	31053	28.0137	0.495866
ASPC_XYE.v.XYB_DOWN	4.86948e-16	2.67369	3.81865e-12	GO_BP_Mm	GOBP_CARBOHYDRATE_DERIVATIVE_METABOLIC_PROCESS	83	Bgn,Cst3,Itih5,Hexa,Ctsl,Psap,Mustn1,Trem2,Tmem59,Itm2b,Akr1a1,Dcn,Man2a1,Atp5j,Dad1,Pdgfrb,Ogt,Ddost,Ostc,Atp5g2,Igf1,Nupr1,Acot7,Atp5h,Itm2c,Sulf1,Galnt15,Ndufa8,Ndufb11,Adamts12,Atp5l,Aldh1a1,Hexb,Ost4,App,Krtcap2,Erp44,Ndufa7,Chpf,Ndufs3,Fis1,Ndufc2,Ndufa6,Atpif1,Cfh,mt-Nd4,Adcy7,Ednra,Hmgcs2,Atp5d,Pigt,Tusc3,Pofut2,Nudt9,Ncor1,Tspo,Prkcd,Galnt17,Rora,Tgfb1,Tmem165,Gapdh,Dpm2,Manba,Mtch2,Eif6…	935	1031	31053	11.4181	-0.166521
ASPC_XXE.v.XXB_UP	2.2517e-12	2.79955	1.76578e-08	GO_BP_Mm	GOBP_CARBOHYDRATE_DERIVATIVE_METABOLIC_PROCESS	58	Pnp,Akr1c14,Pgls,Gapdh,St3gal1,Atp5g2,Chst11,Impdh2,Ugdh,Adcy5,Ran,Acaa2,Ptx3,Pgd,Atp5d,Atp5e,St3gal5,Atp5g1,Hspa1a,Gfpt2,Phlda1,Slc4a4,Hspa8,Atp5b,Ext1,Pgam1,Atp5a1,Hint1,Nme1,Gda,Has2,Umps,Aprt,Gpi1,Bax,Ampd3,Ppp2ca,Hspa1b,Gucy1a1,Npr1,Atp5h,Atp5c1,Akr1b3,Fgf2,Nfkb1,Tnfaip6,Atp5j2,Uap1,Sdhb,Vcp,Ak1,Guk1,Sulf2,Hif1a,Slc25a12,Vdac1,Tkt,Pkm	624	1031	31053	7.75306	0.296742
Mac_XYE.v.XYB_UP	1.47278e-07	5.86601	0.00115495	GO_BP_Mm	GOBP_SMOOTH_MUSCLE_CELL_PROLIFERATION	14	Mmp9,Egr1,Jun,Aif1,Klf4,Tgfbr2,Ccl5,Tnfaip3,Sf1,Nr4a3,Vegfa,Nampt,Tcf7l2,Ptgs2	384	193	31053	2.93744	0.285388
B_XXE.v.XXB_DOWN	5.01595e-12	5.86201	3.93351e-08	GO_BP_Mm	GOBP_PROTEIN_POLYMERIZATION	24	Tmsb10,Tmsb4x,Coro1a,Pfn1,Cfl1,Arpc3,Hspa1b,Rps3,Cotl1,Myh9,Ube2s,Hspa1a,Cdkn1b,Fchsd2,Evl,Arpc2,Ssh2,Hsp90aa1,Msrb1,Rhoa,Add3,Actr3,Arpc5,Tuba1a	464	274	31053	7.40522	-0.382072
B_XYE.v.XYB_UP	2.4911e-09	5.85464	1.95352e-05	GO_BP_Mm	GOBP_POSITIVE_REGULATION_OF_CELL_ACTIVATION	18	Ighm,Gpr183,Rasgrp1,Hsph1,Itgal,Hspd1,Plek,Arid1a,Cd38,Dock8,Ptprj,Bmi1,Cbfb,Lgals8,Ptprc,Ctsc,Cd274,Sh3kbp1	234	408	31053	4.70918	0.147772
Mac_XXE.v.XXB_UP	1.11257e-06	5.85298	0.00872481	GO_BP_Mm	GOBP_POSITIVE_REGULATION_OF_ENDOCYTOSIS	12	Dab2,Apoe,App,Itsn1,Ighm,Picalm,Bin1,Trf,Dnm1,Ap2m1,Eef2k,Ppp3ca	486	131	31053	2.05924	0.482702
Endo_XYE.v.XYB_DOWN	6.24498e-13	5.84616	4.89731e-09	GO_BP_Mm	GOBP_REGULATION_OF_ANATOMICAL_STRUCTURE_SIZE	26	Mgll,Esam,Tmsb4x,Cfl1,Rac1,Pecam1,Capg,Cav1,Itga1,Bmpr2,Sptbn1,Wdr1,Rpl4,Edn1,Kdr,Gpx1,Capzb,Sema3g,Cyfip1,Sema3f,Tpm1,Kank3,Eln,Rb1cc1,Rtn4,Nckap1	244	566	31053	8.31004	-0.333771
Mac_XYE.v.XYB_UP	1.18807e-06	5.84582	0.00931682	GO_BP_Mm	GOBP_LEUKOCYTE_MEDIATED_CYTOTOXICITY	12	Ighg1,H2-K1,B2m,Dnase1l3,H2-Q7,Ccl2,H2-Q6,Ctsc,Tap1,H2-Q4,Rnf19b,Lgals9	384	166	31053	2.03073	0.271576
Meso_XXE.v.XXB_UP	1.03107e-08	5.84225	8.08566e-05	GO_BP_Mm	GOBP_FATTY_ACID_BETA_OXIDATION	16	Eci1,Etfb,Dbi,Scp2,Acaa1a,Acaa2,Acadl,Hadha,Hsd17b10,Echs1,Cpt1a,Eci2,Acadm,Etfa,Akt1,Acox1	1119	76	31053	4.09228	0.563745
Endo_XYE.v.XYB_DOWN	1.59181e-07	5.84174	0.0012483	GO_BP_Mm	GOBP_MESENCHYME_DEVELOPMENT	14	Timp3,Cfl1,Notch1,Bmpr2,Edn1,Eng,Sema3g,Sema3f,Adam15,Notch4,Rtn4,Mapk3,Ddx17,Nckap1	244	305	31053	2.90368	-0.353555
T_XXE.v.XXB_UP	1.56619e-07	5.83813	0.00122821	GO_BP_Mm	GOBP_HOMEOSTASIS_OF_NUMBER_OF_CELLS	14	Ccr2,Cd44,Il2ra,Tnfaip3,F2r,Zfp36l1,Anxa1,Nfkbiz,Cdk6,Il7r,Gata3,B2m,Ncor1,Gpr183	197	378	31053	2.91073	0.436068
B_XXE.v.XXB_DOWN	9.06679e-14	5.83766	7.11018e-10	GO_BP_Mm	GOBP_POSITIVE_REGULATION_OF_CELL_CELL_ADHESION	28	Cd74,H2-Aa,H2-Ab1,H2-Eb1,Actb,H2-Ob,Coro1a,H2-DMa,H2-DMb2,Cd55,Hmgb1,Tgfb1,Plaur,H2-DMb1,Smad7,Ets1,Rps3,Il2rg,Ccr7,H2-Oa,Nfkbid,Hsp90aa1,Malt1,Rhoa,Jak1,Cd24a,Rhoh,Runx1	464	321	31053	9.14812	-0.372156
ASPC_XXE.v.XXB_DOWN	1.18221e-11	2.06618	9.27091e-08	GO_BP_Mm	GOBP_CARBOHYDRATE_DERIVATIVE_METABOLIC_PROCESS	97	Itih5,mt-Nd3,mt-Atp6,Cst3,Ptger4,Dcn,mt-Nd4,Bgn,Man2a1,Pcsk6,mt-Nd5,mt-Co2,Galnt15,Atp1a2,Igf1,mt-Nd4l,Pdgfrb,Csgalnact1,Itm2b,Pid1,Egflam,Hs3st1,Enpp3,mt-Atp8,Cbfa2t3,Gm2a,Enpp4,Ces1d,Tmtc1,Hexa,App,Bcl2,Rora,Hexb,Adamts12,Ostc,Itm2c,Ctsl,mt-Nd2,Il15,Tmem59,Tm9sf2,H6pd,Sulf1,Tcf7l2,Papss2,Hsd11b1,Spock2,Smpd3,Psap,Dpm1,Man1a,mt-Nd6,Cacnb4,A4galt,Galnt17,Galnt11,Galnt7,mt-Nd1,Nupr1,Insr,Manba,Gk5…	1414	1031	31053	7.03288	-0.193976
B_XXE.v.XXB_DOWN	2.02896e-12	5.82967	1.59111e-08	GO_BP_Mm	GOBP_REGULATION_OF_MRNA_METABOLIC_PROCESS	25	Ddx5,Btg2,Hnrnpa0,Zfp36l2,Hnrnpa2b1,Rbm39,Srsf2,Cirbp,Son,Rbm38,Pabpc1,Tra2a,Zfp36l1,Srsf3,Tob1,Magoh,Ptbp3,Tnrc6c,Hnrnpk,Rbm3,Tra2b,Hspa8,Zc3hav1,Ncl,Rbmxl1	464	287	31053	7.7983	-0.31298
ASPC_XXE.v.XXB_DOWN	2.06621e-11	2.47395	1.62032e-07	GO_BP_Mm	GOBP_CARBOHYDRATE_METABOLIC_PROCESS	65	Igfbp3,Apod,Ptger4,Man2a1,Igf1,Adcyap1r1,Csgalnact1,Ppp1r2,Cbfa2t3,Gm2a,Scarb2,Man2b2,Hexa,Pgm2l1,App,C1qtnf2,Rora,Hexb,Man2b1,C1qtnf1,Gaa,Il6st,Dhdh,H6pd,Tcf7l2,Hsd11b1,Smpd3,Gnptg,P2ry1,Man1a,Idh2,Sirt1,Nupr1,Per2,Insr,Manba,Npy1r,Gk5,Ogt,Pik3r1,Braf,Gabarapl1,Crtc2,Arsb,St3gal6,Fabp5,Hs2st1,Ip6k1,Adipor1,Fam3c,Chst12,Tgfb1,Inpp5k,Nr1d1,Idua,Mecp2,Cyp2j6,Abhd10,Naga,C1qtnf3,Stbd1,Hmgb1,Phkg2,Pt…	1414	577	31053	6.7904	-0.193223
Mac_XXE.v.XXB_DOWN	5.78889e-15	2.08211	4.53965e-11	GO_BP_Mm	GOBP_CELLULAR_RESPONSE_TO_OXYGEN_CONTAINING_COMPOUND	125	Lpl,Actb,Ccl5,Rpl23,Axl,Rps3,Anxa1,Tnip3,Nr1h3,Flna,Lrp1,Fyn,Malt1,Fcgr4,Trem2,Pparg,Abcg1,Ucp2,Rack1,Gnas,Asph,Il1b,Ezr,Tgm2,Rps6,Mpc2,Hadhb,B2m,Vim,Atp1a3,Cxcl16,Sorl1,Smpd3,Sgk1,Ptk2b,Esd,Fis1,Tifab,Ranbp1,Lamtor4,Irak2,Mif,Id2,Ptpn22,Csk,Rwdd1,Stap1,Prpf8,Fbxo32,Fabp4,Leprotl1,Cd274,Ndufa13,Map4k1,Pde4b,Itga4,Txn1,Ldlr,Prkar1a,Eny2,Smarcb1,Pdcd4,Bcar3,Prdx5,Tnf,Jak2,Ripk2,Cd180,Map2k1,Tnfrsf1…	1542	1209	31053	10.343	-0.214039
Endo_XYE.v.XYB_DOWN	7.78102e-09	5.81594	6.10187e-05	GO_BP_Mm	GOBP_GLIOGENESIS	17	Ptprb,Vim,Adgrg1,Ndrg1,Notch1,Trem2,Wdr1,Flt1,Plec,Cd9,Nfib,Zmiz1,Tspan2,App,Tuba1a,Rtn4,Mapk3	244	372	31053	4.21454	-0.359314
ASPC_XYE.v.XYB_DOWN	2.1429e-12	4.69978	1.68046e-08	GO_BP_Mm	GOBP_CARTILAGE_DEVELOPMENT	30	Bgn,Col1a1,Col3a1,Ctsk,Mdk,Serpinh1,Mgp,Mustn1,Loxl2,Bmp1,Gnas,Ltbp3,Hspg2,Thbs3,Sulf1,Msx1,Adamts12,Creb3l2,Pkd1,Lrp6,Pth1r,Cfh,Glg1,Ecm1,Fgf18,Tgfb1,Snai1,Thra,Prrx2,Col27a1	935	212	31053	7.77457	-0.295419
Mac_XYE.v.XYB_DOWN	7.87304e-11	1.8876	6.17404e-07	GO_BP_Mm	GOBP_CELLULAR_RESPONSE_TO_OXYGEN_CONTAINING_COMPOUND	112	Trem2,Rpl23,Anxa1,Vim,Akr1a1,Ucp2,Ctsd,Rps3,Cd68,Txn1,Anxa5,Rps6,Lamtor2,Fabp4,Lrp1,Pf4,Cfl1,Lgmn,Gnai2,Esd,Lpl,Rgs10,Rack1,Ndufa13,Alox5ap,Dynll1,Gpx1,Prdx1,Gnas,Prdx2,Fis1,Cd36,Mpc2,Ranbp1,Capn2,Arpc2,Rwdd1,Dtnbp1,Lamtor5,Lamtor1,Mif,Plec,Akr1b3,Cd84,Spp1,Sigmar1,P2rx4,Bad,Pycard,Slc27a1,Rac1,Cd300lb,Tnip3,Prdx5,Cdk4,Rhoa,Cxcl1,Eif4ebp1,Snx5,Park7,Cav2,Hadhb,Actb,Leprotl1,Atp1a3,Pink1,C1qtnf12,…	1524	1209	31053	6.20943	-0.215385
Mac_XYE.v.XYB_DOWN	2.24553e-08	3.733	0.000176094	GO_BP_Mm	GOBP_CELLULAR_RESPONSE_TO_OXYGEN_LEVELS	24	Trem2,Adam8,Atp6v1g1,Fam162a,Commd1,Rtn4,Bad,Acaa2,Eif4ebp1,Stub1,Pink1,Rgcc,Atp6v1a,Ndufs2,Akt1,Eno1,Bnip3l,Sdhd,Atp6v0d1,Pgk1,Ccdc115,Hp1bp3,Bmyc,Pparg	1524	131	31053	3.75425	-0.190467
Mac_XXE.v.XXB_UP	4.35208e-07	5.80864	0.0034129	GO_BP_Mm	GOBP_RESPONSE_TO_TYPE_II_INTERFERON	13	Mrc1,Ccl8,Ccl24,Ccl7,Ccl2,Rab11fip5,Ifitm3,Actg1,Ccl12,Ifitm2,Gbp7,Tlr4,Rab7b	486	143	31053	2.46688	0.648204
Mac_XXE.v.XXB_UP	1.20672e-06	5.80864	0.00946307	GO_BP_Mm	GOBP_POSITIVE_REGULATION_OF_MAP_KINASE_ACTIVITY	12	Fgfr1,App,Zeb2,Fgd4,Mef2c,Pdgfc,Egfr,Akap13,Iqgap1,Hras,Tlr4,Kitl	486	132	31053	2.02397	0.354493
T_XYE.v.XYB_UP	1.21654e-06	5.79924	0.00954007	GO_BP_Mm	GOBP_NEGATIVE_REGULATION_OF_IMMUNE_SYSTEM_PROCESS	12	Cd74,H2-Aa,Cnn2,Tnfaip3,Tmem176a,Fgl2,Tmem176b,Thy1,Il2ra,Ptpn6,Sdc4,Lgals9	128	502	31053	2.02045	0.183053
Meso_XXE.v.XXB_UP	9.60471e-23	5.79681	7.53201e-19	GO_BP_Mm	GOBP_ATP_METABOLIC_PROCESS	47	Igf1,Trem2,Ndufb9,Atp5g1,Atp1b1,Ndufab1,mt-Atp8,Ndufs4,Galk1,Ola1,Ndufv1,Ndufa13,Ndufa10,Atp6v1a,Ndufs6,Guk1,Uqcc3,Ndufs2,Vcp,mt-Co2,mt-Nd1,Ndufa12,mt-Atp6,Ndufb5,Ndufs7,Ndufb6,Khk,Ndufc2,Ndufb8,Dguok,mt-Nd2,mt-Nd4,App,mt-Nd4l,Nupr1,Bad,Fis1,Gpi1,Arl2,Ndufs8,Tpi1,Ak3,Sdhc,Pgam1,Ndufa8,Pgk1,Ndufa5	1119	225	31053	18.1231	0.62313
Mac_XXE.v.XXB_DOWN	4.61063e-07	2.39447	0.00361566	GO_BP_Mm	GOBP_CELLULAR_RESPONSE_TO_PEPTIDE	39	Lpl,Rpl23,Lrp1,Fyn,Trem2,Pparg,Gnas,Il1b,Vim,Atp1a3,Sorl1,Smpd3,Sgk1,Fis1,Ptpn22,Csk,Leprotl1,Itga4,Prkar1a,Bcar3,Tnf,Jak2,Ripk2,Map2k1,Adrm1,Vcam1,Rab8a,Prkcd,Pak1,Prkaca,Syap1,Ide,Tsc2,Raf1,Pkm,Cdk4,Rac1,Eif4ebp2,Rb1	1542	328	31053	2.44181	-0.22642
T_XXE.v.XXB_UP	1.75856e-20	5.79216	1.37906e-16	GO_BP_Mm	GOBP_DEFENSE_RESPONSE_TO_OTHER_ORGANISM	42	Apoe,Gsn,Vim,Ccl8,Ighm,Actg1,Capg,Nr1d1,Ighg2c,Rnase4,Nfkbia,Ifitm3,Jchain,Serinc3,Fgl2,Nfkb1,Wfdc17,Tnfaip3,Ifngr1,C1qa,Pf4,Cyba,Cxcl2,Anxa1,Ddx3x,C3,C1qb,Nfkbiz,Ifitm2,Tnf,Il7r,Gata3,H2-K1,Rbpj,Actr3,B2m,Ccl6,Mapkapk2,Lamp1,Klrg1,Irf4,Cdc42	197	1143	31053	15.8604	0.483912
T_XXE.v.XXB_UP	4.83863e-07	5.78865	0.00379445	GO_BP_Mm	GOBP_ERK1_AND_ERK2_CASCADE	13	Apoe,Ccl8,Atf3,Cd44,Tnfsf11,F2r,Zfp36l1,C3,Ctsh,Eif3a,Ccl6,Klf4,Gpr183	197	354	31053	2.42085	0.507766
T_XXE.v.XXB_UP	7.97107e-09	5.78769	6.25091e-05	GO_BP_Mm	GOBP_MYELOID_CELL_DIFFERENTIATION	17	Nfkbia,Tnfsf11,Maf,Nr3c1,Zfp36l1,Il1rl1,Tnf,Tmem64,Cdk6,Gata3,Rbpj,B2m,Cd81,Ncor1,Gnas,Irf4,Gpr183	197	463	31053	4.20406	0.383659
ASPC_XXE.v.XXB_DOWN	1.64648e-10	3.52206	1.29117e-06	GO_BP_Mm	GOBP_CARTILAGE_DEVELOPMENT	34	Bgn,Mgp,Bmp4,Mdk,Nfib,Csgalnact1,Ctsk,Wnt5a,Hspg2,Serpinh1,Col3a1,Col1a1,Adamts12,Nfia,Pkdcc,Col27a1,Sulf1,Arid5a,Smpd3,Thbs1,Thra,Snai1,Ecm1,Creb3l2,Ift80,Hoxa3,Bmpr1a,Rb1,Eif2ak3,Pkd1,Tgfb1,Glg1,Idua,Twsg1	1414	212	31053	5.88902	-0.23303
T_XXE.v.XXB_UP	2.24905e-08	5.78457	0.000176371	GO_BP_Mm	GOBP_RESPONSE_TO_PEPTIDE	16	Vim,Actn2,Atp2b1,Nfkbia,Nfkb1,Tnfaip3,Socs2,Nr4a1,Nr4a3,Igf1r,Zfp36l1,Anxa1,Tnf,Egr1,Gnas,Col3a1	197	436	31053	3.75357	0.487457
Mac_XYE.v.XYB_DOWN	9.24683e-07	2.36063	0.00725136	GO_BP_Mm	GOBP_CELLULAR_RESPONSE_TO_PEPTIDE	38	Trem2,Rpl23,Vim,Ctsd,Anxa5,Lrp1,Cfl1,Lgmn,Gnai2,Lpl,Gnas,Fis1,Cd36,Slc27a1,Rac1,Cdk4,Eif4ebp1,Snx5,Cav2,Leprotl1,Atp1a3,C1qtnf12,Sgk1,Hras,Akt1,Osbpl8,Bcar3,Pkm,Prnp,Usf1,Gdf15,Pparg,Dennd4c,Ptpra,Uchl3,Ccnd3,Chmp5,Eprs	1524	328	31053	2.13958	-0.217834
ASPC_XXE.v.XXB_DOWN	4.50375e-17	2.27447	3.53184e-13	GO_BP_Mm	GOBP_CELL_ACTIVATION	119	Ptger4,Cd9,Serpine2,Vcam1,Cxcl12,Sfrp1,Gpnmb,Ifngr1,Apbb1ip,Cfb,Igf1,Bmp4,Mdk,Pdgfrb,Wnt5a,Dock10,Enpp3,Cygb,B2m,App,Hfe,Entpd2,Bcl2,H2-Ab1,Rora,Flt3l,Selenok,Hes1,Icosl,Lfng,Cd74,Ctsl,Pdia3,C1qtnf1,Ptger3,Il15,Pdia4,Egr3,H2-Aa,Grn,Icam1,Il6st,Sbno2,Apoe,H2-M3,Tnfsf13b,Nr1h3,Zc3h12a,Rap2b,Psap,Ifnar2,Pdgfra,Tslp,P2ry1,Thbs1,Pear1,Zfp36l2,Kitl,Socs5,Kmt2e,Tlr4,Nck1,Loxl3,Dusp3,Crtc3,Lamp1,Cacnb4,F…	1414	1149	31053	12.452	-0.171921
B_XYE.v.XYB_DOWN	1.80139e-07	5.7773	0.00141265	GO_BP_Mm	GOBP_ADAPTIVE_IMMUNE_RESPONSE_BASED_ON_SOMATIC_RECOMBINATION_OF_IMMUNE_RECEPTORS_BUILT_FROM_IMMUNOGLOBULIN_SUPERFAMILY_DOMAINS	14	Cd74,H2-Aa,H2-Ab1,H2-D1,H2-Eb1,Trem2,Anxa1,C1qb,Fcer1g,H2-T23,Hmgb1,C3,H2-DMa,Gadd45g	215	350	31053	2.84997	-0.315973
Mac_XXE.v.XXB_UP	1.09015e-12	3.24203	8.54897e-09	GO_BP_Mm	GOBP_CENTRAL_NERVOUS_SYSTEM_DEVELOPMENT	48	Mafb,Selenop,Csf1r,Fgfr1,App,Rbpj,Itgam,Cxcl12,Fcgr2b,Tgfbr2,Adgrg1,Marcksl1,Stat3,Nr1d1,Nrp1,Hspa5,Hsp90aa1,Zeb2,Btg2,Bin1,Zfhx3,Ang,Lrp6,Nrp2,C1qa,Kdm6b,Bmp2,Tra2b,C5ar1,Egfr,Grn,Runx1,Igf1,Nrros,P2ry12,Aplp2,Marcks,Rora,S1pr1,Tlr4,Zmiz1,Mecp2,Rbbp4,Nr3c1,Cln8,Atp6ap2,Eif2b2,Plxnb2	486	946	31053	8.06809	0.395527
Mac_XYE.v.XYB_UP	1.1341e-09	5.77623	8.89361e-06	GO_BP_Mm	GOBP_REGULATION_OF_PEPTIDYL_TYROSINE_PHOSPHORYLATION	19	Ighm,Bank1,Socs3,Cd81,Lyn,Lilra5,Lilrb4a,Icam1,App,Ptprj,Ccl5,Parp14,Gas6,Irf1,Hcls1,Cd74,Ptger4,Ptpn1,Vegfa	384	266	31053	5.05092	0.243803
Mac_XXE.v.XXB_UP	2.27598e-12	3.03978	1.78482e-08	GO_BP_Mm	GOBP_CHEMICAL_HOMEOSTASIS	51	Gas6,Ednrb,Ccl8,Rcn3,Apoe,Mtss1,Fgfr1,Hmox1,App,Atf4,Slc9a9,Ccl2,Mt2,Marcksl1,Picalm,Rab11fip5,Stat3,Mt1,Nr1d1,Chp2,Alox5,Trpv4,Cp,Abca1,Trf,Myo5a,Mylip,Tbxas1,Zbtb20,Lima1,Ddx3x,Ccr1,Gls,Tfrc,Nr1d2,Slc40a1,Tra2b,Egfr,Wnk1,Grn,Igf1,Atp1a1,Aplp2,Rora,Atp6ap1,Snx5,Cln8,Mafg,Atp6ap2,Atp6v1a,Ppp3ca	486	1072	31053	7.74841	0.510572
B_XXE.v.XXB_DOWN	8.22868e-09	5.77522	6.45293e-05	GO_BP_Mm	GOBP_REGULATION_OF_T_CELL_PROLIFERATION	17	H2-Aa,Coro1a,Cd37,Laptm5,H2-DMb2,Cd55,Hmgb1,Tgfb1,H2-DMb1,Rps3,Sdc4,Ccr7,Ripor2,Tspan32,Lgals3,Rac2,Cd24a	464	197	31053	4.19024	-0.369861
ASPC_XYE.v.XYB_UP	1.46979e-11	3.62307	1.15261e-07	GO_BP_Mm	GOBP_CELL_ACTIVATION	37	Igkc,Ighm,Il4ra,Egr1,Jun,Jund,Nfkbiz,Gja1,Zbtb16,Egfr,Irf1,Zfp36l1,Psmb10,Gsn,Pik3r1,Pnp,Bcl6,Actb,Il6,Cd74,Lmo1,H2-Aa,Myc,St3gal1,Ywhaz,Twsg1,Cd320,B2m,Plscr2,Nr1d1,Myd88,Tlr4,Smad7,Il17ra,Rbpj,Cav1,Tnfaip3	276	1149	31053	6.93832	0.209677
ASPC_XXE.v.XXB_UP	1.78816e-07	4.94553	0.00140227	GO_BP_Mm	GOBP_CELL_RECOGNITION	16	Spon2,Emb,Ncam1,Ptx3,Cct3,Ext1,Cct5,Cct4,Cct2,Hspa1b,Cct7,Cct8,C4b,Ighg2b,Msn,Tcp1	624	161	31053	2.85317	0.380454
Meso_XXE.v.XXB_DOWN	2.29614e-08	5.76939	0.000180063	GO_BP_Mm	GOBP_MYELOID_CELL_DIFFERENTIATION	16	Ccl5,Cd74,Ets1,Junb,Hspa1a,Zfp36,Irf8,Gpr183,Klf2,Hmgb2,Ccr7,Fbn1,B2m,Irf4,Gimap3,Rab7b	186	463	31053	3.74457	-1.39554
B_XXE.v.XXB_DOWN	6.30464e-08	5.76936	0.00049441	GO_BP_Mm	GOBP_NEGATIVE_REGULATION_OF_SUPRAMOLECULAR_FIBER_ORGANIZATION	15	Tmsb10,Tmsb4x,Gmfg,Coro1a,Pfn1,Cfl1,Pfdn5,Myh9,Evl,Arpc2,S1pr1,Ssh2,Arhgef18,Add3,Hspa8	464	174	31053	3.30591	-0.354393
B_XYE.v.XYB_UP	1.25567e-21	5.76422	9.84699e-18	GO_BP_Mm	GOBP_HEMOPOIESIS	45	Ighg1,Ighm,Pou2f2,Nfatc1,Cbfa2t3,Cnn2,Tnfrsf13b,Ptpn6,Gpr183,Ptbp3,Ms4a1,Stat1,Myh9,Rasgrp1,Ikzf1,St3gal1,Irf8,Fgl2,Pip4k2a,Bcl11a,Spib,Irf4,Arid1a,Rabgap1l,Pld4,Ptprj,Stk4,Samd9l,Bmi1,Hif1a,Inpp4b,Dtx1,Cbfb,Lbr,Lgals8,Sp3,Ptprc,Ptger4,Twsg1,Ctla4,Sfxn1,Rb1,Abi1,Med1,Nr3c1	234	1036	31053	17.0067	0.171833
T_XXE.v.XXB_UP	2.39642e-08	5.75815	0.000187927	GO_BP_Mm	GOBP_POSITIVE_REGULATION_OF_DEFENSE_RESPONSE	16	Lgals1,Ccr2,Nr1d1,Nfkbia,Tnfsf11,Tnfaip3,Cyba,Ddx3x,C3,Nfkbiz,Il1rl1,Tnf,Cd81,Mapkapk2,Lamp1,Irf4	197	438	31053	3.72601	0.462283
ASPC_XXE.v.XXB_UP	8.4635e-09	2.3388	6.63708e-05	GO_BP_Mm	GOBP_CELL_ACTIVATION	54	Il4ra,Igkc,Rps6,Rps3,Ighm,Cd320,Actb,Anxa3,Tgfbr2,Gja1,Pnp,Lgals1,Rpl22,St3gal1,Cd55,Fn1,Axl,Impdh2,Nr4a3,Fkbp1a,Ppia,Prdx2,Adgrf5,Slc25a5,Prlr,Hsp90aa1,Ppp3ca,Ccl2,Cxcl10,Itgb3,Cebpb,Emilin2,Pf4,Efnb1,Bmper,Ctla2a,Hsph1,Mfhas1,Egfr,Cav1,C1qa,Bax,Hspd1,Fyn,Smarca4,Anxa1,Hmox1,Cd151,Mif,Phb2,Il17ra,Il18,Itga2b,Msn	624	1149	31053	4.17802	0.384093
ASPC_XYE.v.XYB_DOWN	4.81725e-07	1.90773	0.00377769	GO_BP_Mm	GOBP_CELL_ACTIVATION	66	Lgals3,Cd9,Mmp14,Fn1,Timp1,Mafb,Ctsl,Mdk,Psap,Lbp,Ppia,Trem2,Pdia3,Tyrobp,Lrp1,Selenok,Sox4,Anxa1,Hspb1,Lamp1,Apbb1ip,Gnas,Grn,Pdgfrb,Pdia4,Ddost,Apoe,Igf1,Prdx2,Entpd2,Crlf2,Igbp1,Fcer1g,Axl,Lgals1,Zmiz1,Gpnmb,Kdelr1,Ifngr1,Cd81,F2r,App,Serpine2,Prelid1,Cfh,Prdx1,Prnp,Fkbp1a,Cmtm7,Pf4,Lrrc32,Ncor1,Ifngr2,Prkcd,Rora,Tgfb1,Pbrm1,Myh9,Ercc1,Enpp3,Kmt2e,Pla2g4a,Hectd1,Phb2,Cd276,Rhoa	935	1149	31053	2.42277	-0.22343
T_XXE.v.XXB_UP	1.72933e-30	5.75222	1.35614e-26	GO_BP_Mm	GOBP_DEFENSE_RESPONSE	62	Rora,Apoe,Gsn,Lgals1,Vim,Ccl8,Ighm,Cxcr6,Actg1,Capg,Ccr2,Nr1d1,Ighg2c,Rnase4,Nfkbia,Cd44,Cst3,Ifitm3,Jchain,Serinc3,Fgl2,Il2ra,Nfkb1,Tnfsf11,Wfdc17,Tnfaip3,Il18r1,Ltb4r1,Ifngr1,F2r,Nr3c1,C1qa,Pf4,Laptm5,Cyba,Cxcl2,Anxa1,Ddx3x,Lsp1,C3,C1qb,Nfkbiz,Il1rl1,Ifitm2,Tnf,Kdm6b,Il7r,Gata3,H2-K1,Rbpj,Actr3,B2m,Ccl6,Cd81,Klf4,Mapkapk2,Nfkbid,Map2k3,Lamp1,Klrg1,Irf4,Cdc42	197	1699	31053	25.8677	0.501631
Endo_XYE.v.XYB_DOWN	2.55426e-17	5.74854	2.00305e-13	GO_BP_Mm	GOBP_ACTIN_FILAMENT_BASED_PROCESS	36	Esam,Myl6,Tyrobp,Tmsb4x,Cfl1,S100a10,Rac1,Itgb1,Rhoc,Pecam1,Actb,Capg,Cav1,Sptbn1,Wdr1,F11r,Cdc42bpa,Iqgap1,Tnfaip1,Auts2,Edn1,Arhgap26,Parvb,Plec,Capzb,Cyfip1,Pxn,Jup,Tpm1,Tpm4,Kank3,Hip1,Eln,Hsp90b1,Pdcd6ip,Nckap1	244	797	31053	12.6983	-0.335207
ASPC_XXE.v.XXB_DOWN	1.22673e-29	2.55081	9.62002e-26	GO_BP_Mm	GOBP_CELL_ADHESION	169	Hmcn2,Smoc2,Tgfbi,Apod,Col6a6,Igfbp7,Vtn,Nid2,Abi3bp,Postn,Ptger4,Cd9,Enpp2,Serpine2,Vcam1,Svep1,Cxcl12,Sfrp1,Ecm2,Gpnmb,Jup,Apbb1ip,Fat1,Fbln7,Igf1,Bmp4,Mdk,Tnxb,Fbln1,Cyp1b1,Wnt5a,Cd63,Srpx2,Hspg2,Fap,Egflam,Thbs2,Itga11,Dchs2,Gpm6b,B2m,Calr,Slit2,Mfge8,Sdc3,Rgmb,Ets1,App,Col3a1,Hfe,Col1a1,Tmem47,Bcl2,H2-Ab1,Pcdh18,Pcdh7,Selenok,Sema6a,Adamts12,Nid1,Hes1,Cyth3,Jam2,Icosl,Tjp1,Cd74,Pdia3,C1qtnf1…	1414	1455	31053	25.0168	-0.23101
Meso_XXE.v.XXB_DOWN	5.25908e-07	5.74172	0.00412417	GO_BP_Mm	GOBP_LEUKOCYTE_MIGRATION	13	Ccl5,Rac2,Coro1a,Cd74,Cd24a,Cxcl1,Sell,Dpep1,Gpr183,Ccr7,Ccl4,Ptpn22,Ccr6	186	378	31053	2.38466	-1.58787
ASPC_XXE.v.XXB_DOWN	2.9279e-07	3.93642	0.00229606	GO_BP_Mm	GOBP_CELL_SUBSTRATE_JUNCTION_ORGANIZATION	19	Apod,Enpp2,Gpm6b,Bcl2,Mapre2,Nrp1,Phldb2,Myoc,Dusp3,Pik3r1,Lrp1,Whamm,Acvrl1,Map4k4,Lamc1,Actn1,Arhgap6,Ldb1,Pten	1414	106	31053	2.63902	-0.264172
Mac_XXE.v.XXB_UP	1.84478e-07	5.73417	0.00144667	GO_BP_Mm	GOBP_REGULATION_OF_VIRAL_LIFE_CYCLE	14	Cd209d,Ly6e,Ifi207,Cd209b,Cd209a,Rnasel,Ifitm3,Ddx5,Ifi204,Ifitm2,Ddx3x,Ifi203,Gbp7,Oas2	486	156	31053	2.83963	0.633884
B_XXE.v.XXB_DOWN	1.2506e-09	5.72778	9.80719e-06	GO_BP_Mm	GOBP_NEGATIVE_REGULATION_OF_CELL_ACTIVATION	19	Cd74,H2-Aa,Cd37,Laptm5,Hmgb1,Tgfb1,Smad7,Sdc4,Nfkbid,Ripor2,Zfp608,Pag1,Tspan32,Inpp5d,Lyn,Lgals3,Tbc1d10c,Cd24a,Runx1	464	222	31053	5.00846	-0.360953
Endo_XYE.v.XYB_DOWN	3.54659e-09	5.72699	2.78123e-05	GO_BP_Mm	GOBP_RESPONSE_TO_OXIDATIVE_STRESS	18	Cd36,Psap,Cfl1,Ppia,Txnip,Trem2,Epas1,Hspb1,Edn1,Fbln5,Gpx1,Ercc1,Txn1,App,Rhob,Gpx4,Pxdn,Mapk3	244	400	31053	4.55576	-0.33153
Mac_XYE.v.XYB_UP	2.67092e-08	5.72511	0.000209453	GO_BP_Mm	GOBP_CELL_KILLING	16	Ighg1,H2-K1,Cxcl12,C3,B2m,Dnase1l3,H2-Q7,Ccl8,Ccl2,H2-Q6,Ctsc,Tap1,H2-Q4,Cfh,Rnf19b,Lgals9	384	226	31053	3.67891	0.3174
T_XXE.v.XXB_UP	3.03427e-13	5.72042	2.37947e-09	GO_BP_Mm	GOBP_RESPONSE_TO_LIPID	27	Rora,Vim,Pim1,Nr1d1,Nfkbia,Nfkb1,Tnfaip3,Nrip1,F2r,Nr3c1,Socs2,Pf4,Zfp36l1,Cxcl2,Anxa1,Nedd4,Nfkbiz,Tnf,B2m,Ctsh,Areg,Klf4,Mapkapk2,Ncor1,Ar,Map2k3,Gnas	197	744	31053	8.62352	0.466598
B_XYE.v.XYB_UP	2.06585e-07	5.71653	0.00162004	GO_BP_Mm	GOBP_T_CELL_DIFFERENTIATION	14	Gpr183,Rasgrp1,Ikzf1,Fgl2,Bcl11a,Irf4,Arid1a,Bmi1,Dtx1,Cbfb,Sp3,Ptprc,Ptger4,Ctla4	234	325	31053	2.79047	0.141639
ASPC_XYE.v.XYB_DOWN	2.70017e-22	2.67064	2.11747e-18	GO_BP_Mm	GOBP_CELL_ADHESION	117	Postn,Col1a1,Col3a1,Lgals3,Cd9,Fbln2,Mmp2,Igfbp7,Ccdc80,Col8a1,Mmp14,Tnxb,S100a10,Fn1,Fbln7,Calr,Mdk,Cd63,Nid1,Fbn1,Col18a1,Ppia,Itgbl1,Pdia3,Col6a1,Col14a1,Thbs2,Rpl29,Lrp1,Col6a2,Hmcn2,Fbln5,Col5a1,Selenok,Sox4,Anxa1,Bsg,Hspb1,Pmp22,Apbb1ip,Fblim1,Itgb1,Mxra8,Gnas,Lamc1,Lama2,Mfge8,Cd36,Lamb1,Pdia4,Vcan,Adam12,Col5a3,Hspg2,Igf1,Apod,Pcdh19,Podxl2,Prdx2,Thbs3,Axl,Lgals1,Zmiz1,Adamts12,Gpnmb,Adgr…	935	1455	31053	17.6742	-0.256725
Mac_XXE.v.XXB_DOWN	3.69631e-10	5.71081	2.89865e-06	GO_BP_Mm	GOBP_RELEASE_OF_CYTOCHROME_C_FROM_MITOCHONDRIA	19	Bcl2a1d,Plaur,Bcl2a1b,Bcl2a1a,Prelid1,Bax,Pdcd5,Fis1,Pmaip1,Bak1,Timm50,Fam162a,Bbc3,Sod2,Gpx1,Mff,Bcl2l11,Bad,Pycard	1542	67	31053	5.5378	-0.253715
Mac_XXE.v.XXB_DOWN	3.69631e-10	5.71081	2.89865e-06	GO_BP_Mm	GOBP_RIBOSOMAL_LARGE_SUBUNIT_BIOGENESIS	19	Rpl35,Rplp0,Rpl26,Rpl11,Rpl35a,Rpl24,Rpl6,Rpl10,Rpl38,Nsa2,Mrpl20,Rpl14,Rpl7,Gtf3a,Eif6,Rpl23a,Cinp,Nop16,Malsu1	1542	67	31053	5.5378	-0.285514
Endo_XYE.v.XYB_DOWN	3.28603e-26	5.70934	2.57691e-22	GO_BP_Mm	GOBP_ANATOMICAL_STRUCTURE_FORMATION_INVOLVED_IN_MORPHOGENESIS	55	Lgals3,Sparc,Ptprb,Cd36,Psap,Anxa2,Tcf4,Col4a1,Cdh5,Tyrobp,Cfl1,Adgrg1,Sox18,Col4a2,Cldn5,Ramp2,Tanc1,Notch1,Itgb1,Pecam1,Trem2,Hspg2,Epas1,Mmrn2,Cav1,Bmpr2,Sptbn1,Ehd1,Wdr1,Hspb1,Egfl7,Edn1,Kdr,Flt1,Eng,Fbln5,Plec,Gpx1,Ercc1,Cd9,Nfib,Pxn,Angptl4,Jup,Tpm1,Gng5,Adam15,Notch4,Col18a1,Rhob,Rtn4,Pxdn,Mapk3,Fkbp1a,Nckap1	244	1226	31053	21.5889	-0.381867
B_XYE.v.XYB_UP	4.86996e-10	5.70775	3.81902e-06	GO_BP_Mm	GOBP_GENERATION_OF_PRECURSOR_METABOLITES_AND_ENERGY	20	mt-Atp8,mt-Nd3,mt-Nd4l,mt-Nd6,mt-Co1,mt-Nd5,mt-Co3,mt-Nd2,Cbfa2t3,Plec,Zbtb20,mt-Co2,mt-Nd1,mt-Atp6,Hif1a,Atp5k,Atp5a1,Sdha,Prps2,mt-Cytb	234	465	31053	5.41805	0.202658
Endo_XYE.v.XYB_DOWN	1.37745e-09	5.70298	1.08019e-05	GO_BP_Mm	GOBP_SMALL_GTPASE_MEDIATED_SIGNAL_TRANSDUCTION	19	Adgrg1,Rac1,Notch1,Itgb1,Rhoc,Pecam1,F11r,Cdc42bpa,Tnfaip1,Auts2,Arhgap26,Heg1,Cyfip1,Abca1,Git2,Mras,Rhob,Rtn4,Nckap1	244	424	31053	4.9665	-0.322841
B_XXE.v.XXB_UP	1.88603e-08	5.7029	0.000147903	GO_BP_Mm	GOBP_ATP_BIOSYNTHETIC_PROCESS	16	Entpd1,Ndufb9,Vcp,Ndufs5,Stat3,Ndufs6,Ndufc1,Ndufa12,mt-Nd4l,Ndufs3,Ndufa11,Ndufv1,Atp5g1,Sdhc,Ndufs8,Stoml2	889	98	31053	3.83002	0.0877229
Mac_XYE.v.XYB_UP	6.69286e-10	3.01743	5.24854e-06	GO_BP_Mm	GOBP_CHEMICAL_HOMEOSTASIS	40	B2m,Vcam1,Ccl8,Ccl2,Marcksl1,Picalm,Lyn,Tra2b,Cp,Gm6377,Gls,Scd1,Stat3,Ddx3x,Icam1,App,Ptprj,Trpv4,Herpud1,Ccl5,Med13,Rab20,Gas6,Slamf8,Atf4,Pml,Abca1,Ptger4,Sod1,Hdac9,Ehd1,Zbtb20,Ednrb,Vegfa,Tpp2,Slc40a1,Tcf7l2,Slc9a9,Prkcb,Hvcn1	384	1072	31053	5.27996	0.216906
ASPC_XXE.v.XXB_UP	1.10533e-16	2.77039	8.66799e-13	GO_BP_Mm	GOBP_CELL_ADHESION	81	Spon1,Il4ra,Rpsa,Spon2,Actg1,Rps3,Cd34,Rpl29,Sned1,Actb,Tgfbr2,Emb,Jak1,Palld,Cd164,Plpp3,Cdh11,Pnp,Lgals1,Ackr3,Fyb2,Fbn1,Tgfb2,Triobp,Zfp703,Cd55,Fn1,Axl,Cntn1,Vcan,Ncam1,Col6a5,Nexmif,Nr4a3,S100a10,Ppia,Prdx2,Vegfa,Cfl1,Klf4,Prlr,Dbn1,Ptprs,Atp5b,Pcsk5,Hsp90aa1,Ppp3ca,Snai2,Ext1,Ccl2,Flrt2,Itgb3,Cebpb,Sdk1,C1qbp,Has2,Emilin2,Efnb1,Hsph1,Egfr,Cav1,Arpc2,Rdx,Hspd1,Tpm1,Dusp1,Zyx,Limch1,Vit,Smarc…	624	1455	31053	12.0621	0.406012
ASPC_XYE.v.XYB_UP	9.61046e-09	2.8611	7.53652e-05	GO_BP_Mm	GOBP_CELL_ADHESION	37	Spon1,Il4ra,Spon2,Nfkbiz,Vit,Zbtb16,Dusp1,Egfr,Irf1,Zfp36l1,Sox9,Gsn,Pik3r1,Pnp,Bcl6,Pcdhgc3,Plau,Actb,Klf4,Il6,Gstp1,Lgals3bp,Cd74,H2-Aa,Spry4,Rpsa,Twsg1,B2m,Dennd6a,Smoc2,Tnfaip6,Cd164,Smad7,Plpp3,Rbpj,Cav1,Tnfaip3	276	1455	31053	4.12283	0.179761
ASPC_XXE.v.XXB_DOWN	6.59176e-15	2.39435	5.16926e-11	GO_BP_Mm	GOBP_CELL_CELL_ADHESION	93	Hmcn2,Cd9,Serpine2,Vcam1,Svep1,Cxcl12,Gpnmb,Jup,Fat1,Igf1,Bmp4,Mdk,Tnxb,Cyp1b1,Wnt5a,Srpx2,Itga11,Dchs2,B2m,Slit2,Ets1,Hfe,Tmem47,Bcl2,H2-Ab1,Pcdh18,Selenok,Hes1,Jam2,Icosl,Tjp1,Cd74,Pdia3,C1qtnf1,Ptger3,Il15,Pdia4,Egr3,H2-Aa,Icam1,Il6st,Nexn,Itga1,Ptprd,Boc,Ptprm,Ntn1,Myadm,Tnfsf13b,Adam19,Zc3h12a,Rap2b,Kirrel,Scarf2,Pdgfra,Thbs1,Cdon,Pear1,Kitl,Socs5,Nck1,Loxl3,Dusp3,Jag1,Fgl2,Clstn1,Itga9,Swap…	1414	853	31053	10.2866	-0.195176
Meso_XXE.v.XXB_DOWN	2.98643e-25	5.69278	2.34196e-21	GO_BP_Mm	GOBP_REGULATION_OF_IMMUNE_SYSTEM_PROCESS	52	Ccl5,Cd79a,Ptprc,Rac2,Coro1a,H2-Aa,Cd79b,Ighm,Cd74,H2-Ab1,H2-Eb1,Cd37,H2-Ob,Fn1,Bank1,Cd24a,Laptm5,Ms4a1,H2-DMb2,Cxcl1,Mzb1,Ets1,Actb,Sell,Cd8b1,Klhl6,Cd22,Cd19,Hspa1a,Zfp36,H2-Oa,Ighd,Gpr183,Hmgb2,Cd86,Ccr7,Ptpn22,Fbn1,Hcst,Siglecg,Cd55,B2m,Jund,Cd83,Ikzf3,Ccr6,Ighg2b,Irf4,Gimap3,Btla,H2-DMa,Rab7b	186	1525	31053	20.6304	-1.46767
ASPC_XXE.v.XXB_UP	5.97149e-10	2.742	4.68284e-06	GO_BP_Mm	GOBP_CELL_CELL_ADHESION	47	Il4ra,Rpsa,Rps3,Cd34,Actb,Tgfbr2,Emb,Jak1,Palld,Cd164,Plpp3,Cdh11,Pnp,Lgals1,Tgfb2,Zfp703,Cd55,Cntn1,Ncam1,Nexmif,Nr4a3,Ppia,Prdx2,Vegfa,Klf4,Ptprs,Hsp90aa1,Ppp3ca,Ext1,Ccl2,Itgb3,Cebpb,Has2,Emilin2,Efnb1,Hsph1,Egfr,Cav1,Rdx,Hspd1,Smarca4,Fndc3a,Anxa1,Mex3b,Il18,Itga2b,Msn	624	853	31053	5.32949	0.413609
B_XXE.v.XXB_DOWN	5.63097e-07	5.6864	0.00441581	GO_BP_Mm	GOBP_NEGATIVE_REGULATION_OF_PROTEIN_CONTAINING_COMPLEX_ASSEMBLY	13	Tmsb10,Tmsb4x,Rpl13a,Pfn1,Cfl1,Hmgb1,Myh9,Sorl1,Evl,Arpc2,Ssh2,Nop53,Add3	464	153	31053	2.35499	-0.372868
Mac_XYE.v.XYB_UP	3.99973e-09	5.68597	3.13659e-05	GO_BP_Mm	GOBP_NEGATIVE_REGULATION_OF_DEFENSE_RESPONSE	18	Fgl2,Zfp36,Socs3,Ifi204,Nlrp3,Tap1,Ifi203,Aoah,Ifi209,Ifi207,Parp14,Smpdl3b,Slamf8,Tnfaip3,Ptger4,Sod1,Rabgef1,Lgals9	384	256	31053	4.50354	0.218039
Mac_XYE.v.XYB_UP	5.90319e-07	5.68256	0.00462928	GO_BP_Mm	GOBP_AEROBIC_RESPIRATION	13	mt-Nd3,mt-Atp8,mt-Nd2,mt-Atp6,mt-Co3,mt-Co2,mt-Cytb,mt-Co1,mt-Nd1,mt-Nd5,mt-Nd6,Trpv4,mt-Nd4	384	185	31053	2.33449	0.289924
ASPC_XYE.v.XYB_UP	5.73508e-08	3.42941	0.000449745	GO_BP_Mm	GOBP_CELL_CELL_ADHESION	26	Il4ra,Nfkbiz,Zbtb16,Egfr,Irf1,Zfp36l1,Sox9,Pik3r1,Pnp,Bcl6,Pcdhgc3,Actb,Klf4,Il6,Gstp1,Cd74,H2-Aa,Rpsa,Twsg1,B2m,Dennd6a,Cd164,Smad7,Plpp3,Cav1,Tnfaip3	276	853	31053	3.34703	0.165286
ASPC_XXE.v.XXB_DOWN	1.47478e-15	1.98411	1.15652e-11	GO_BP_Mm	GOBP_CELL_CELL_SIGNALING	146	Igfbp3,Ptger4,Serpine2,C3,Cxcl12,Dact1,Ank2,Sfrp1,Slc29a1,Gpnmb,Tmod2,Jup,Igf1,Bmp4,Mdk,Bicc1,Acvr2a,Adm,Wnt5a,Rbms3,Agtr1a,Ror1,Tpbgl,Penk,App,Gpc3,Hfe,Col1a1,Jade1,Fzd1,Ndrg2,Cpeb1,Atxn1,Ccnd1,Nid1,Ngf,Tm7sf3,Hes1,Amotl2,Nucb2,Plcb4,Igf1r,C1qtnf1,Ptger3,Egr3,Plcl1,Klf7,Tiam1,Zeb2,Apoe,Wnt11,Ptprd,Sulf1,Ace,Hbp1,Tcf7l2,Mme,Gabra3,Itpr1,Smpd3,Fzd4,Camk2n1,Lrrk1,P2ry1,Wwtr1,Thra,Snx14,Lama2,Myoc,V…	1414	1616	31053	10.9368	-0.17409
Mac_XXE.v.XXB_DOWN	5.14524e-12	2.01006	4.0349e-08	GO_BP_Mm	GOBP_CHEMICAL_HOMEOSTASIS	107	Fabp5,Lpl,Cyba,Ccl5,Atp6v0d2,Atox1,Nr1h3,Flna,Lrp1,Anpep,Hexb,Trem2,Itgav,Pparg,Abcg1,Napsa,Ucp2,Rack1,Gnas,Asph,Bola2,Clec4b1,Tgm2,Iscu,Rps6,Mpc2,B2m,Slamf8,Atp1a3,Scarb1,Gsto1,Bax,Sgk1,Ptk2b,Slc7a11,Fis1,Psen2,Znhit1,Tmem38b,Tmem165,Commd1,Ldlrap1,Cyb5r4,Mcur1,Soat1,Fabp4,Glrx3,Hvcn1,Ormdl2,Sar1b,Ldlr,Srebf2,Ndfip1,Eny2,Smarcb1,Pnpla2,Dhps,Tpcn2,Bak1,Smdt1,Slc4a7,Map2k1,Nus1,Oxct1,Cib2,Slc12a4,…	1542	1072	31053	7.39417	-0.213494
Mac_XXE.v.XXB_UP	2.82461e-08	5.67956	0.000221506	GO_BP_Mm	GOBP_BIOMINERAL_TISSUE_DEVELOPMENT	16	Gas6,Csf1r,Mtss1,Fgfr1,Atf4,Slc20a1,Ecm1,Sbno2,Alox5,Ccr1,Mef2c,Bmp2,Bmp2k,Igf1,Mgp,S1pr1	486	180	31053	3.65461	0.546483
Meso_XXE.v.XXB_DOWN	4.15587e-14	5.67596	3.25903e-10	GO_BP_Mm	GOBP_CELL_CELL_ADHESION	29	Ccl5,Ptprc,Rac2,Coro1a,H2-Aa,Cd74,H2-Ab1,H2-Eb1,Cd37,H2-Ob,Cd24a,Laptm5,Cd53,H2-DMb2,Ets1,Actb,Sell,H2-Oa,Cd86,Cd2,Ccr7,Nt5e,Ptpn22,Cd55,B2m,Cd83,Gimap3,Btla,H2-DMa	186	853	31053	9.48691	-1.59086
B_XXE.v.XXB_DOWN	9.96125e-12	5.67558	7.81161e-08	GO_BP_Mm	GOBP_REGULATION_OF_LEUKOCYTE_PROLIFERATION	24	Cd74,H2-Aa,Ighd,Coro1a,Cd37,Laptm5,H2-DMb2,Cd55,Hmgb1,Tgfb1,H2-DMb1,Mef2c,Rps3,Sdc4,Ccr7,Ripor2,Tspan32,Inpp5d,Hhex,Lyn,Lgals3,Rac2,Cd24a,Siglecg	464	283	31053	7.10726	-0.355718
T_XXE.v.XXB_UP	2.2177e-07	5.67304	0.00173912	GO_BP_Mm	GOBP_PRODUCTION_OF_MOLECULAR_MEDIATOR_OF_IMMUNE_RESPONSE	14	Ighm,Ccr2,Fgl2,Tnfaip3,Il18r1,Nr4a3,Laptm5,Nfkbiz,Tnf,Il7r,Gata3,B2m,Cd81,Mapkapk2	197	389	31053	2.75967	0.444551
ASPC_XXE.v.XXB_UP	2.41698e-10	2.21723	1.8954e-06	GO_BP_Mm	GOBP_CELL_CELL_SIGNALING	72	Ngfr,Rps12,Cd34,Ptpn5,Trabd2b,Gja1,Plpp3,Cdh11,Ntrk2,Pgr,Nr4a1,Fbn1,Pfn1,Zfp703,Ly6c1,Ltbp4,Dnm1,Pim3,Adcy5,Nxn,Ncam1,Ly6a,Dbi,Cfl1,Dynll1,Klf4,Foxo1,Dbn1,Ptprs,Inhbb,Uqcc2,Ppp3ca,Snai2,Ext1,Ccl2,Rnf19a,Ccl8,Ptbp1,Sfrp4,Limd1,Wnt2,Sdc1,Rbp4,Nisch,Psmc5,Egfr,Cav1,Ror2,Eif4e,Fyn,Ston2,Gucy1a1,Ctr9,Dtnbp1,Smarca4,Anxa1,Srgn,Hmgn3,Itpr3,Fgf2,Ddb1,Nfkb1,S100b,Mif,Ptgs1,Vcp,Sulf2,Axin2,Hif1a,Mgll,Vdac1…	624	1616	31053	5.7223	0.339422
Endo_XYE.v.XYB_DOWN	8.51159e-08	5.66468	0.000667479	GO_BP_Mm	GOBP_RAS_PROTEIN_SIGNAL_TRANSDUCTION	15	Adgrg1,Rac1,Notch1,Itgb1,Pecam1,F11r,Tnfaip1,Auts2,Heg1,Cyfip1,Abca1,Git2,Mras,Rtn4,Nckap1	244	337	31053	3.17556	-0.324288
T_XXE.v.XXB_UP	4.45462e-21	5.66179	3.49331e-17	GO_BP_Mm	GOBP_NEGATIVE_REGULATION_OF_MULTICELLULAR_ORGANISMAL_PROCESS	44	Tmem176a,Tmem176b,Apoe,Dcn,Ccr2,Lmna,Nr1d1,Atp2b1,Sdc4,Cd44,Cst3,Fgl2,Il2ra,Nfkb1,Thy1,Samsn1,Tnfaip3,Il18r1,Ifngr1,F2r,Socs2,Furin,Atp2b4,Laptm5,Cyba,Anxa1,Srgn,Il1rl1,Rgs2,Tnf,Cdk6,Gata3,Rbpj,Tspo,Anxa2,Actr3,B2m,Klf4,Nfkbid,Ccnd2,Wnk1,Gnas,Comt,Dusp5	197	1225	31053	16.4568	0.521011
Mac_XXE.v.XXB_UP	2.16004e-07	5.66159	0.0016939	GO_BP_Mm	GOBP_CARBOHYDRATE_DERIVATIVE_CATABOLIC_PROCESS	14	Lyve1,Gda,Cst3,Man1a,Mgat1,Npl,Aoah,Xdh,Neu1,Pnp,Gns,Hpse,Nudt3,Ctbs	486	158	31053	2.77111	0.427004
Mac_XXE.v.XXB_UP	2.16004e-07	5.66159	0.0016939	GO_BP_Mm	GOBP_REGULATION_OF_REACTIVE_OXYGEN_SPECIES_METABOLIC_PROCESS	14	Ier3,App,mt-Co2,Itgam,Tgfbr2,Stat3,Aldh2,Alox5,Egfr,Ripk1,Xdh,Slc5a3,Birc3,Tlr4	486	158	31053	2.77111	0.483509
Mac_XYE.v.XYB_DOWN	1.26214e-11	1.99578	9.89773e-08	GO_BP_Mm	GOBP_CHEMICAL_HOMEOSTASIS	105	Trem2,Ftl1,Fth1,Cyba,Ucp2,Dbi,Fabp5,Atp6v0d2,Calm1,Rps6,Fabp4,Lrp1,Smdt1,Gnai2,Lpl,Rack1,Bax,Atp6v1g1,Dynll1,Calm2,Hexb,Gpx1,Gnas,Commd1,Fundc2,Fis1,Rtn4,Tmem165,Mpc2,Atox1,Ckb,Apoe,Selenok,Anpep,Lamtor1,Npc2,Soat1,Akr1b3,Spp1,Stxbp3,Bad,Rac1,Bcap31,Clec4b1,Wfs1,Aplp2,Ank,Tspo,Fkbp1a,Atp6v1b2,Snx5,Diaph1,Stoml2,Park7,Cav2,Sar1b,Znhit1,Atp1a3,C1qtnf12,Tpcn2,Comt,Iscu,Anxa7,Hmox2,Sgk1,Glrx3,Atp6v1a…	1524	1072	31053	7.00446	-0.198128
Mono_XXE.v.XXB_DOWN	1.5863e-10	5.65628	1.24398e-06	GO_BP_Mm	GOBP_REGULATION_OF_IMMUNE_SYSTEM_PROCESS	20	Rps19,H2-Q7,Il2rg,Sema7a,Cd200,Cd40,Itga4,Zbtb46,Flt3,Ccr7,Slamf7,H2-M3,B2m,H2-DMb2,H2-D1,Cd74,H2-Aa,H2-Q6,Bcl2a1d,Sdc4	72	1525	31053	5.90519	-0.385226
ASPC_XYE.v.XYB_DOWN	1.74855e-09	1.91132	1.37121e-05	GO_BP_Mm	GOBP_CELL_CELL_SIGNALING	93	Col1a1,Lgals3,Ly6a,Mdk,Nid1,Fbn1,Lgmn,Fzd1,Ly6c1,Tyrobp,Lrp1,Sox4,Anxa1,Anxa5,Itgb1,Fabp5,Gnas,Lama2,Atp5j,Dynll1,Apoe,Ltbp3,Igf1,Sdc1,Cd68,Fcer1g,Tprgl,Sulf1,Hbp1,Gpnmb,Pkd2,Cfl1,Dbn1,Pfdn5,F2r,App,Pkd1,Serpine2,Slc29a1,Ptprs,Kdm5b,Myoc,Gprc5b,Lrp6,Mme,Nisch,Dact1,Kif5b,Tpbg,Ctnnbip1,Ednra,Afdn,Akap9,Nptn,Prnp,Napa,P2rx4,Cacna2d1,Pink1,Scn1b,Amotl1,Snx3,Mitf,Lrrc32,Glud1,Ift20,Tspo,Cdh11,Pfn1,Rt…	935	1616	31053	4.8629	-0.189669
B_XXE.v.XXB_DOWN	5.45504e-20	5.65375	4.27785e-16	GO_BP_Mm	GOBP_REGULATION_OF_LYMPHOCYTE_ACTIVATION	43	Cd74,H2-Aa,H2-Ab1,H2-Eb1,Actb,Ighd,H2-Ob,Coro1a,H2-DMa,Zfp36l2,Cd37,Laptm5,H2-DMb2,Cd55,Hmgb1,Tgfb1,H2-DMb1,Mef2c,Smad7,Cd19,Rps3,Sdc4,Il2rg,Ccr7,H2-Oa,Nfkbid,Ripor2,Zfp36l1,Zfp608,Pag1,Tspan32,Inpp5d,Hsp90aa1,Malt1,Lyn,Lgals3,Rhoa,Rac2,Tbc1d10c,Cd24a,Rhoh,Siglecg,Runx1	464	509	31053	15.3688	-0.359897
Meso_XXE.v.XXB_DOWN	1.06553e-28	5.65126	8.35592e-25	GO_BP_Mm	GOBP_IMMUNE_RESPONSE	59	Ccl5,Cd79a,Ptprc,Rac2,Coro1a,H2-Aa,Cd79b,Ighm,Cd74,H2-Ab1,H2-Eb1,Cd37,Ltb,H2-Ob,Cd24a,Ctss,Laptm5,Fau,Ms4a1,Rpl30,H2-DMb2,Cxcl1,Cd8b1,Klhl6,Cd22,Cd19,Ptx3,Gsn,Hspa1a,Irf8,Nkg7,H2-Oa,Ighd,Gpr183,Rpl39,Cxcr4,Dock2,Pou2f2,Hmgb2,Cd86,Cd2,Ccr7,Ccl4,Ptpn22,Hcst,Pld4,Siglecg,Cd55,B2m,Ccr6,Ly86,Ighg2b,Irf4,Lcp1,Cybb,Gimap3,Btla,H2-DMa,Rab7b	186	1743	31053	24.078	-1.36826
ASPC_XXE.v.XXB_UP	7.31636e-10	4.25617	5.73749e-06	GO_BP_Mm	GOBP_CELL_CHEMOTAXIS	26	Rps19,Cxcl16,Nr4a1,Plec,Cxcl2,Ppia,Vegfa,Snai2,Ccl2,Lox,Cxcl10,Ccl8,C1qbp,Pf4,Nbl1,Dusp1,Anxa1,Cyp7b1,Vegfd,Fgf2,Tnfaip6,Mif,Ccl6,Il17ra,Cxcl1,Cmklr1	624	304	31053	5.24128	0.356482
Meso_XXE.v.XXB_UP	1.0585e-06	5.6442	0.00830072	GO_BP_Mm	GOBP_ACTIN_FILAMENT_DEPOLYMERIZATION	12	Sema5a,Tpm1,Rdx,Eps8,Add1,Capzb,Lima1,Dstn,Sptbn1,Twf1,Cfl2,Plekhh2	1119	59	31053	2.08088	0.570011
ASPC_XYE.v.XYB_DOWN	3.9857e-09	3.38673	3.12559e-05	GO_BP_Mm	GOBP_CELL_CHEMOTAXIS	31	Lgals3,Mmp2,Calr,Mdk,Lbp,Ppia,Lgmn,Nbl1,Anxa1,Bsg,Hspb1,Ppib,Pdgfrb,Il34,Cxcl2,Rarres2,Fcer1g,Nrp1,App,Ccl6,Ccl9,Tpbg,Ednra,Lox,P2rx4,Pf4,Fgf18,Prkcd,Enpp2,Rhog,Gpsm3	935	304	31053	4.50507	-0.226951
Mac_XXE.v.XXB_UP	1.3688e-22	3.86089	1.07341e-18	GO_BP_Mm	GOBP_CIRCULATORY_SYSTEM_DEVELOPMENT	71	Egr1,Jun,Cfh,Ly6e,Junb,Zfand5,Mmp9,Apoe,Ninj1,Ccl24,Fgfr1,Hmox1,Sema4a,Rbpj,C6,Stab1,Cxcl12,Ccl2,Tgfbr2,Klf4,Adgrg1,Adam15,Stat3,Actg1,Nrp1,Ecm1,Tcf4,Mef2a,Zfp36l1,Alox5,Ccl12,Ncl,Enpep,Ang,Lrp6,Rin2,Nrp2,C3ar1,Rhob,Tnfrsf1a,Kdm6b,Mef2c,Socs3,Mylk,Bmp2,Lyl1,Hnrnpu,Prkx,C5ar1,Tiparp,Egfr,Spred1,Grn,Runx1,Igf1,Xdh,Ppp1r15a,Hpse,Rora,Akap13,Gatad2a,S1pr1,Cysltr1,Tmem65,Zmiz1,Mecp2,Nr3c1,Nfatc2,Dusp6…	486	1175	31053	17.9692	0.489083
Mac_XXE.v.XXB_UP	8.44333e-08	5.6378	0.000662126	GO_BP_Mm	GOBP_RESPONSE_TO_TEMPERATURE_STIMULUS	15	Ier5,Hspa1a,Hmox1,Pmp22,Cxcl12,Ccl2,Tpr,Hsp90aa1,Trpv4,Hspa1b,Igf1,Trpv2,Tlr4,Dnajb1,Eif2b2	486	170	31053	3.17906	0.513606
Mac_XYE.v.XYB_UP	2.96113e-14	3.44116	2.32212e-10	GO_BP_Mm	GOBP_CIRCULATORY_SYSTEM_DEVELOPMENT	50	Ly6e,Mmp9,Junb,Egr1,Cxcl12,C3,Kdm6b,Ccl12,Vcam1,Jun,Pim1,Ccl2,Ppp1r15a,Socs3,Sema4a,Myh10,Rnf213,Dcn,Zfp36l1,Stat3,Egr2,Ccl24,Ptprj,Klf4,Tgfbr2,Runx1,Ccl5,Stat1,Zfand5,Notch2,Cysltr1,Klf2,Cfh,Egr3,Ywhaz,Pml,Spred1,Rbpj,Sik1,Ptger4,Hdac9,Nr4a1,Rbm15,Vegfa,Rapgef2,Tcf7l2,Ankrd17,Prkcb,Ptgs2,Hexim1	384	1175	31053	9.63412	0.274725
B_XXE.v.XXB_DOWN	1.48246e-15	5.63396	1.16255e-11	GO_BP_Mm	GOBP_LEUKOCYTE_PROLIFERATION	33	Cd74,H2-Aa,Cd79a,Junb,Ighd,Coro1a,Cd37,Laptm5,H2-DMb2,Cd55,Hmgb1,Tgfb1,Satb1,H2-DMb1,Mef2c,Cd19,Rps3,Sdc4,Ccr7,Cxcr4,Ripor2,Msn,Tspan32,Inpp5d,Hhex,Malt1,Lyn,Lgals3,Rac2,Cd24a,Slfn2,Siglecg,Rps6	464	392	31053	10.9346	-0.357739
Meso_XXE.v.XXB_DOWN	3.27225e-12	5.63265	2.5661e-08	GO_BP_Mm	GOBP_RESPONSE_TO_BACTERIUM	25	Ccl5,Cd52,Cd79b,Ighm,Bank1,Cd24a,Fau,Ms4a1,Rpl30,Cxcl1,Rgs1,Klhl6,Ly6a,Zfp36,Irf8,Rpl39,Hmgb2,Cd86,Ccr7,Ptpn22,Cd55,B2m,Ikzf3,Ly86,Lyz2	186	741	31053	7.59073	-1.39645
Mac_XXE.v.XXB_DOWN	1.10926e-07	1.71388	0.000869878	GO_BP_Mm	GOBP_CIRCULATORY_SYSTEM_DEVELOPMENT	100	Lgals3,Ccl5,Anxa1,Itgax,Anxa2,Flna,Lrp1,Anpep,Adam8,Ramp1,Itgav,Pparg,Il1b,Tnfaip2,Tpm1,Myo1e,Btg1,Itga5,Ndufv2,Rgcc,Bax,Senp2,Ptk2b,Lmo4,Smad7,Ets1,Naca,Tgfbr1,Aimp1,Rnh1,Gadd45a,Ptgs2,Id2,Pin1,Tnfrsf12a,Naxe,Prdm1,Tmed2,Ndufs6,Anp32b,Itga4,Ldlr,Ilk,Dcn,Prkar1a,Itgb1bp1,Pdcd4,Flvcr1,Becn1,Tnf,Bak1,Slc4a7,Map2k1,Nus1,Anxa3,Tnfrsf1b,Mydgf,Prmt1,Pdlim4,Zc3h12a,Pgk1,Pdgfb,Ncor2,Hspb11,Tcf7l2,Tomm70a…	1542	1175	31053	3.06054	-0.209147
Mac_XXE.v.XXB_UP	2.65026e-08	3.29708	0.000207833	GO_BP_Mm	GOBP_CIRCULATORY_SYSTEM_PROCESS	29	Gas6,Ednrb,Ier3,Apoe,Hmox1,App,Cd38,Mef2a,Alox5,Trpv4,Enpep,Bin1,Tbxas1,C3ar1,Hrh1,Ptafr,Egfr,Wnk1,Atp1a1,Akap13,Abcc1,Cysltr1,Tmem65,Mecp2,Snx5,Ptgs1,Nr3c1,Atp6ap2,Hbegf	486	562	31053	3.68228	0.464593
Mono_XXE.v.XXB_DOWN	4.87274e-08	5.63044	0.00038212	GO_BP_Mm	GOBP_CELL_ACTIVATION	15	Il2rg,Relb,Cd200,Cd40,Zbtb46,Flt3,Ccr7,Slamf7,H2-M3,B2m,H2-DMb2,Cd74,H2-Aa,Bcl2a1d,Sdc4	72	1149	31053	3.4178	-0.379454
Mac_XXE.v.XXB_UP	2.33519e-07	5.62598	0.00183125	GO_BP_Mm	GOBP_BIOLOGICAL_PROCESS_INVOLVED_IN_INTERACTION_WITH_HOST	14	Gas6,Cd209d,Ly6e,Cd209b,Cd209a,Ctsb,Ifitm3,Nrp1,Eps15,Ifitm2,Vps18,Gbp7,Siglec1,Slc3a2	486	159	31053	2.73725	0.686763
Meso_XXE.v.XXB_DOWN	5.25776e-14	5.62323	4.12314e-10	GO_BP_Mm	GOBP_CYTOKINE_PRODUCTION	29	Ccl5,Ptprc,Cd74,Srgn,Ltb,Fn1,Bank1,Cd24a,Laptm5,Hspa1a,Zfp36,Irf8,Ighd,Postn,Klf2,Pou2f2,Hmgb2,Cd2,Ccr7,Ccl4,Ptpn22,Pld4,Cd55,B2m,Cd83,Irf4,Cybb,Gimap3,Rab7b	186	861	31053	9.38477	-1.35952
Mac_XYE.v.XYB_UP	3.10243e-42	7.1381	2.43292e-38	GO_BP_Mm	GOBP_CYTOKINE_PRODUCTION	76	Egr1,C3,Nfkbiz,B2m,H2-Q7,Gbp7,Arid5a,Bank1,Ccl2,Zfp36,Cd209b,Cd81,Lyn,Cd209d,Ifi204,Aif1,Casp4,Nlrp3,Lilra5,Lilrb4a,Maf,Stat3,Ddx3x,Gbp3,Ifi203,Pde4b,Ifi209,App,Il4ra,Pld4,Ptprj,Cebpb,Klf4,Trpv4,Ifi207,Oas2,Runx1,Rel,Mapkapk2,Ccl5,Stat1,Cd274,Gas6,Irf1,Rsad2,Irf7,Notch2,Tnfaip3,Hspa1a,Klf2,Atf4,Per1,Pml,Rbpj,Cd74,Ccl4,Ptger4,Nr4a3,Clec2i,Sod1,Hdac9,Rnf19b,Pou2f2,Lcp2,Zbtb20,Ly9,Batf,Trim30a,Hsp90…	384	861	31053	37.6139	0.21623
Meso_XXE.v.XXB_DOWN	5.57389e-14	5.61019	4.37104e-10	GO_BP_Mm	GOBP_INNATE_IMMUNE_RESPONSE	29	Ccl5,Coro1a,H2-Aa,Ighm,Cd74,H2-Ab1,H2-Eb1,Cd24a,Fau,Ptx3,Gsn,Hspa1a,Irf8,Nkg7,Rpl39,Hmgb2,Cd86,Cd2,Ccl4,Ptpn22,Pld4,Siglecg,Cd55,B2m,Ly86,Irf4,Cybb,Gimap3,Rab7b	186	863	31053	9.35941	-1.48814
Mono_XYE.v.XYB_DOWN	8.69342e-09	5.60881	6.81738e-05	GO_BP_Mm	GOBP_ORGANELLE_ASSEMBLY	17	Rpl10,Rps14,Fau,Rps25,Rps5,Rpl5,Rps3,Rpl24,Rpl11,Rps19,Rps6,Rpl23a,Rpl6,Rps23,Npm1,Rps15,Rplp0	104	905	31053	4.16638	-0.244999
B_XYE.v.XYB_UP	9.67251e-08	5.60726	0.000758519	GO_BP_Mm	GOBP_RESPONSE_TO_VIRUS	15	Pou2f2,Stat1,Fgl2,Ddx3x,Gbp7,Gbp3,Hif1a,Ddx17,Pcbp2,Lgals8,Ptprc,Trim44,Hnrnpul1,Trim56,Setd2	234	355	31053	3.12003	0.13286
ASPC_XXE.v.XXB_DOWN	5.19883e-07	2.52842	0.00407692	GO_BP_Mm	GOBP_CELL_CHEMOTAXIS	35	Smoc2,Enpp2,Vcam1,Cxcl12,Rarres2,Dpep1,Ccl11,Vegfc,Mdk,Pdgfrb,Wnt5a,Agtr1a,Calr,Slit2,App,Hmgb2,Cd74,Cxcl14,Egr3,Tiam1,Itga1,Eng,Pdgfra,Il34,Nrp1,Thbs1,Ano6,Itga9,Swap70,Lyst,Dapk2,Slc8b1,Gstp1,Hmgb1,Gab1	1414	304	31053	2.38967	-0.281702
Mac_XXE.v.XXB_UP	1.29106e-08	5.59905	0.000101245	GO_BP_Mm	GOBP_POSITIVE_REGULATION_OF_CELL_GROWTH	17	Apoe,Cxcl12,Cd38,Picalm,Nrp1,Ddx3x,Sdcbp,Egfr,Cd81,Igf1,Trpv2,Psmd10,Mecp2,Nr3c1,Hbegf,Eif2b2,Derl2	486	194	31053	3.99463	0.279295
Mac_XYE.v.XYB_UP	7.08784e-07	5.59188	0.00555829	GO_BP_Mm	GOBP_NEGATIVE_REGULATION_OF_ENDOPEPTIDASE_ACTIVITY	13	Mmp9,Picalm,Ifi204,Ddx3x,Ifi203,Ifi209,Klf4,Ifi207,Herpud1,Gas6,Nr4a1,Vegfa,Ptgs2	384	188	31053	2.25506	0.249139
Mac_XYE.v.XYB_UP	9.96662e-08	5.5899	0.000781582	GO_BP_Mm	GOBP_REGULATION_OF_LYMPHOCYTE_MEDIATED_IMMUNITY	15	Ighg1,H2-K1,C3,B2m,H2-Q7,Arid5a,H2-Q6,Cd81,Nlrp3,Lilrb4a,Tap1,H2-Q4,Rsad2,Lgals9,Dennd1b	384	217	31053	3.10703	0.280827
B_XYE.v.XYB_UP	7.3857e-07	5.58306	0.00579187	GO_BP_Mm	GOBP_POSITIVE_REGULATION_OF_NEUROGENESIS	13	Bcl11a,Nap1l1,Itgb1,Zeb2,Sema4d,Actr2,Hif1a,Actr3,Dnm1l,Caprin1,Plxnc1,Man2a1,Spen	234	309	31053	2.23718	0.120657
Mac_XXE.v.XXB_UP	2.06178e-24	4.67525	1.61685e-20	GO_BP_Mm	GOBP_CYTOKINE_PRODUCTION	63	Gas6,Egr1,Cd209d,Maf,Ifi207,Csf1r,Nfkbiz,Hspa1a,Zfp36,Cd209b,Fgfr1,Hmox1,App,Sulf2,Rbpj,Atf4,Ccl2,Fcgr2b,Klf4,Adgrg1,Stat3,Pld4,Nlrp3,Il4ra,Hsp90aa1,Alox5,Trpv4,Ncl,Ifi204,Rab1a,Hspa1b,Zbtb20,Ddx3x,C3ar1,Tnfrsf1a,Mertk,Litaf,Ifi203,Gbp7,Ptafr,C5ar1,Cd81,Arid5a,Runx1,Il16,Ripk1,Igf1,Pnp,Vsir,Nrros,Unc93b1,Fcgr3,Hpse,Rora,Bank1,Iqgap1,Hras,Oas2,Tlr4,Nfatc2,Rab7b,Cmklr1,Atp6ap2	486	861	31053	19.7913	0.507068
B_XXE.v.XXB_UP	1.31475e-09	5.5771	1.03102e-05	GO_BP_Mm	GOBP_PROTEIN_TARGETING_TO_MEMBRANE	19	Tram2,Sec61b,Ssr3,Srpr,Srprb,Sec61a1,Hyou1,Ubl4a,Srp68,Srp72,Hras,Srp19,Sec63,Yif1b,Srp9,Tram1,Srp14,Sec61g,Get4	889	119	31053	4.98673	0.135276
Mac_XXE.v.XXB_DOWN	1.43057e-09	1.98809	1.12185e-05	GO_BP_Mm	GOBP_CYTOKINE_PRODUCTION	85	Gpnmb,Cd74,Lpl,Cyba,Ccl5,Tyrobp,Cadm1,Axl,Cd300c2,Rps3,Anxa1,Card11,Lrp1,Adam8,Acp5,Malt1,Gapdh,H2-Q7,Trem2,Itgav,Pparg,Srgn,Il1b,Rnf128,Ezr,Fcer1g,Mmp12,Fgr,B2m,Pld3,Gpsm3,Sorl1,Hilpda,Rgcc,Smad7,Psen2,Ptgs2,Ptprs,1810058I24Rik,Anxa4,Mif,Clec4e,Ptpn22,Csk,Fabp4,Cd274,Slamf9,Pde4b,Banf1,Cd47,Ndfip1,Pdcd4,Tnf,Irf5,Jak2,Ripk2,Tnfrsf1b,Polr3c,Adcy7,Zc3h12a,Tmed10,Tomm70a,Plcg2,Cuedc2,Ppp1r11,Tnfrsf2…	1542	861	31053	4.95006	-0.295162
Mac_XYE.v.XYB_UP	3.85327e-08	5.57705	0.000302174	GO_BP_Mm	GOBP_PHAGOCYTOSIS	16	Ighg1,C4b,C3,Ccl2,Cfp,Cd209b,Aif1,Il2rg,Gsn,Pld4,Ptprj,Rab20,Gas6,Abca1,Sod1,Fgr	384	232	31053	3.51974	0.280949
Mac_XYE.v.XYB_UP	2.73844e-07	5.57705	0.00214748	GO_BP_Mm	GOBP_REGULATION_OF_CARBOHYDRATE_METABOLIC_PROCESS	14	Plek,Pmaip1,Stat3,App,Cltc,Midn,C1qtnf1,Igfbp4,Ranbp2,Sik1,Ptger4,Zbtb20,Irs2,Tcf7l2	384	203	31053	2.66807	0.188891
Mac_XXE.v.XXB_UP	6.98232e-07	5.57474	0.00547554	GO_BP_Mm	GOBP_RECEPTOR_INTERNALIZATION	13	Dab2,App,Picalm,Eps15,Dlg4,Dnm1,Ap2m1,Lpar1,Tfrc,Sdcbp,Cd81,Ap2a2,Cltc	486	149	31053	2.26157	0.448569
Mac_XXE.v.XXB_UP	6.98232e-07	5.57474	0.00547554	GO_BP_Mm	GOBP_REGULATION_OF_FAT_CELL_DIFFERENTIATION	13	Zfp36,Nr1d1,Zfp36l1,Alox5,Trpv4,Lrp6,Zfp36l2,Bmp2,Hnrnpu,Igf1,Rora,Wdfy2,Cmklr1	486	149	31053	2.26157	0.410332
Meso_XXE.v.XXB_UP	5.51002e-22	5.57385	4.32096e-18	GO_BP_Mm	GOBP_PURINE_CONTAINING_COMPOUND_BIOSYNTHETIC_PROCESS	47	Trem2,Vdac1,Pank3,Gucy1a1,Pdha1,Ndufb9,Atp5g1,Npr1,Idh2,Ndufab1,mt-Atp8,Ndufs4,Impdh2,Ndufv1,Ndufa13,Ndufa10,Ndufs6,Guk1,Uqcc3,Ndufs2,Vcp,mt-Co2,Paics,mt-Nd1,Mpc2,Adss,Adk,Ndufa12,Oasl2,mt-Atp6,Ndufb5,Ndufs7,Aprt,Ndufb6,Ndufc2,Ndufb8,Dguok,Nme1,mt-Nd2,mt-Nd4,mt-Nd4l,Ndufs8,Ak3,Sdhc,Ndufa8,Ndufa5,Acot7	1119	234	31053	17.3644	0.633996
B_XYE.v.XYB_DOWN	7.50838e-07	5.57158	0.00588807	GO_BP_Mm	GOBP_ENERGY_DERIVATION_BY_OXIDATION_OF_ORGANIC_COMPOUNDS	13	Uqcrh,Cox4i1,Atp5h,Cox8a,Cox7a2l,Ndufb11,Ndufa6,Atp5d,Cox5a,Hmgb1,Gnas,Cox7a2,Cox5b	215	337	31053	2.23003	-0.233307
ASPC_XXE.v.XXB_UP	5.28521e-08	4.13064	0.000414466	GO_BP_Mm	GOBP_CELL_CYCLE_G1_S_PHASE_TRANSITION	21	Rps6,Rpl17,Rpl26,Actb,Rhou,Klf4,Ppp3ca,Adamts1,Taf10,Egfr,Bcl7c,Anp32b,Rdx,Rps27l,Ppp2ca,Eif4e,Apex1,Smarca4,Anxa1,Phb2,Eif4ebp1	624	253	31053	3.38251	0.26052
T_XXE.v.XXB_UP	2.83522e-07	5.55872	0.00222338	GO_BP_Mm	GOBP_REGULATION_OF_DEVELOPMENTAL_GROWTH	14	Apoe,Pim1,Nr3c1,Socs2,Igf1r,C3,Rgs2,Rbpj,Actr3,Ncor1,Ccnd2,Ar,Gnas,Rnf157	197	397	31053	2.65299	0.429333
Mac_XXE.v.XXB_UP	5.25733e-08	2.26767	0.00041228	GO_BP_Mm	GOBP_CYTOSKELETON_ORGANIZATION	51	Ccnl1,Gda,Csf1r,Ccl24,Mtss1,Hspa1a,Eps8,Pmp22,Ccl7,Marcksl1,Tpr,Kank2,Actg1,Nrp1,Stard8,Mef2a,Timd4,Trpv4,Bin1,Trf,Myo5a,Hspa1b,Plek,Gas7,Iqgap2,Fgd4,Lima1,Ssh2,Rhobtb1,Lpar1,Arhgap17,Mef2c,Nav1,Hnrnpu,Sdcbp,Arhgap18,Ppp1r9a,Son,Tmod1,Dstn,Cltc,Marcks,Akap13,Iqgap1,Arap1,Hras,S1pr1,Eef2k,Mecp2,Cln8,Arhgef10	486	1437	31053	3.38481	0.445122
Mac_XYE.v.XYB_UP	5.75605e-09	5.55576	4.51389e-05	GO_BP_Mm	GOBP_MUSCLE_CELL_PROLIFERATION	18	Mmp9,Egr1,Jun,Pim1,Aif1,Myh10,Stat3,Klf4,Tgfbr2,Ccl5,Tnfaip3,Sf1,Rbpj,Nr4a3,Vegfa,Nampt,Tcf7l2,Ptgs2	384	262	31053	4.34545	0.274244
Mac_XYE.v.XYB_UP	5.75605e-09	5.55576	4.51389e-05	GO_BP_Mm	GOBP_FAT_CELL_DIFFERENTIATION	18	Pim1,Creb5,Zfp36,Scd1,Zfp36l1,Egr2,Cebpb,Klf4,Trpv4,Nr4a2,Nr4a3,Nr4a1,Vegfa,Tcf7l2,Rnasel,Ptgs2,Tfe3,Cmklr1	384	262	31053	4.34545	0.206716
B_XXE.v.XXB_DOWN	1.49342e-08	5.54984	0.000117114	GO_BP_Mm	GOBP_POSITIVE_REGULATION_OF_HEMOPOIESIS	17	Cd74,H2-Aa,Actb,H2-DMa,Hmgb1,Tgfb1,Il2rg,Ccr7,Nfkbid,Zfp36l1,Inpp5d,Hsp90aa1,Malt1,Notch2,Rhoa,Rhoh,Runx1	464	205	31053	3.93139	-0.343801
Endo_XYE.v.XYB_DOWN	2.17849e-09	5.54601	1.70837e-05	GO_BP_Mm	GOBP_RESPONSE_TO_PEPTIDE	19	Ctsd,Cd36,Cfl1,Vim,Rac1,Notch1,Gnai2,Trem2,Cav1,Lpl,Edn1,Ccnd3,Igf1r,Cyfip1,Pxn,App,Rps6,Inhbb,Mapk3	244	436	31053	4.76742	-0.348536
Endo_XYE.v.XYB_DOWN	2.26311e-21	5.5438	1.77473e-17	GO_BP_Mm	GOBP_CELL_MORPHOGENESIS	46	Sparc,Mgll,Cdh5,Cfl1,Vim,Myl12a,Ablim1,Rac1,Notch1,Itgb1,Pecam1,Actb,Myl12b,Itga1,Bmpr2,Wdr1,F11r,Iqgap1,Auts2,Rpl4,Edn1,Kdr,Parvb,Plec,Heg1,Capzb,Nfib,Pitpna,Igf1r,Msn,Sema3g,Sh3glb1,Cyfip1,Pxn,Myo9a,Sema3f,Tpm1,App,Notch4,Aplp2,S100a13,Tuba1a,Col18a1,Prex2,Rtn4,Nckap1	244	1056	31053	16.7509	-0.333088
Endo_XYE.v.XYB_DOWN	4.15375e-11	5.5438	3.25737e-07	GO_BP_Mm	GOBP_REGULATION_OF_CYTOSKELETON_ORGANIZATION	23	Esam,Cdh5,Tmsb4x,Cfl1,S100a10,Rac1,Rhoc,Pecam1,Capg,Cav1,Sptbn1,Wdr1,F11r,Iqgap1,Edn1,Capzb,Cyfip1,Pxn,Tpm1,Kank3,Eln,Mapk3,Nckap1	244	528	31053	6.48713	-0.332742
B_XXE.v.XXB_DOWN	8.69669e-13	5.54283	6.81994e-09	GO_BP_Mm	GOBP_POSITIVE_REGULATION_OF_LYMPHOCYTE_ACTIVATION	27	Cd74,H2-Aa,H2-Ab1,H2-Eb1,Actb,Ighd,H2-Ob,Coro1a,H2-DMa,H2-DMb2,Cd55,Hmgb1,Tgfb1,H2-DMb1,Mef2c,Rps3,Il2rg,Ccr7,H2-Oa,Nfkbid,Inpp5d,Hsp90aa1,Malt1,Rhoa,Cd24a,Rhoh,Runx1	464	326	31053	8.16622	-0.381562
T_XXE.v.XXB_UP	7.60573e-10	5.54058	5.96441e-06	GO_BP_Mm	GOBP_INORGANIC_ION_HOMEOSTASIS	20	Apoe,Ccl8,Ccr2,Ckb,Atp2b1,Thy1,Tnfsf11,F2r,Atp2b4,Cyba,Mt1,Tmem64,Mt2,B2m,Fth1,Anxa6,Diaph1,Wnk1,Gnas,Comt	197	569	31053	5.22443	0.458892
T_XXE.v.XXB_UP	1.85046e-12	5.53086	1.45113e-08	GO_BP_Mm	GOBP_RESPONSE_TO_BACTERIUM	26	Vim,Ighm,Nr1d1,Ighg2c,Rnase4,Nfkbia,Jchain,Nfkb1,Wfdc17,Tnfaip3,F2r,Pf4,Cyba,Cxcl2,Ly6a,C3,Nfkbiz,Tnf,Mt2,Il7r,H2-K1,Rbpj,B2m,Mapkapk2,Map2k3,Ikzf3	197	741	31053	7.83829	0.443566
ASPC_XXE.v.XXB_DOWN	2.54747e-07	2.13853	0.00199772	GO_BP_Mm	GOBP_CELL_CYCLE_PHASE_TRANSITION	52	Dact1,Gpnmb,Nfib,Gas1,Cdkn1c,Atp2b4,App,Eps8,Jade1,Bcl2,Ccnd1,Bmyc,Nfia,Apbb2,Fbxl7,Cdkn1b,Bcl7a,Zfp36l2,Kmt2e,Pkia,Cacnb4,Ctdsp2,Cdkn2c,Chfr,Syf2,Appl2,Cdc14a,Cdk2ap2,Rbl2,Rad21,Camk2d,Rb1,Pkd1,Pias1,Xpc,Ing4,Cdk14,Dtx3l,Rrm2b,Cdkn2d,Calm2,Dcun1d3,Tgfb1,Cdc73,Casp2,Mecp2,Ccng2,Klf11,Msh2,Nae1,Pten,Foxo4	1414	534	31053	2.69946	-0.139982
ASPC_XXE.v.XXB_DOWN	1.68882e-08	1.78795	0.000132437	GO_BP_Mm	GOBP_CELL_CYCLE_PROCESS	99	Spry1,Dact1,Sfrp1,Gpnmb,Sptbn1,Igf1,Bmp4,Nfib,Pdgfrb,Gas1,Wnt5a,Cdkn1c,Atp2b4,Calr,Esr1,Snx18,App,Eps8,Jade1,Cpeb1,Bcl2,Ccnd1,Tuba1a,Spry2,Mapre2,Igf1r,Bmyc,Nfia,Son,Pde3a,Rhob,Apbb2,Fbxl7,Cdkn1b,Hjurp,Smpd3,Anxa11,Bcl7a,Marf1,Zfp36l2,Kmt2e,Pkia,Ezr,Cacnb4,Ctdsp2,Eml1,Sirt1,Insr,Cdkn2c,Chfr,Stard9,Ccnl2,Syf2,Smc4,Appl2,Cdc14a,Cdk2ap2,Klhdc8b,Rbl2,Rad21,Camk2d,Rb1,Pkd1,Pias1,Arhgef10,Xpc,Ing4,Cdk1…	1414	1216	31053	3.87799	-0.152481
B_XXE.v.XXB_DOWN	1.60568e-08	5.5229	0.000125917	GO_BP_Mm	GOBP_NEGATIVE_REGULATION_OF_CELL_CELL_ADHESION	17	Cd74,H2-Aa,Cd37,Laptm5,Hmgb1,Tgfb1,Smad7,Klf4,Sdc4,Nfkbid,Ripor2,Zfp608,Pag1,Tspan32,Lgals3,Cd24a,Runx1	464	206	31053	3.89991	-0.385321
B_XXE.v.XXB_DOWN	1.60568e-08	5.5229	0.000125917	GO_BP_Mm	GOBP_NEGATIVE_REGULATION_OF_CELL_GROWTH	17	Cfl1,Tgfb1,Hspa1b,Cirbp,Bcl11a,Rgs2,Arhgap4,Hspa1a,Cdkn1b,Sertad1,Foxp1,Crlf3,Sesn1,Cdkn2d,Rack1,Actr3,Eno1	464	206	31053	3.89991	-0.384237
ASPC_XXE.v.XXB_DOWN	1.67026e-15	2.88962	1.30982e-11	GO_BP_Mm	GOBP_CELL_GROWTH	70	Igfbp3,Igfbp7,Postn,Serpine2,Cxcl12,Sfrp1,Auts2,Nrp2,Igf1,Gas1,Wnt5a,Mndal,Slit2,Slit3,Kazald1,App,Raph1,Jade1,Bcl2,Sema6a,Ngf,Tiam1,Zeb2,Apoe,Wnt11,Ntn1,Ccdc85b,Cdkn1b,Cyba,Nrp1,Ncoa3,Vgll4,Col14a1,Clstn1,Dpysl2,Sema6c,Sirt1,Cdkn2c,Ip6k2,Lrp1,Dnajb2,Rnf6,Acvrl1,Arhgap32,Adipor1,Sema3b,Camk2d,Rb1,Dclk1,Ing4,Meis1,Cd44,Cdkn2d,Dcun1d3,Tgfb1,Olfm1,Itsn2,Rictor,Cdc73,Foxp1,Ulk2,Sesn1,Mecp2,P3h1,Kmt2d…	1414	532	31053	10.8828	-0.201616
Mac_XXE.v.XXB_DOWN	5.47317e-09	5.52175	4.29206e-05	GO_BP_Mm	GOBP_PROTEIN_TRANSMEMBRANE_TRANSPORT	17	Grpel1,Tomm20,Tomm7,Dnajc19,Pam16,Sec61g,Timm17a,Timm17b,Timm50,Pex16,Sec61b,Tomm70a,Tomm40,Romo1,Tram1,Dnlz,Pex2	1542	62	31053	4.36733	-0.12733
Mac_XYE.v.XYB_DOWN	3.51039e-07	5.5185	0.00275285	GO_BP_Mm	GOBP_ESTABLISHMENT_OF_PROTEIN_LOCALIZATION_TO_ENDOPLASMIC_RETICULUM	13	Spcs1,Sec61b,Srp14,Srp9,Srp19,Ubl4a,Chmp4b,Spcs2,Zfand2b,Sec62,Sgta,Sec61g,Srpr	1524	48	31053	2.56022	-0.160117
B_XYE.v.XYB_UP	8.53013e-07	5.51171	0.00668933	GO_BP_Mm	GOBP_NEGATIVE_REGULATION_OF_CELL_ADHESION	13	Ptpn6,Akna,Fgl2,Sema4d,Mbp,Dtx1,Cbfb,Swap70,Ptprc,Plxnc1,Twsg1,Ctla4,Cd274	234	313	31053	2.17462	0.133065
Mac_XYE.v.XYB_UP	2.50384e-09	5.50708	1.96351e-05	GO_BP_Mm	GOBP_IMMUNE_RESPONSE_REGULATING_CELL_SURFACE_RECEPTOR_SIGNALING_PATHWAY	19	Ighm,Nfkbiz,Cd38,Cd81,Lyn,Lilrb4a,Pde4b,Ptprj,Tnfaip3,Usp9x,Cd79b,Nr4a3,Clec2i,Lcp2,Rabgef1,Prkcb,Dennd1b,Scimp,Cmklr1	384	279	31053	4.70697	0.219984
Mac_XXE.v.XXB_DOWN	9.81606e-08	1.63964	0.000769775	GO_BP_Mm	GOBP_CYTOSKELETON_ORGANIZATION	117	Tmsb4x,Tmsb10,Pfn1,Actb,Tyrobp,Sh3bgrl3,Rps3,Anxa1,Capg,Evl,Flna,Lrp1,Gapdh,Itgb5,Actn1,Arpc4,Ezr,Inf2,Rhoc,Tpm1,Myo1e,Fgr,Cdk2ap2,Vim,Arhgap25,Myo1f,Rgcc,Stmn1,Epb41l2,Sgk1,Sh3kbp1,Arf6,Ptk2b,Abr,Rala,Gpr65,Hck,Tgfbr1,Rnh1,Bccip,Gadd45a,Ranbp1,Cotl1,Limd2,Rhog,Arpc1b,Cript,Stap1,Tbcb,Actn4,Cd47,Ilk,Prkar1a,Fmnl1,Ssna1,Itgb1bp1,Cap1,Tnf,Vasp,Tpgs1,Tuba1c,Elmo2,Myo1g,Pdlim4,Arpc2,Hax1,Mob2,Dync1li…	1542	1437	31053	3.11364	-0.196471
B_XYE.v.XYB_UP	6.48897e-12	5.50187	5.08865e-08	GO_BP_Mm	GOBP_T_CELL_ACTIVATION	25	Ptpn6,Gpr183,Myh9,Rasgrp1,Ikzf1,Hsph1,Fgl2,Itgal,Csk,Bcl11a,Hspd1,Lcp1,Irf4,Arid1a,Dock8,Bmi1,Dtx1,Cbfb,Lgals8,Sp3,Ptprc,Ptger4,Twsg1,Ctla4,Cd274	234	603	31053	7.2934	0.15263
T_XXE.v.XXB_DOWN	6.65324e-09	5.49935	5.21747e-05	GO_BP_Mm	GOBP_REGULATION_OF_PROTEIN_MODIFICATION_BY_SMALL_PROTEIN_CONJUGATION_OR_REMOVAL	18	Rps7,Rpl37,Ubb,Rps3,Rpl23,Birc2,Hspa1b,Hspa1a,Rpl11,Trib2,Chfr,Cblb,Ube2d1,Dtx3l,Gps2,Ube2v2,Nmi,Bcl10	420	242	31053	4.28254	-0.164481
T_XXE.v.XXB_DOWN	9.65692e-10	5.49708	7.57296e-06	GO_BP_Mm	GOBP_POSITIVE_REGULATION_OF_LEUKOCYTE_CELL_CELL_ADHESION	20	Lef1,Cd27,Rps3,Irf1,Itga4,H2-Ab1,Dusp10,H2-Eb1,Cd74,Lck,Ccr7,Gimap5,Prkcq,H2-Aa,Socs1,Rhoh,Tfrc,Stat5a,Bcl10,Cd3e	420	269	31053	5.12073	-0.20802
ASPC_XYE.v.XYB_DOWN	1.82686e-11	2.99655	1.43262e-07	GO_BP_Mm	GOBP_CELL_GROWTH	48	Postn,Igfbp7,Mmp14,Fn1,Col14a1,Lrp1,Itgb1,Cryab,Akap13,Apoe,Igf1,Gas1,Pi16,Msx1,Golga4,Cfl1,Dbn1,Nrp1,Cd81,App,Lamb2,Serpine2,Ptprs,Npm1,Sgk1,Ing4,Ndufs3,Cyba,Sh3glb1,Ednra,Afdn,Akt1,Kazald1,Dcbld2,Slc25a4,Hsp90ab1,Ip6k2,Igfbp4,Rtn4,Ulk1,Tgfb1,Actr3,Fhl1,Ssna1,Ntrk3,Cdkn2c,Gas2l1,Rhoa	935	532	31053	6.84387	-0.213079
Mac_XYE.v.XYB_UP	3.27465e-07	5.49583	0.00256798	GO_BP_Mm	GOBP_REGULATION_OF_CYSTEINE_TYPE_ENDOPEPTIDASE_ACTIVITY_INVOLVED_IN_APOPTOTIC_PROCESS	14	Mmp9,Pmaip1,Nlrp3,Ddx3x,Gsn,App,Klf4,Herpud1,Stat1,Gas6,Pml,Nr4a1,Vegfa,Ptgs2	384	206	31053	2.59041	0.233426
Mac_XYE.v.XYB_UP	3.16868e-66	6.14	2.48488e-62	GO_BP_Mm	GOBP_DEFENSE_RESPONSE	129	Ighm,Ighg1,H2-K1,Jchain,Cxcl12,Pla2g2d,C3,Kdm6b,Nfkbiz,B2m,Ccl12,Dnase1l3,H2-Q7,Cd163,Jun,Ccl8,Clec4a1,Cd86,Gbp7,Sbno2,Arid5a,Ccl2,Ccl7,Fgl2,Clec10a,Cfp,Pmaip1,Zfp36,Socs3,Cd81,Lyn,Cd209d,Ifi204,Aif1,Gm4951,Casp4,Gbp2,Nlrp3,Mrc1,Rnf213,Lilra5,Ctsc,Lilrb4a,Scd1,Sfpq,Stat3,Tap1,Ddx3x,H2-Aa,H2-Eb1,Gbp3,Ifi203,Gsn,Aoah,Icam1,Ifi209,App,Ccl24,Il4ra,Pld4,Zbp1,Cebpb,Klf4,Trpv4,Ifi207,Ddx60,Oas2,Rel,Mapk…	384	1699	31053	61.6047	0.232787
Mac_XXE.v.XXB_UP	7.43427e-45	4.47529	5.82996e-41	GO_BP_Mm	GOBP_DEFENSE_RESPONSE	119	Mrc1,Ednrb,Clec10a,Jun,Ccl8,Cd209d,Cfh,Fcna,Cd163,Ier3,Ifi207,Apoe,Ctsc,Csf1r,Ninj1,Cfp,Nfkbiz,Wfdc17,Ccl24,Hspa1a,Zfp36,Fgfr1,Rnase4,Hmox1,App,Rbpj,Pmp22,Ccl7,Itgam,Ighm,Stab1,Slc9a9,Cst3,Rnasel,Cxcl12,Ccl2,Fcgr2b,Klf4,Rab11fip5,Ifitm3,Adam15,Stat3,Actg1,Pld4,Nlrp3,Aldh2,Nr1d1,Il4ra,Pf4,Ecm1,Serinc3,Hsp90aa1,Sbno2,Alox5,Trpv4,Ccl12,Ddx60,Trf,Ifi204,Ggt5,Myo5a,Rab1a,Hspa1b,Ang,Ifitm2,Cd86,Sfpq,Gm…	486	1699	31053	40.2343	0.513605
ASPC_XXE.v.XXB_UP	4.99282e-07	2.80626	0.00391537	GO_BP_Mm	GOBP_CELL_GROWTH	30	Rack1,Rpl4,Cxcl16,Tgfbr2,Socs2,Gja1,Npm1,Tgfb2,Fn1,Eif4g2,Slc25a4,Hspa1a,Vegfa,Cfl1,Dbn1,Ptprs,Hsp90aa1,Ext1,Ifrd1,Bst2,Hsp90ab1,Egfr,Pi16,Hspa1b,Igfbp4,Sema3c,Smarca4,Dcbld2,Mgll,Sfrp2	624	532	31053	2.40723	0.427677
ASPC_XYE.v.XYB_DOWN	4.18031e-07	2.5331	0.0032782	GO_BP_Mm	GOBP_CELL_JUNCTION_ASSEMBLY	36	Cd9,Mmp14,S100a10,Fn1,Fzd1,Thbs2,Lrp1,Tns1,Pmp22,Itgb1,Rhoc,Lamc1,Ogt,Ramp2,Apod,Adgrl1,Cfl1,Nrp1,App,Ptprs,Myoc,Tpbg,Afdn,Nptn,Vmp1,Cldn15,Cdh11,Mycbp2,Enpp2,Myh9,Rap1a,Actr3,Snai1,Plxnb2,Ntrk3,Rhoa	935	472	31053	2.48436	-0.232421
B_XXE.v.XXB_DOWN	7.74103e-12	5.48562	6.07051e-08	GO_BP_Mm	GOBP_B_CELL_ACTIVATION	25	Cd74,Cd79a,H2-Ab1,Ighd,Zfp36l2,Laptm5,Tgfb1,Mef2c,Prkcb,Cd19,Bcl11a,Il2rg,Zfp36l1,Foxp1,Inpp5d,Hhex,Malt1,Lyn,Notch2,Top2b,Tbc1d10c,Cd24a,Fcrl1,Cebpg,Siglecg	464	305	31053	7.21677	-0.332055
ASPC_XYE.v.XYB_DOWN	1.99064e-13	2.71034	1.56106e-09	GO_BP_Mm	GOBP_CELL_JUNCTION_ORGANIZATION	67	Sparc,Cd9,Mmp14,S100a10,Fn1,Lgmn,Trem2,Fzd1,Thbs2,Lrp1,Hmcn2,Tns1,Pmp22,Itgb1,Rhoc,Malat1,Lamc1,Col4a1,Grn,Ogt,Chchd10,Apoe,Stk38,Ramp2,Apod,C1qb,Sdf4,Adgrl1,Cfl1,Dbn1,Nrp1,F2r,App,Tuba1a,Lamb2,Ptprs,Myoc,Rheb,Dact1,Rhob,Tpbg,Afdn,Nptn,Prnp,Akt1,Vmp1,Palld,Lims2,Cldn15,Wasf2,Cdh11,Pfn1,Marcks,Mycbp2,Enpp2,Tgfb1,Myh9,Rap1a,Actr3,Snai1,Abhd17a,C1qc,Lrp5,Plxnb2,Ntrk3,Rhoa,Rer1	935	821	31053	8.80658	-0.224737
Mac_XYE.v.XYB_DOWN	2.32825e-09	5.47415	1.82581e-05	GO_BP_Mm	GOBP_RELEASE_OF_CYTOCHROME_C_FROM_MITOCHONDRIA	18	Lmna,Bax,Prelid1,Gpx1,Pdcd5,Fam162a,Fis1,Bcl2a1b,Plaur,Bad,Pycard,Triap1,Pink1,Timm50,Akt1,Psmd10,Mff,Parl	1524	67	31053	4.73854	-0.201154
ASPC_XXE.v.XXB_DOWN	1.50855e-10	2.13994	1.183e-06	GO_BP_Mm	GOBP_CELL_JUNCTION_ORGANIZATION	80	Hmcn2,Apod,Abi3bp,Cd9,Enpp2,C3,Svep1,Dact1,Nrp2,Jup,Wnt5a,Srpx2,Dock10,Thbs2,Sort1,Gpm6b,Sparc,App,Fzd1,Sdf4,Bcl2,Chchd10,Tuba1a,Mapre2,Malat1,Tjp1,Igf1r,Col4a1,Grn,Tiam1,Apoe,Nfia,Wnt11,Ptprd,Rhob,Ace,Ntn1,Kirrel,Nrp1,Phldb2,Snai1,Myoc,Dusp3,Ezr,Cacnb4,Cacnb3,Tgfb3,Clstn1,Marcks,Rapgef2,Insr,Setd5,Ogt,Pik3r1,Lrp1,Whamm,Lrp5,Filip1,Acvrl1,Lrrk2,Map4k4,Asap1,Mycbp2,Pmp22,Wasf3,Tgfb1,Stau1,Lamc1,Nu…	1414	821	31053	5.92701	-0.224046
T_XYE.v.XYB_DOWN	3.55017e-07	5.46625	0.00278405	GO_BP_Mm	GOBP_ENERGY_DERIVATION_BY_OXIDATION_OF_ORGANIC_COMPOUNDS	14	Cox4i1,Uqcrh,Atp5h,Cox7a2l,Atp5d,Cox8a,Gnas,Cox7a2,Ndufb11,Cox5b,Ndufa6,Ndufa13,Ndufb8,Nop53	236	337	31053	2.55532	-0.244811
B_XXE.v.XXB_DOWN	4.94133e-08	5.46323	0.000387499	GO_BP_Mm	GOBP_POSITIVE_REGULATION_OF_BINDING	16	Hmgb2,Rpl11,Hmgb1,Tgfb1,Plaur,Klf4,Plk2,Ripor2,Dazap2,Sub1,Calm1,Stk4,Eif3e,Hsp90ab1,Actr3,Eno1	464	196	31053	3.41173	-0.294977
Mac_XXE.v.XXB_DOWN	6.68012e-17	1.95573	5.23855e-13	GO_BP_Mm	GOBP_DEFENSE_RESPONSE	165	H2-Ab1,Lgals3,Rpl39,H2-Aa,Rps19,H2-Eb1,Fau,Cd74,Lpl,Cyba,Ccl5,Tyrobp,Mpeg1,Ctss,Cadm1,Axl,Anxa1,Itgax,Capg,Tnip3,Nr1h3,Evl,Lrp1,Cd44,Adam8,Fyn,Acp5,Malt1,Rpl13a,Rpl30,Gapdh,H2-Q7,Trem2,Il7r,Itgav,Pparg,Il1b,Clec4b1,Fcer1g,Tgm2,Tmem258,Mmp12,Fgr,B2m,Slamf8,Pld3,Vim,Ddt,Gpsm3,Slc15a3,Cxcl16,Cers6,Lyz2,Lyz1,Myo1f,Il1rn,Arf6,Ptk2b,Abr,Psen2,Ets1,Hck,Ndufs4,Aimp1,Hmgn2,Rnf166,Ear2,Ptgs2,Irak2,Ptprs,18…	1542	1699	31053	12.2808	-0.261842
Mac_XYE.v.XYB_DOWN	1.0824e-07	1.58307	0.000848817	GO_BP_Mm	GOBP_DEFENSE_RESPONSE	132	Lgals3,Trem2,Lgals1,Tyrobp,Ccl6,Capg,Fcer1g,Fau,Anxa1,Lyz2,C1qb,Vim,Rpl30,Cyba,Dbi,Rpl39,Ctss,1810058I24Rik,Ifitm2,Cd68,Ccl9,Gpx4,C1qc,Rps19,Cst3,Adam8,Fabp4,Lrp1,Pf4,Lpl,Metrnl,Ppp1r14b,Gapdh,Alox5ap,Pld3,Gpx1,Prdx1,Il7r,Clec4d,Mmp12,Prdx2,Rtn4,Cd36,Stx8,Anxa3,Apoe,Selenok,Lipa,Pmp22,Cuedc2,Tmem106a,Clec4a2,Mif,Lamp1,Abhd12,Vdac3,Cotl1,Vdac1,Cd84,Stxbp3,Aimp1,Cd300a,Cadm1,Pycard,Crlf2,Tmem258,Da…	1524	1699	31053	3.07119	-0.250856
Mac_XXE.v.XXB_UP	3.41792e-07	5.45446	0.00268033	GO_BP_Mm	GOBP_CELLULAR_RESPONSE_TO_STEROID_HORMONE_STIMULUS	14	Dab2,Zfp36,Kank2,Ddx5,Zfp36l1,Zfp36l2,Klf9,Vps18,Hnrnpu,Igf1,Atp1a1,Akap13,Zmiz1,Nr3c1	486	164	31053	2.57181	0.419949
ASPC_XXE.v.XXB_UP	4.12362e-08	2.5458	0.000323374	GO_BP_Mm	GOBP_CELL_JUNCTION_ORGANIZATION	42	Actg1,Rps6,Actb,Gja1,Palld,Cdh11,Ntrk2,Tgfb2,Pfn1,Rhoc,Zfp703,Fn1,S100a10,Plec,Vegfa,Cfl1,Hspa8,Dbn1,Ptprs,Snai2,Lgi2,Ext1,Flrt2,Itgb3,Ramp2,Efnb1,Caprin1,Cav1,Ror2,C1qa,Rdx,Mtss1,C1qb,Fyn,Limch1,Rock2,Dtnbp1,Srgn,Chd4,Vcp,Pxn,C1qc	624	821	31053	3.4903	0.324813
Mac_XYE.v.XYB_UP	4.5998e-13	5.95622	3.60716e-09	GO_BP_Mm	GOBP_DEFENSE_RESPONSE_TO_BACTERIUM	26	Ighm,Ighg1,H2-K1,Jchain,Nfkbiz,B2m,Gbp7,Cd209d,Casp4,Gbp2,Nlrp3,Rnf213,Scd1,Gbp3,App,Cebpb,Oas2,Notch2,Slamf8,Rbpj,Slc9a9,Ankrd17,Irgm1,Rnase6,Lgals9,Fgr	384	353	31053	8.44283	0.235036
Endo_XYE.v.XYB_DOWN	2.35652e-18	5.44455	1.84798e-14	GO_BP_Mm	GOBP_REGULATION_OF_ANATOMICAL_STRUCTURE_MORPHOGENESIS	40	Lgals3,Sparc,Tcf4,Cdh5,Cfl1,Vim,Myl12a,Col4a2,Cldn5,Ramp2,Rac1,Notch1,Itgb1,Myl12b,Mmrn2,Bmpr2,Wdr1,F11r,Rpl4,Hspb1,Edn1,Kdr,Flt1,Parvb,Eng,Fbln5,Capzb,Msn,Sema3g,Sh3glb1,Cyfip1,Pxn,Jup,Myo9a,Sema3f,Tpm1,Notch4,S100a13,Rhob,Rtn4	244	935	31053	13.7333	-0.373641
ASPC_XXE.v.XXB_UP	4.54373e-07	7.01806	0.00356319	GO_BP_Mm	GOBP_CELLULAR_RESPONSE_TO_ACID_CHEMICAL	11	Ntrk2,Anxa2,S100a10,Plec,Vegfa,Sesn3,Cebpb,Egfr,Lamtor4,Fyn,Ipo5	624	78	31053	2.44816	0.292085
T_XXE.v.XXB_UP	2.76089e-16	5.44086	2.16509e-12	GO_BP_Mm	GOBP_POSITIVE_REGULATION_OF_CELL_POPULATION_PROLIFERATION	35	Vim,Ighm,Pim1,Ccr2,Atf3,Cst3,Il2ra,Jaml,Tnfaip3,F2r,Nr4a1,Odc1,Nr4a3,Igf1r,Cyba,Anxa1,Actb,S100a13,Tnf,Cdk6,Il7r,Rbpj,Tspo,Anxa2,Ctsh,Areg,Hilpda,Cd81,Ncor1,Ccnd2,Ar,Egr1,Gnas,Cdc42,Gpr183	197	1014	31053	11.6645	0.429961
ASPC_XYE.v.XYB_DOWN	7.81501e-08	5.96109	0.000612853	GO_BP_Mm	GOBP_CELLULAR_RESPONSE_TO_ACID_CHEMICAL	14	Col1a2,Col1a1,Col3a1,Mmp2,Col5a2,S100a10,Anxa2,Col6a1,Col4a1,Mmp3,Pkd2,Dnmt3a,Spaar,Lamtor3	935	78	31053	3.21264	-0.420352
Mac_XXE.v.XXB_UP	5.2064e-08	5.43788	0.000408286	GO_BP_Mm	GOBP_NEGATIVE_REGULATION_OF_ENDOPEPTIDASE_ACTIVITY	16	Gas6,Mmp9,Ifi207,Cst3,Klf4,Picalm,Serpinb6a,Bin1,Ifi204,Serpinb8,Hspa1b,Ddx3x,Fnip1,Ifi203,Timp2,Igf1	486	188	31053	3.38904	0.559853
Mac_XXE.v.XXB_UP	5.16377e-08	3.98213	0.000404943	GO_BP_Mm	GOBP_DEFENSE_RESPONSE_TO_BACTERIUM	22	Cd209d,Nfkbiz,Wfdc17,Rnase4,App,Rbpj,Ighm,Stab1,Slc9a9,Nlrp3,Trf,Rab1a,Ang,Tnfrsf1a,Gbp7,C5ar1,Grn,Rab14,Oas2,Tlr4,Jchain,Ighg2c	486	353	31053	3.39261	0.49348
T_XXE.v.XXB_UP	5.30539e-08	5.4355	0.000416049	GO_BP_Mm	GOBP_AMEBOIDAL_TYPE_CELL_MIGRATION	16	Apoe,Dcn,Sdc4,Iqgap1,Nr4a1,Atp2b4,Anxa1,Tnf,Itgb7,Gata3,Actr3,Ctsh,Anxa6,Klf4,Map2k3,Cdc42	197	464	31053	3.38086	0.478998
Mac_XYE.v.XYB_UP	4.38644e-48	6.50899	3.43985e-44	GO_BP_Mm	GOBP_DEFENSE_RESPONSE_TO_OTHER_ORGANISM	92	Ighm,Ighg1,H2-K1,Jchain,Cxcl12,C3,Nfkbiz,B2m,Ccl12,H2-Q7,Ccl8,Clec4a1,Cd86,Gbp7,Arid5a,Ccl2,Ccl7,Fgl2,Cfp,Pmaip1,Lyn,Cd209d,Ifi204,Casp4,Gbp2,Nlrp3,Mrc1,Rnf213,Scd1,Sfpq,Tap1,Ddx3x,H2-Aa,H2-Eb1,Gbp3,Ifi203,Gsn,Ifi209,App,Ccl24,Il4ra,Pld4,Zbp1,Cebpb,Ifi207,Ddx60,Oas2,Rel,Mapkapk2,Ccl5,Stat1,Rab20,Parp14,Slc15a2,Irf1,Smpdl3b,Rsad2,Irf7,Notch2,Slamf8,Apobec3,Tnfaip3,Hspa1a,Fcna,Cfh,Pml,Rbpj,Cd74,Ccl…	384	1143	31053	43.4635	0.229374
Endo_XYE.v.XYB_DOWN	4.53482e-13	5.4321	3.5562e-09	GO_BP_Mm	GOBP_RESPONSE_TO_GROWTH_FACTOR	28	Sparc,Tcf4,Cdh5,Cfl1,Col4a2,Cldn5,Ramp2,Notch1,Itgb1,Dusp3,Mmrn2,Cav1,Bmpr2,Ehd1,Iqgap1,Cd63,Hspb1,Kdr,Flt1,Eng,Igf1r,Sh3glb1,Zmiz1,Cyfip1,Pxn,Crim1,Inhbb,Mapk3	244	656	31053	8.44901	-0.36995
T_XXE.v.XXB_DOWN	2.61139e-11	5.42647	2.04785e-07	GO_BP_Mm	GOBP_POSITIVE_REGULATION_OF_RESPONSE_TO_BIOTIC_STIMULUS	24	Rps19,Slc15a2,Irf1,Txk,Prkca,Sh2d1a,Ifi213,Klrd1,Trim12a,Hspa1b,Cd74,Gimap5,Ifi209,Igtp,Hspa1a,Hexim1,Slamf6,Stat5a,Tbk1,Irgm1,Gps2,Nmi,Mif,Bcl10	420	327	31053	6.6887	-0.199715
Mac_XXE.v.XXB_UP	6.13647e-22	3.85718	4.81222e-18	GO_BP_Mm	GOBP_DEFENSE_RESPONSE_TO_OTHER_ORGANISM	69	Mrc1,Ccl8,Cd209d,Cfh,Fcna,Ifi207,Apoe,Csf1r,Ninj1,Cfp,Nfkbiz,Wfdc17,Ccl24,Hspa1a,Rnase4,App,Rbpj,Ccl7,Ighm,Stab1,Slc9a9,Rnasel,Cxcl12,Ccl2,Rab11fip5,Ifitm3,Adam15,Actg1,Pld4,Nlrp3,Nr1d1,Il4ra,Pf4,Serinc3,Hsp90aa1,Ccl12,Ddx60,Trf,Ifi204,Rab1a,Hspa1b,Ang,Ifitm2,Cd86,Sfpq,Ddx3x,Nfkbia,Ccr1,C1qa,Lamp1,Tnfrsf1a,Ifi203,Gbp7,C5ar1,Grn,G3bp2,Arid5a,Rab14,Nrros,Unc93b1,Hras,Gfer,Oas2,Tlr4,Jchain,Cxcl2,Tnf…	486	1143	31053	17.3177	0.534841
Mac_XXE.v.XXB_DOWN	7.01358e-15	2.11424	5.50005e-11	GO_BP_Mm	GOBP_DEFENSE_RESPONSE_TO_OTHER_ORGANISM	120	H2-Ab1,Lgals3,Rpl39,H2-Aa,Rps19,H2-Eb1,Fau,Cd74,Cyba,Ccl5,Tyrobp,Mpeg1,Cadm1,Axl,Anxa1,Itgax,Capg,Tnip3,Nr1h3,Evl,Adam8,Fyn,Acp5,Malt1,Rpl13a,Rpl30,Gapdh,H2-Q7,Trem2,Il7r,Pparg,Il1b,Clec4b1,Fcer1g,Mmp12,Fgr,B2m,Slamf8,Pld3,Vim,Slc15a3,Cxcl16,Lyz2,Lyz1,Myo1f,Arf6,Hck,Ndufs4,Hmgn2,Rnf166,Ear2,Irak2,Ptprs,1810058I24Rik,Cotl1,Stx8,Ccl9,Mif,Clec4e,Ptpn22,Prdm1,Slamf9,Gps2,Banf1,Pmaip1,Cd47,Becn1,Lyar,…	1542	1143	31053	10.2596	-0.274398
ASPC_XYE.v.XYB_UP	7.60393e-13	8.8335	5.96301e-09	GO_BP_Mm	GOBP_CELLULAR_RESPONSE_TO_BIOTIC_STIMULUS	19	Zfp36,Spon2,Nfkbiz,Cxcl1,Arid5a,Il6,Gstp1,Cxcl16,Gbp2,Pdcd4,Trib1,B2m,Plscr2,Nr1d1,Irgm2,Myd88,Irgm1,Tlr4,Tnfaip3	276	242	31053	8.22453	0.158219
B_XYE.v.XYB_UP	5.76523e-08	5.41654	0.00045211	GO_BP_Mm	GOBP_LEUKOCYTE_PROLIFERATION	16	Ighm,Cnn2,Tnfrsf13b,Ptpn6,Gpr183,Rasgrp1,Itgal,Hspd1,Cd38,Dock8,Cd22,Bmi1,Ptprc,Twsg1,Ctla4,Cd274	234	392	31053	3.34476	0.156367
Endo_XYE.v.XYB_DOWN	8.6973e-23	5.41559	6.82042e-19	GO_BP_Mm	GOBP_CIRCULATORY_SYSTEM_DEVELOPMENT	50	Lgals3,Sparc,Ptprb,Anxa2,Tcf4,Col4a1,Adgrf5,Cdh5,Adgrg1,Sox18,Col4a2,Cldn5,Ramp2,Rac1,Notch1,Itgb1,Pecam1,Hspg2,Epas1,Mmrn2,Cav1,Bmpr2,Hspb1,Egfl7,Edn1,Kdr,Flt1,Eng,Fbln5,Plec,Heg1,Gpx1,Zmiz1,Pxn,Angptl4,Jup,Tpm1,Gng5,Adam15,Notch4,Nipbl,Eln,Col18a1,Rhob,Rb1cc1,Rtn4,Pxdn,Mapk3,Fkbp1a,Nckap1	244	1175	31053	18.1662	-0.372943
Mono_XXE.v.XXB_DOWN	6.73378e-07	5.41196	0.00528063	GO_BP_Mm	GOBP_HEMOPOIESIS	13	Rps19,Hscb,Il2rg,Relb,Zbtb46,Flt3,Ccr7,Etv6,B2m,Cd74,H2-Aa,Bcl2a1d,Lrrk1	72	1036	31053	2.27731	-0.357168
Endo_XYE.v.XYB_DOWN	6.00136e-21	5.41059	4.70626e-17	GO_BP_Mm	GOBP_REGULATION_OF_LOCOMOTION	46	Lgals3,Sparc,Cdh5,Tmsb4x,Cfl1,Vim,Adgrg1,Gpnmb,Cldn5,Rac1,Notch1,Itgb1,Sdc3,Rhoc,Pecam1,Gnai2,Trem2,Dusp3,Mmrn2,Cav1,Bmpr2,Igfbp3,Iqgap1,Cd63,S100a11,Hspb1,Egfl7,Edn1,Kdr,Flt1,Eng,Cd9,Igf1r,Msn,Sema3g,Jup,Sema3f,Tpm1,App,Adam15,Wnk1,Nipbl,Col18a1,Rhob,Rtn4,Mapk3	244	1082	31053	16.3273	-0.362652
T_XXE.v.XXB_UP	9.28278e-16	5.40807	7.27956e-12	GO_BP_Mm	GOBP_NEGATIVE_REGULATION_OF_DEVELOPMENTAL_PROCESS	34	Tmem176a,Tmem176b,Rora,Apoe,Dcn,Ccr2,Lmna,Nr1d1,Nfkbia,Cd44,Cst3,Fgl2,Thy1,Socs2,Atp2b4,Zfp36l1,Laptm5,Anxa1,Actb,Srgn,Rgs2,Tnf,Tmem64,Cdk6,Gata3,Rbpj,Tspo,Actr3,B2m,Areg,Klf4,Nfkbid,Ccnd2,Gnas	197	991	31053	11.1379	0.543863
B_XXE.v.XXB_DOWN	1.87651e-15	5.40483	1.47156e-11	GO_BP_Mm	GOBP_RNA_SPLICING	34	Ddx5,Snrpg,Rps13,Rps26,Hnrnpa0,Srsf5,Hnrnpa2b1,Rbm39,Srrm2,Srsf2,Cirbp,Son,Rbm38,Pabpc1,Slc38a2,Sf3b1,Tra2a,Hnrnpa3,Srsf3,Magoh,Ptbp3,Ccnl1,Lgals3,Hnrnpk,Rbm3,Snrpf,Snu13,Tra2b,Hspa8,Mbnl1,Clk1,Psip1,Ncl,Rbmxl1	464	421	31053	10.8322	-0.291926
ASPC_XXE.v.XXB_DOWN	4.34597e-13	3.77015	3.40811e-09	GO_BP_Mm	GOBP_CELL_MATRIX_ADHESION	40	Apod,Vtn,Nid2,Postn,Enpp2,Vcam1,Jup,Tnxb,Cd63,Itga11,Gpm6b,Col3a1,Bcl2,Adamts12,Nid1,Itgbl1,Tiam1,Itga1,Nrp1,Thbs1,Phldb2,Myoc,Dusp3,Jag1,Itga9,Pik3r1,Hoxa7,Lrp1,Whamm,Acvrl1,Rin2,Plau,Map4k4,Eda,Dmd,Actn1,Arhgap6,Ldb1,Pten,Dag1	1414	233	31053	8.46749	-0.254669
Meso_XXE.v.XXB_UP	2.44095e-07	5.39596	0.00191419	GO_BP_Mm	GOBP_NEGATIVE_REGULATION_OF_SMOOTH_MUSCLE_CELL_PROLIFERATION	14	Cav1,Ndrg2,Npr1,Tpm1,Pik3r1,Pten,Bmpr2,Comt,Park7,Esr1,Ogn,Ilk,Sod2,Bmp2	1119	72	31053	2.71801	0.614794
Mac_XXE.v.XXB_UP	3.33944e-09	5.39558	2.61879e-05	GO_BP_Mm	GOBP_ATP_METABOLIC_PROCESS	19	Cfh,Ier3,mt-Nd2,Hspa1a,Hspa8,App,mt-Co2,mt-Atp6,Stat3,mt-Nd4,mt-Nd1,Hspa1b,Zbtb20,mt-Nd4l,Nupr1,Igf1,mt-Nd5,Cbfa2t3,Atp6v1a	486	225	31053	4.5819	0.515757
B_XYE.v.XYB_DOWN	1.07459e-06	5.39547	0.00842696	GO_BP_Mm	GOBP_LYMPHOCYTE_MEDIATED_IMMUNITY	13	Cd74,H2-Aa,H2-Ab1,H2-D1,H2-Eb1,Trem2,C1qb,Fcer1g,H2-T23,Prdx1,Hmgb1,C3,H2-DMa	215	348	31053	2.07433	-0.311489
ASPC_XYE.v.XYB_UP	3.1936e-07	5.11413	0.00250442	GO_BP_Mm	GOBP_CELLULAR_RESPONSE_TO_CHEMICAL_STRESS	15	Jun,Fos,Egfr,Zfp36l1,Smpd3,Kdm6b,Mylk,Mcl1,Il6,Ripk1,Ptgs2,G6pdx,Tlr4,Cav1,Tnfaip3	276	330	31053	2.60129	0.186727
ASPC_XYE.v.XYB_DOWN	7.02781e-07	3.27841	0.00551121	GO_BP_Mm	GOBP_CELL_MATRIX_ADHESION	23	Postn,Col3a1,Mmp14,Tnxb,S100a10,Fn1,Cd63,Nid1,Itgbl1,Lrp1,Itgb1,Cd36,Col5a3,Apod,Adamts12,Cfl1,Nrp1,Myoc,Efemp2,Cdh11,Enpp2,Myh9,Rhoa	935	233	31053	2.25875	-0.349988
Mac_XYE.v.XYB_UP	9.58621e-18	7.94966	7.5175e-14	GO_BP_Mm	GOBP_DEFENSE_RESPONSE_TO_SYMBIONT	29	H2-Q7,Cd86,Gbp7,Fgl2,Pmaip1,Ifi204,Nlrp3,Gbp3,Ifi203,Ifi209,Zbp1,Ifi207,Ddx60,Oas2,Ccl5,Stat1,Irf1,Rsad2,Irf7,Apobec3,Tnfaip3,Pml,Dtx3l,Ddx17,Trim30a,Hsp90aa1,Rnasel,Oasl2,Tspan32	384	295	31053	13.1239	0.206717
ASPC_XXE.v.XXB_DOWN	4.98658e-16	2.28761	3.91048e-12	GO_BP_Mm	GOBP_CELL_MORPHOGENESIS	110	Lifr,Abi3bp,Postn,Enpp2,Cxcl12,Dact1,Auts2,Ccl11,Nrp2,Fat1,Cdc42ep3,Mdk,Nfib,Rhoj,Gas1,Wnt5a,Dock10,Sparc,Slit2,Sdc2,Aplp2,Nox4,Slit3,Hexa,App,Raph1,Eps8,Bcl2,Hexb,Sema6a,Tuba1a,Ngf,Hes1,Igf1r,Frmd6,Fmnl1,Klf7,Icam1,Tiam1,Zeb2,Apoe,Btbd3,Nfia,Nexn,Itga1,Ptprd,Boc,Ptprm,Apbb2,Ntn1,Itpr1,Fzd4,P2ry1,Nrp1,Lama2,Ezr,Tmem106b,Marcks,Dpysl2,Sema6c,Rapgef2,Matn2,Ptch1,Lrp1,Cdc42se2,Dynlt1f,Braf,Rnf6,C1ga…	1414	1056	31053	11.4078	-0.185155
ASPC_XYE.v.XYB_DOWN	6.40722e-16	2.64184	5.02454e-12	GO_BP_Mm	GOBP_CELL_MORPHOGENESIS	84	Postn,Sparc,Mfap2,Fn1,Hexa,Mdk,Vim,Col18a1,Lrp1,Nbl1,Anxa1,Bsg,Pmp22,Fblim1,Itgb1,Myl12a,Lama2,Ubb,Rhoj,Apoe,Myl12b,Nox4,Gas1,Arap1,Msx1,Golga4,Cfl1,Dbn1,Hexb,Apbb2,Nrp1,App,Tuba1a,Lamb2,Ptprs,Sgk1,Cdc42ep5,Lrp6,Ttc3,Sh3glb1,Aplp2,Fat1,Dact1,Kif5b,Tpbg,Ednra,Afdn,Nptn,Palld,Scn1b,Dynlt1f,Hsp90ab1,S100a13,Rpl24,Wasf2,Cdh11,Marcks,Rtn4,Mycbp2,Ulk1,Phactr1,Enpp2,Tgfb1,Pitpna,Myh9,Frmd6,Actr3,Sh3d19,…	935	1056	31053	11.2989	-0.198855
Mac_XYE.v.XYB_DOWN	1.75588e-07	5.38234	0.00137696	GO_BP_Mm	GOBP_NEGATIVE_REGULATION_OF_MITOCHONDRION_ORGANIZATION	14	Vat1,Lmna,Prelid1,Gpx1,Slc25a4,Slc25a5,Triap1,Acaa2,Tspo,Pink1,Akt1,Psmd10,Pparg,Parl	1524	53	31053	2.86108	-0.193465
Mac_XXE.v.XXB_UP	6.03599e-08	5.38064	0.000473342	GO_BP_Mm	GOBP_POSITIVE_REGULATION_OF_PEPTIDYL_TYROSINE_PHOSPHORYLATION	16	Gas6,Ehd4,Csf1r,App,Ighm,Nrp1,Dlg4,Tnfrsf1a,Cd81,Igf1,Bank1,Iqgap1,Tlr4,Kitl,Ctnnd1,Hbegf	486	190	31053	3.32482	0.45347
Mac_XXE.v.XXB_UP	4.22557e-09	4.79213	3.31369e-05	GO_BP_Mm	GOBP_DEVELOPMENTAL_CELL_GROWTH	21	Apoe,Csf1r,App,Sema4a,Cxcl12,Tgfbr2,Picalm,Nrp1,Hsp90aa1,Zeb2,Nrp2,Impact,Spag9,Igf1,Trpv2,Akap13,Iqgap1,Mecp2,Nr3c1,Raph1,Eif2b2	486	280	31053	4.47969	0.37385
B_XXE.v.XXB_DOWN	9.22776e-09	5.37787	7.23641e-05	GO_BP_Mm	GOBP_REGULATION_OF_MYELOID_CELL_DIFFERENTIATION	18	Cd74,Tob2,Hmgb2,Hmgb1,Tgfb1,Mef2c,Ets1,Hspa1b,Klf13,Hspa1a,Zfp36l1,Lmo2,Foxp1,Inpp5d,Lyn,Notch2,Smap1,Runx1	464	224	31053	4.14048	-0.408502
B_XYE.v.XYB_UP	1.1304e-06	5.37435	0.00886463	GO_BP_Mm	GOBP_DENDRITE_DEVELOPMENT	13	Bcl11a,Itgb1,Iqgap1,Sema4d,Actr2,Mef2a,Actr3,Zmynd8,Dnm1l,Caprin1,Abi1,Iqsec1,Nr3c1	234	321	31053	2.05234	0.126636
ASPC_XXE.v.XXB_UP	1.26014e-09	2.49765	9.88199e-06	GO_BP_Mm	GOBP_CELL_MORPHOGENESIS	53	Ngfr,Rpl24,Ighm,Rpl4,Actb,Emb,Gja1,Palld,Cdh11,Ntrk2,Tgfb2,Triobp,Fn1,Cntn1,Ncam1,Rhou,Eif4g2,Nr4a3,Plec,Vegfa,Cfl1,Dbn1,Ptprs,Egr2,Hsp90aa1,Ppp3ca,Ext1,Flrt2,Ifrd1,Itgb3,Vim,Hsp90ab1,Limd1,Efnb1,Egfr,Caprin1,S100a13,Rdx,Tpm1,Nbl1,Fyn,Rock2,Dtnbp1,Sema3c,Enah,Smarca4,Anxa1,Cap1,S100b,Pxn,Capzb,Mgll,Msn	624	1056	31053	5.00516	0.367209
Mac_XYE.v.XYB_UP	2.5251e-08	5.37009	0.000198019	GO_BP_Mm	GOBP_BIOLOGICAL_PROCESS_INVOLVED_IN_SYMBIOTIC_INTERACTION	17	Ly6e,Jun,Ccl8,Gbp7,Cd209b,Cd209d,Gbp2,Gbp3,Siglec1,Gsn,Icam1,Ccl5,Gas6,Cd74,Vps37b,Trim30a,Ccnt1	384	256	31053	3.70329	0.288748
ASPC_XXE.v.XXB_DOWN	2.93865e-11	2.26772	2.30449e-07	GO_BP_Mm	GOBP_CELL_MORPHOGENESIS_INVOLVED_IN_DIFFERENTIATION	76	Abi3bp,Cxcl12,Dact1,Auts2,Nrp2,Fat1,Nfib,Gas1,Wnt5a,Dock10,Slit2,Sdc2,Aplp2,Slit3,Hexa,App,Raph1,Bcl2,Sema6a,Ngf,Hes1,Igf1r,Frmd6,Klf7,Tiam1,Zeb2,Apoe,Btbd3,Nexn,Ptprd,Boc,Ptprm,Apbb2,Ntn1,Fzd4,Nrp1,Lama2,Tmem106b,Marcks,Dpysl2,Sema6c,Rapgef2,Matn2,Ptch1,Lrp1,Braf,Rnf6,C1galt1c1,Tctn1,Arhgap32,Kif13b,Lrrk2,Sema3b,Rb1,Ece1,Dclk1,Mycbp2,Pmp22,Etv1,Olfm1,Numb,Ablim1,Foxp1,Ulk2,Adarb1,Pip5k1c,Agrn,Re…	1414	736	31053	6.63742	-0.179436
T_XXE.v.XXB_UP	1.89218e-13	5.35903	1.48385e-09	GO_BP_Mm	GOBP_CELL_CELL_ADHESION	29	Lgals1,Ccr2,Sdc4,Cd44,Fgl2,Il2ra,Jaml,Thy1,Tnfsf11,Tnfaip3,Nr4a3,Zfp36l1,Laptm5,Anxa1,Actb,Nfkbiz,Icos,Tnf,Itgb7,Il7r,Gata3,B2m,Cd81,Klf4,Nfkbid,Wnk1,Gnas,Cdc42,Zdhhc2	197	853	31053	8.82861	0.427803
ASPC_XYE.v.XYB_DOWN	7.97429e-10	2.48186	6.25344e-06	GO_BP_Mm	GOBP_CELL_MORPHOGENESIS_INVOLVED_IN_DIFFERENTIATION	55	Mfap2,Fn1,Hexa,Vim,Col18a1,Lrp1,Bsg,Pmp22,Itgb1,Lama2,Apoe,Gas1,Golga4,Cfl1,Dbn1,Apbb2,Nrp1,App,Lamb2,Ptprs,Sgk1,Lrp6,Ttc3,Sh3glb1,Aplp2,Fat1,Dact1,Kif5b,Tpbg,Ednra,Afdn,Nptn,Palld,Scn1b,Hsp90ab1,Rpl24,Cdh11,Marcks,Rtn4,Mycbp2,Ulk1,Phactr1,Pitpna,Myh9,Frmd6,Actr3,Notch3,Tubb2b,Ssna1,Plxnb2,Ablim1,Plod3,Ntrk3,Sdc2,Spr	935	736	31053	5.20388	-0.180156
B_XXE.v.XXB_DOWN	4.34058e-07	5.35397	0.00340388	GO_BP_Mm	GOBP_ANTIGEN_RECEPTOR_MEDIATED_SIGNALING_PATHWAY	14	Cd79a,Laptm5,Mef2c,Prkcb,Cd19,Rps3,Stap1,Ccr7,Nfkbid,Foxp1,Malt1,Lyn,Lgals3,Elf1	464	175	31053	2.46803	-0.316304
B_XXE.v.XXB_DOWN	4.34058e-07	5.35397	0.00340388	GO_BP_Mm	GOBP_REGULATION_OF_INTRINSIC_APOPTOTIC_SIGNALING_PATHWAY	14	Cd74,Ubb,Rps7,Tpt1,Rpl26,Rpl11,Ppia,Plaur,Rps3,Hnrnpk,Cdkn2d,Rack1,Eno1,Pink1	464	175	31053	2.46803	-0.270221
B_XXE.v.XXB_UP	2.68032e-09	5.35222	2.10191e-05	GO_BP_Mm	GOBP_NUCLEOSIDE_TRIPHOSPHATE_BIOSYNTHETIC_PROCESS	19	Adk,Entpd1,Nme1,Ndufb9,Vcp,Ndufs5,Stat3,Ndufs6,Ndufc1,Ndufa12,mt-Nd4l,Ndufs3,Ndufa11,Ndufv1,Atp5g1,Sdhc,Ndufs8,Cmpk1,Stoml2	889	124	31053	4.67739	0.0970927
B_XYE.v.XYB_DOWN	4.55434e-07	5.34935	0.00357151	GO_BP_Mm	GOBP_LEUKOCYTE_MIGRATION	14	Cd74,Lgals3,Rps19,Ppia,Trem2,Cxcl2,Anxa1,Selenok,Ccl9,Fcer1g,Ppib,Hmgb1,Rpl13a,Ccl6	215	378	31053	2.44715	-0.385593
Mac_XXE.v.XXB_DOWN	9.28742e-09	5.34919	7.28319e-05	GO_BP_Mm	GOBP_LIPOPOLYSACCHARIDE_MEDIATED_SIGNALING_PATHWAY	17	Ccl5,Malt1,Trem2,Il1b,Tifab,Irak2,Mif,Ptpn22,Tnf,Ripk2,Cd180,Plcg2,Ly86,Prdx2,Cd84,Stat1,Mtdh	1542	64	31053	4.13768	-0.287187
B_XXE.v.XXB_DOWN	2.63532e-08	5.3414	0.000206662	GO_BP_Mm	GOBP_LYMPHOCYTE_ACTIVATION_INVOLVED_IN_IMMUNE_RESPONSE	17	Cd74,Coro1a,H2-DMb2,Hmgb1,Tgfb1,H2-DMb1,Smad7,Cd19,Lcp1,Ccr7,Nfkbid,Foxp1,Malt1,Lgals3,Notch2,Slfn2,Rps6	464	213	31053	3.68474	-0.336625
B_XXE.v.XXB_DOWN	1.74513e-07	5.33973	0.00136853	GO_BP_Mm	GOBP_ALPHA_BETA_T_CELL_ACTIVATION	15	H2-Ab1,Cd55,Rpl22,Hmgb1,Tgfb1,Satb1,Smad7,Il2rg,Ccr7,Nfkbid,Foxp1,Malt1,Rhoa,Cd24a,Runx1	464	188	31053	2.86375	-0.335791
B_XYE.v.XYB_DOWN	2.668e-08	5.33772	0.000209224	GO_BP_Mm	GOBP_REGULATION_OF_CELLULAR_MACROMOLECULE_BIOSYNTHETIC_PROCESS	17	Rpl26,Rpl10,Rps3,Eif1,Rpl5,Rack1,Rplp1,Eef1b2,Rbm3,Itm2b,Cnbp,Gapdh,Eif3k,Rpl13a,Npm1,Cirbp,Eif5a	215	460	31053	3.67939	-0.273886
Mac_XYE.v.XYB_UP	1.20167e-06	5.33641	0.00942353	GO_BP_Mm	GOBP_CELLULAR_RESPONSE_TO_INORGANIC_SUBSTANCE	13	Mmp9,Junb,Fosb,B2m,Jun,Jund,Gsn,Fos,Fus,Slc40a1,Rasgrp2,Hnrnpd,Hvcn1	384	197	31053	2.02579	0.282889
T_XYE.v.XYB_DOWN	2.51466e-16	5.33434	1.97199e-12	GO_BP_Mm	GOBP_RNA_PROCESSING	36	Rpl26,Rps16,Rps7,Rps14,Rps6,Rps13,Lgals3,Rpl7,Rpl11,Rps24,Rpl35a,Rps25,Rpl5,Rpl14,Rps19,Rps8,Rps26,Hspa8,Rps27,Rps15,Rbm39,Prdx6,Srsf2,Rpl27,Npm1,Rbm3,Srsf3,Nsa2,Ybx1,Snu13,Malat1,Srsf7,Magoh,Ubl5,Snrpb,Nop53	236	888	31053	11.7051	-0.295809
Endo_XYE.v.XYB_DOWN	2.33615e-10	5.33307	1.83201e-06	GO_BP_Mm	GOBP_POSITIVE_REGULATION_OF_ORGANELLE_ORGANIZATION	22	Cfl1,S100a10,Rac1,Rhoc,Trem2,Cav1,Wdr1,Edn1,Kdr,Dynll1,Ercc1,Anapc11,Igf1r,Msn,Sh3glb1,Cyfip1,Pxn,Tpm1,Pdcd6ip,Mapk3,Abcg1,Nckap1	244	525	31053	5.73707	-0.317688
Endo_XYE.v.XYB_DOWN	1.85651e-07	5.33239	0.00145587	GO_BP_Mm	GOBP_NEGATIVE_REGULATION_OF_HYDROLASE_ACTIVITY	15	Timp3,Ctsb,Pecam1,Gnai2,Serpinb6a,Cstb,F11r,Gpx1,Serpinh1,Angptl4,Cast,App,Arl6ip1,Wnk1,Xiap	244	358	31053	2.83688	-0.340707
B_XXE.v.XXB_DOWN	2.85307e-15	5.32889	2.23738e-11	GO_BP_Mm	GOBP_REGULATION_OF_PROTEIN_CONTAINING_COMPLEX_ASSEMBLY	34	Tmsb10,H3f3b,Tmsb4x,Coro1a,Rpl13a,Pfn1,Cfl1,Hmgb1,Tgfb1,Abca1,Arpc3,Hspa1b,Rps3,Cotl1,Lcp1,Myh9,Sorl1,Hspa1a,Cdkn1b,Fchsd2,Evl,Msn,Arpc2,Ssh2,Hsp90aa1,Lgals3,Nop53,Rhoa,Add3,Rack1,Cd24a,Actr3,Arpc5,Pink1	464	427	31053	10.6503	-0.383217
B_XXE.v.XXB_DOWN	4.06278e-21	5.32733	3.18603e-17	GO_BP_Mm	GOBP_T_CELL_ACTIVATION	48	Cd74,H2-Aa,H2-Ab1,H2-Eb1,Actb,H2-Ob,Coro1a,H2-DMa,Zfp36l2,Cd37,Laptm5,H2-DMb2,Cd55,Rpl22,Hmgb1,Tgfb1,Satb1,H2-DMb1,Smad7,Rps3,Lcp1,Bcl11a,Myh9,Sdc4,Il2rg,Ccr7,H2-Oa,Cxcr4,Nfkbid,Ripor2,Treml2,Zfp36l1,Msn,Zfp608,Foxp1,Pag1,Tspan32,Hsp90aa1,Malt1,Lgals3,Rhoa,Nfatc3,Rac2,Cd24a,Rhoh,Slfn2,Rps6,Runx1	464	603	31053	16.4968	-0.342141
Mac_XXE.v.XXB_UP	4.5507e-10	3.12661	3.56866e-06	GO_BP_Mm	GOBP_DEVELOPMENTAL_GROWTH	39	Ly6e,Apoe,Csf1r,Ninj1,Fgfr1,App,Sema4a,Rbpj,Pmp22,Cxcl12,Tgfbr2,Picalm,Stat3,Nrp1,Ecm1,Hsp90aa1,Zfp36l1,Zeb2,Lrp6,Nrp2,Mef2c,Cd81,Impact,Grn,Spag9,Rasal2,Igf1,Trpv2,Akap13,Iqgap1,S1pr1,Zmiz1,Mecp2,Ankrd11,Nr3c1,Dusp6,Raph1,Hbegf,Eif2b2	486	797	31053	5.4475	0.417103
Mac_XXE.v.XXB_UP	2.84392e-08	4.49965	0.00022302	GO_BP_Mm	GOBP_DEVELOPMENTAL_GROWTH_INVOLVED_IN_MORPHOGENESIS	20	Apoe,Csf1r,App,Sema4a,Cxcl12,Tgfbr2,Picalm,Nrp1,Hsp90aa1,Zeb2,Lrp6,Nrp2,Impact,Spag9,Trpv2,Iqgap1,S1pr1,Mecp2,Raph1,Eif2b2	486	284	31053	3.65166	0.389981
Mac_XXE.v.XXB_DOWN	8.08058e-10	1.93359	6.33679e-06	GO_BP_Mm	GOBP_DNA_METABOLIC_PROCESS	94	Pfn1,Actb,Rps3,Pold4,Pparg,Gnas,Taf10,Sem1,Hmga1,Rgcc,Bax,Smpd3,Senp2,Ptk2b,Hmgn1,Bccip,Commd1,Ten1,Ube2a,Pam16,Pole4,Hpf1,Tnks2,Mettl23,Nabp2,Banf1,Nhp2,Sub1,Dctpp1,Ndfip1,Cct5,Eny2,Smarcb1,Bcar3,Taf12,Dnajc2,Tnf,Anxa3,Wdr18,Cenpx,Polr2i,Rtf2,Tet2,Rnf138,Pdgfb,Smarce1,Tcf7l2,Uhrf2,Cinp,Exosc5,Cacybp,Rnaseh2c,Alyref,Ing4,Cct4,Prkcd,Camk2d,Ssbp1,Ddb1,Mpnd,Alkbh3,Cetn2,Apobec1,Dnase1l1,Actl6a,Zfp83…	1542	979	31053	5.19813	-0.11268
ASPC_XXE.v.XXB_DOWN	4.9982e-44	2.76735	3.91959e-40	GO_BP_Mm	GOBP_CELL_MOTILITY	218	Smoc2,Igfbp3,Apod,Podn,Vtn,Tns3,Serpinf1,Postn,Ptger4,Cd9,Enpp2,Dcn,Vcam1,Svep1,Cxcl12,Rarres2,Sfrp1,Auts2,Dpep1,Ccl11,Vegfc,Gpnmb,Ifitm1,Nrp2,Pltp,Hspa5,F3,Gpc6,Jup,Igf1,Bmp4,Tmeff2,Mdk,Fbln1,Cyp1b1,Pdgfrb,Rhoj,Wnt5a,Cd63,Srpx2,Atp2b4,Fap,Dock10,Agtr1a,Itga11,Sparc,Cygb,Calr,Slit2,Sdc2,Sdc3,Nox4,Plvap,Ets1,App,Tmsb10,Arhgap24,Gpc3,Col3a1,Mmp3,Eps8,Col1a1,Wdr66,Cpeb1,Bcl2,Hexb,Selenok,Sema6a,Adam…	1414	1730	31053	39.4068	-0.214609
Meso_XXE.v.XXB_DOWN	1.2338e-06	5.31954	0.00967544	GO_BP_Mm	GOBP_RIBONUCLEOPROTEIN_COMPLEX_BIOGENESIS	13	Rps27,Fau,Rps24,Rpl35a,Rps21,Rpl38,Rps28,Rps15,Rps16,Rps25,Rpl27,Rps7,Rpl35	186	408	31053	2.01433	-0.859262
ASPC_XYE.v.XYB_UP	3.07287e-09	7.9957	2.40975e-05	GO_BP_Mm	GOBP_CELLULAR_RESPONSE_TO_INORGANIC_SUBSTANCE	14	Fosb,Jun,Jund,Fos,Junb,Egfr,Smpd3,Gsn,Mylk,Trf,Hnrnpd,Hnrnpa1,B2m,Itpkc	276	197	31053	4.61803	0.244052
T_XYE.v.XYB_DOWN	2.91012e-08	5.31323	0.000228211	GO_BP_Mm	GOBP_RNA_SPLICING	17	Rps13,Lgals3,Rps26,Hspa8,Rbm39,Prdx6,Srsf2,Npm1,Rbm3,Srsf3,Ybx1,Snu13,Malat1,Srsf7,Magoh,Ubl5,Snrpb	236	421	31053	3.64166	-0.260929
B_XYE.v.XYB_DOWN	7.40425e-08	5.31246	0.000580642	GO_BP_Mm	GOBP_REGULATION_OF_AMIDE_METABOLIC_PROCESS	16	Rpl26,Rpl10,Rps3,Eif1,Rpl5,Rack1,Rplp1,Eef1b2,Rbm3,Cnbp,Gapdh,Eif3k,Rpl13a,Npm1,Cirbp,Eif5a	215	435	31053	3.23609	-0.273723
B_XYE.v.XYB_DOWN	6.23114e-10	5.31188	4.88646e-06	GO_BP_Mm	GOBP_NCRNA_METABOLIC_PROCESS	21	Rpl26,Rps16,Rps7,Rps24,Rps6,Rpl11,Rps19,Rpl35a,Rps14,Rpl7,Rps25,Rpl14,Rps8,Rpl5,Rps27,Rbm3,Rps15,Snu13,Rpl27,Rps27rt,Npm1	215	571	31053	5.31101	-0.292266
T_XXE.v.XXB_UP	1.58923e-09	5.30739	1.24627e-05	GO_BP_Mm	GOBP_REGULATION_OF_VESICLE_MEDIATED_TRANSPORT	20	Apoe,Ighm,S100a10,Actg1,Actn2,Ccr2,Sdc4,Cyba,Anxa1,Actb,Nedd4,C3,Il2rb,Tnf,Anxa2,B2m,Arhgdia,Lamp1,Cdc42,Zdhhc2	197	594	31053	4.90439	0.424082
ASPC_XYE.v.XYB_DOWN	4.79898e-30	2.80284	3.76336e-26	GO_BP_Mm	GOBP_CELL_MOTILITY	146	Postn,Sparc,Col1a1,Col3a1,Serpinf1,Lgals3,Cd9,Mmp2,Mmp14,S100a11,Fn1,Timp1,Fstl1,Tmsb4x,Calr,Mdk,Hspa5,Cd63,Vim,Lbp,Col18a1,Ppia,Itgbl1,Lgmn,Trem2,Loxl2,Lrp1,Nbl1,Col5a1,Selenok,Anxa1,Bsg,Hspb1,Tns1,Ppib,Pmp22,Anxa5,Pltp,Itgb1,Rhoc,Dcn,Lamc1,F3,Lama2,Nav1,Grn,Pdgfrb,Ogt,Lamb1,Il34,Rhoj,Vcan,Apoe,Cxcl2,Nox4,Lmna,Igf1,Apod,Sdc1,Rarres2,Podxl2,Fcer1g,Axl,Sulf1,Mmp3,Zmiz1,Adamts12,Gpnmb,Cfl1,Hexb,Apb…	935	1730	31053	25.4244	-0.23095
Mac_XXE.v.XXB_DOWN	1.62851e-07	3.48253	0.00127708	GO_BP_Mm	GOBP_DNA_TEMPLATED_TRANSCRIPTION_INITIATION	23	Taf10,Elob,Znhit1,Med29,Med30,Sub1,Gtf2a2,Taf12,Snapc5,Med28,Med11,Polr2i,Med12,Tbpl1,Med7,Xpa,Gtf2f1,Polr2g,Psmc6,Med31,Ctnnbip1,Taf6l,Gtf2h5	1542	133	31053	2.89378	-0.0992834
Mac_XXE.v.XXB_UP	4.46916e-09	5.30134	3.50472e-05	GO_BP_Mm	GOBP_ACTIVATION_OF_INNATE_IMMUNE_RESPONSE	19	Ifi207,Ninj1,Nfkbiz,Hspa1a,App,Nlrp3,Nr1d1,Hsp90aa1,Ddx60,Ifi204,Hspa1b,Cd86,Sfpq,Ddx3x,Nfkbia,Ifi203,Unc93b1,Tlr4,Rab7b	486	229	31053	4.45535	0.529017
ASPC_XYE.v.XYB_UP	3.52414e-12	21.3383	2.76363e-08	GO_BP_Mm	GOBP_CELLULAR_RESPONSE_TO_INTERFERON_BETA	11	Irf1,Ifit1,Ifi204,Gbp3,Iigp1,Gbp2,Gbp7,Ifi211,Irgm2,Irgm1,Ifi205	276	58	31053	7.55852	0.146308
T_XYE.v.XYB_DOWN	9.94323e-11	5.30009	7.79748e-07	GO_BP_Mm	GOBP_NCRNA_METABOLIC_PROCESS	23	Rpl26,Rps16,Rps7,Rps14,Rps6,Rpl7,Rpl11,Rps24,Rpl35a,Rps25,Rpl5,Rpl14,Rps19,Rps8,Rps27,Rps15,Rpl27,Npm1,Rbm3,Srsf3,Nsa2,Snu13,Nop53	236	571	31053	6.10805	-0.305183
Mac_XXE.v.XXB_UP	2.93107e-08	5.29861	0.000229855	GO_BP_Mm	GOBP_POSITIVE_REGULATION_OF_PROTEIN_SERINE_THREONINE_KINASE_ACTIVITY	17	Csf1r,Fgfr1,App,Zeb2,Fgd4,Ddx3x,Mef2c,Pdgfc,Egfr,Igf1,Marcks,Akap13,Iqgap1,Hras,Tlr4,Psmd10,Kitl	486	205	31053	3.63855	0.328429
Mac_XYE.v.XYB_DOWN	5.89098e-07	5.29776	0.00461971	GO_BP_Mm	GOBP_TRANSLATIONAL_ELONGATION	13	Rplp1,Eef1b2,Eif5a,Eef1a1,Rack1,Rplp2,Srp9,Eef1d,Dph3,Eif4a3,Sars,Eef2,Abtb1	1524	50	31053	2.33539	-0.178275
Mac_XYE.v.XYB_DOWN	5.68963e-40	9.90759	4.46181e-36	GO_BP_Mm	GOBP_ELECTRON_TRANSPORT_CHAIN	53	Cox4i1,Cox8a,Cox5b,Cox7a2,Ndufa7,Uqcrh,Uqcrb,Cox7c,Ndufs7,Cox5a,Ndufb8,Cox6c,Ndufa8,Sdhb,Ndufb9,Cox7a2l,Uqcr11,Uqcrq,Etfb,Ndufv3,Ndufv2,Ndufs3,Ndufa12,Slc37a2,Ndufa10,Plec,Ndufs8,Cox6a1,Ndufb6,Ndufa5,Uqcrc1,Ndufv1,Uqcr10,Park7,Pink1,Ndufb3,Ndufs6,Iscu,Uqcrfs1,Cyc1,Coa6,Cycs,Uqcc3,Ndufs2,Dguok,Sdhd,Sdhc,Ndufc2,Fdx1,Dnajc15,Mtch2,Etfa,Por	1524	109	31053	35.3505	-0.20173
Mac_XXE.v.XXB_UP	1.26588e-06	5.29067	0.00992703	GO_BP_Mm	GOBP_REGENERATION	13	Jun,Apoe,Ninj1,Lifr,Hmox1,Sulf2,Cxcl12,Klf4,Egfr,Cd81,Grn,Igf1,Gfer	486	157	31053	2.00318	0.516912
ASPC_XXE.v.XXB_UP	2.83007e-27	3.16421	2.21934e-23	GO_BP_Mm	GOBP_CELL_MOTILITY	110	Ngfr,Rack1,Actg1,Rps19,Igfbp6,Cd34,Cd248,Actb,Cxcl16,Anxa3,Tgfbr2,Naca,Ctsh,Gja1,Palld,Plpp3,Cdh11,Ntrk2,Pgr,Nr4a1,Ackr3,Tgfb2,Pfn1,Rhoc,Zfp703,Fn1,Tmsb4x,Axl,Gpx1,Vcan,Srgap1,Nexmif,Clec14a,Nr4a3,Plec,Cxcl2,Ppia,Vegfa,Efemp1,Cfl1,Klf4,Atp5b,Pcsk5,Hsp90aa1,Ppp3ca,Snai2,Ext1,Ccl2,Flrt2,Lox,Cxcl10,Ccl8,Itgb3,Bst2,Vim,Atp5a1,Trib1,C1qbp,Limd1,Has2,Sdc1,Emilin2,Adamts1,Pf4,Nisch,Efnb1,Bmper,Egfr,Cav1…	624	1730	31053	22.6538	0.361579
Meso_XXE.v.XXB_UP	4.56596e-23	5.28584	3.58063e-19	GO_BP_Mm	GOBP_NUCLEOSIDE_TRIPHOSPHATE_METABOLIC_PROCESS	52	Igf1,Trem2,Ndufb9,Atp5g1,Atp1b1,Ndufab1,mt-Atp8,Ndufs4,Impdh2,Galk1,Ola1,Ndufv1,Ndufa13,Ndufa10,Atp6v1a,Ndufs6,Guk1,Uqcc3,Ndufs2,Vcp,mt-Co2,mt-Nd1,Adk,Ndufa12,mt-Atp6,Ndufb5,Ndufs7,Ndufb6,Khk,Ndufc2,Ran,Ndufb8,Dguok,Nme1,mt-Nd2,mt-Nd4,App,mt-Nd4l,Nupr1,Dtymk,Bad,Fis1,Gpi1,Arl2,Ndufs8,Tpi1,Ak3,Sdhc,Pgam1,Ndufa8,Pgk1,Ndufa5	1119	273	31053	18.446	0.604727
Mac_XYE.v.XYB_DOWN	2.26367e-07	5.28266	0.00177517	GO_BP_Mm	GOBP_REGULATION_OF_PROTEIN_TARGETING	14	Atpif1,Pdcd5,Fis1,Arpc2,Tomm7,Cib1,Pink1,Itgb1bp1,Hras,Bnip3l,Mff,Prnp,Bag3,Parl	1524	54	31053	2.75076	-0.144203
T_XXE.v.XXB_UP	4.06704e-23	5.27154	3.18938e-19	GO_BP_Mm	GOBP_REGULATION_OF_IMMUNE_SYSTEM_PROCESS	51	Tmem176a,Tmem176b,Rora,Apoe,Lgals1,Ighm,Ccr2,Nr1d1,Sdc4,Nfkbia,Cd44,Fgl2,Il2ra,Nfkb1,Thy1,Tnfsf11,Samsn1,Tnfaip3,Il18r1,C1qa,Nr4a3,Zfp36l1,Laptm5,Cyba,Anxa1,Actb,Ddx3x,C3,C1qb,Nfkbiz,Il1rl1,Icos,Tnf,Tmem64,Cdk6,Il7r,Gata3,H2-K1,B2m,Ctsh,Cd81,Mapkapk2,Nfkbid,Wnk1,Lamp1,Gnas,Irf4,Gpr183,Col3a1,H2-D1,Ikzf3	197	1525	31053	18.4963	0.498902
ASPC_XYE.v.XYB_UP	1.02835e-08	2.66644	8.06432e-05	GO_BP_Mm	GOBP_CELL_MOTILITY	41	Egr1,Jun,Gja1,Spry2,Dusp1,Egfr,Sox9,Cxcl1,Smpd3,Dapk2,Lima1,Pik3r1,Mylk,Plau,Actb,Adamts1,Klf4,Gstp1,Ntrk2,Cd74,Trf,Bst2,Myc,Cxcl16,Wt1,Ccl11,Cap1,Trib1,Nr2f2,Gpc3,Myd88,Smoc2,Tnfaip6,Ptgs2,Ier2,Tlr4,Igfbp3,Plpp3,Il17ra,Cav1,Tnfaip3	276	1730	31053	4.09343	0.171018
Mac_XXE.v.XXB_UP	5.2994e-07	5.26195	0.00415579	GO_BP_Mm	GOBP_INTERLEUKIN_6_PRODUCTION	14	Gas6,App,Stat3,Trpv4,Ncl,Zbtb20,Tnfrsf1a,Ptafr,Arid5a,Il16,Unc93b1,Bank1,Tlr4,Rab7b	486	170	31053	2.38135	0.449849
T_XXE.v.XXB_UP	3.93156e-11	5.26162	3.08313e-07	GO_BP_Mm	GOBP_MUSCLE_STRUCTURE_DEVELOPMENT	24	Rora,Lgals1,Ccl8,Ly6e,Actg1,Actn2,Lmna,Atf3,Tmsb4x,Nr3c1,Nr4a1,Zfp36l1,Actb,C3,Rgs2,Tnf,Kdm6b,Myl6,Rbpj,Capn2,Cd81,Ccnd2,Egr1,Col3a1	197	719	31053	6.51101	0.513829
Mac_XXE.v.XXB_DOWN	8.67563e-28	7.9444	6.80343e-24	GO_BP_Mm	GOBP_ELECTRON_TRANSPORT_CHAIN	43	Cox8a,Cox4i1,Sdhb,Uqcr10,Cox7c,Iscu,Ndufv2,Cox6a1,Cycs,Cox5b,Ndufb8,Cox7a2,Ndufs8,Ndufs4,Ndufv3,Slc37a2,Uqcrq,Ndufb9,Ndufa8,Uqcrfs1,Ndufa7,Ndufs6,Uqcc3,Uqcr11,Ndufb6,Mybbp1a,Uqcrc1,Ndufa10,Uqcrh,Ndufa12,Ndufs3,Cox5a,Sod2,Dld,Ndufa5,Cyc1,Sdhd,Cox6c,Coa6,Etfb,Thap11,Ndufs2,Cox7a2l	1542	109	31053	23.1673	-0.181755
ASPC_XXE.v.XXB_DOWN	2.9222e-14	2.46293	2.29159e-10	GO_BP_Mm	GOBP_CELL_PART_MORPHOGENESIS	84	Lifr,Abi3bp,Postn,Enpp2,Cxcl12,Dact1,Auts2,Nrp2,Mdk,Nfib,Gas1,Wnt5a,Pid1,Dock10,Slit2,Sdc2,Aplp2,Slit3,App,Raph1,Bcl2,Sema6a,Tuba1a,Ngf,Igf1r,Klf7,Tiam1,Zeb2,Apoe,Btbd3,Nexn,Itga1,Ptprd,Boc,Ptprm,Apbb2,Ntn1,Fzd4,Polg2,Nrp1,Lama2,Tmem106b,Marcks,Dpysl2,Sema6c,Rapgef2,Matn2,Ptch1,Lrp1,Dynlt1f,Braf,Rnf6,Tctn1,Arhgap32,Kif13b,Lrrk2,Sema3b,Map4k4,Ece1,Dclk1,Mycbp2,Pmp22,Etv1,Cd44,Olfm1,Itsn2,Numb,Abli…	1414	749	31053	9.63986	-0.186395
ASPC_XYE.v.XYB_DOWN	3.99502e-09	2.39444	3.13289e-05	GO_BP_Mm	GOBP_CELL_PART_MORPHOGENESIS	54	Postn,Fn1,Mdk,Vim,Lrp1,Nbl1,Bsg,Pmp22,Itgb1,Lama2,Ubb,Apoe,Gas1,Golga4,Cfl1,Dbn1,Apbb2,Nrp1,App,Tuba1a,Lamb2,Ptprs,Sgk1,Fis1,Sh3glb1,Aplp2,Dact1,Kif5b,Tpbg,Ednra,Afdn,Nptn,Scn1b,Dynlt1f,Hsp90ab1,Rpl24,Wasf2,Cdh11,Marcks,Rtn4,Mycbp2,Ulk1,Phactr1,Enpp2,Pitpna,Actr3,Plekho1,Notch3,Tubb2b,Ssna1,Plxnb2,Ablim1,Ntrk3,Sdc2	935	749	31053	4.50405	-0.196874
Mac_XXE.v.XXB_UP	2.62361e-10	2.60095	2.05743e-06	GO_BP_Mm	GOBP_EMBRYO_DEVELOPMENT	53	Dab2,Ly6e,Junb,Mafb,Zfand5,Mtss1,Fgfr1,Sulf2,Rbpj,C6,Atf4,Mbnl1,Tgfbr2,Klf4,Nrp1,Hspa5,Zfp36l1,Zeb2,Top1,Lrp6,Nrp2,Dusp1,Tanc2,Mgat1,Brd2,Kdm6b,Mef2c,Socs3,Pdgfc,Bmp2,Tra2b,Egfr,Wnk1,Grn,Tet3,Runx1,Xist,Igf1,Rab14,Aplp2,Marcks,Gatad2a,Kitl,Polb,Zmiz1,Mecp2,Ankrd11,Mafg,Epn1,Atp6ap2,Hbegf,Cdc73,Plxnb2	486	1302	31053	5.68667	0.418198
Endo_XYE.v.XYB_DOWN	3.21486e-10	5.24318	2.52109e-06	GO_BP_Mm	GOBP_POSITIVE_REGULATION_OF_CELLULAR_COMPONENT_BIOGENESIS	22	Lgals3,Cd36,Cdh5,Cfl1,S100a10,Cldn5,Rac1,Rhoc,Cav1,Iqgap1,Auts2,Kdr,Dynll1,Ercc1,Msn,Sh3glb1,Cyfip1,Pxn,Abca1,Tpm1,Pdcd6ip,Nckap1	244	534	31053	5.59841	-0.356493
Mac_XXE.v.XXB_UP	1.14245e-07	2.67468	0.000895911	GO_BP_Mm	GOBP_EMBRYO_DEVELOPMENT_ENDING_IN_BIRTH_OR_EGG_HATCHING	36	Dab2,Ly6e,Junb,Zfand5,Mtss1,Fgfr1,Sulf2,Rbpj,C6,Mbnl1,Tgfbr2,Klf4,Zfp36l1,Zeb2,Lrp6,Tanc2,Mgat1,Brd2,Mef2c,Socs3,Bmp2,Egfr,Grn,Runx1,Xist,Igf1,Marcks,Gatad2a,Polb,Zmiz1,Ankrd11,Mafg,Epn1,Atp6ap2,Hbegf,Plxnb2	486	860	31053	3.04774	0.454025
B_XXE.v.XXB_UP	9.88253e-09	5.23954	7.74988e-05	GO_BP_Mm	GOBP_ANTIGEN_PROCESSING_AND_PRESENTATION	18	Ighm,Fgl2,Tapbpl,Pycard,Pdia3,Atg5,Psmb9,Calr,Ide,Psme2,Tap2,Tap1,Psap,Erap1,Tapbp,Ap3d1,Ptpn22,Icam1	889	120	31053	4.1107	0.27973
ASPC_XYE.v.XYB_UP	5.78426e-09	8.45457	4.53602e-05	GO_BP_Mm	GOBP_CELLULAR_RESPONSE_TO_METAL_ION	13	Fosb,Jun,Jund,Fos,Junb,Egfr,Smpd3,Gsn,Mylk,Trf,Hnrnpa1,B2m,Itpkc	276	173	31053	4.34333	0.253665
Mac_XXE.v.XXB_UP	7.57487e-31	6.63699	5.94021e-27	GO_BP_Mm	GOBP_ENDOCYTOSIS	59	C4b,Dab2,Mrc1,Cd209d,Cd163,Lyve1,Ehd4,Apoe,Cfp,Cd209b,Cd209a,App,Itsn1,Siglech,Snx2,Itgam,Ighm,Fcgr2b,Tgfbr2,Picalm,Ifitm3,Actg1,Timd4,Eps15,Dlg4,Ncl,Abca1,Bin1,Trf,Rab1a,Dnm1,Lrp6,Reps2,Rin2,Ap2m1,Rhobtb1,Lpar1,Tfrc,Siglec1,Sdcbp,Canx,Cd81,Atp6v1h,Grn,Eea1,Ap2a2,Bmp2k,Clcn5,Fcgr3,Cltc,Hpse,Hras,Eef2k,Heatr5a,Snx5,Epn1,Clta,Ppp3ca,Fcho2	486	568	31053	26.2262	0.505419
Mac_XXE.v.XXB_DOWN	6.7261e-07	5.23591	0.00527461	GO_BP_Mm	GOBP_REGULATION_OF_RELEASE_OF_CYTOCHROME_C_FROM_MITOCHONDRIA	13	Plaur,Prelid1,Bax,Pdcd5,Pmaip1,Bak1,Fam162a,Bbc3,Gpx1,Mff,Bcl2l11,Bad,Pycard	1542	50	31053	2.27781	-0.181856
Mac_XYE.v.XYB_UP	6.83264e-12	4.41353	5.35816e-08	GO_BP_Mm	GOBP_ENDOCYTOSIS	31	Ighm,Ighg1,C4b,C3,B2m,Cd163,Cfp,Cd209b,Picalm,Cd81,Cd209d,Aif1,Mrc1,Lilrb4a,Siglec1,Gsn,App,Tgfbr2,Mapkapk2,Cltc,Dab2,Bmp2k,Abca1,Fnbp1,Ptpn1,Grk3,Ehd1,Neurl3,Vegfa,Rabgef1,Dennd1b	384	568	31053	7.27098	0.265026
Mac_XXE.v.XXB_UP	5.69059e-07	5.23117	0.00446256	GO_BP_Mm	GOBP_REGULATION_OF_PROTEIN_KINASE_B_SIGNALING	14	Gas6,Rcn3,Fgfr1,Itsn1,Cxcl12,Klf4,Hsp90aa1,Egfr,Igf1,Xdh,P2ry12,Hpse,Bank1,Hbegf	486	171	31053	2.35042	0.535812
Mac_XYE.v.XYB_DOWN	2.34776e-08	2.15239	0.000184111	GO_BP_Mm	GOBP_ENDOCYTOSIS	60	Lgals3,Trem2,Cd9,Fcer1g,Cd63,Anxa2,Lrp1,Ap2s1,Ramp1,Clta,Cd36,Myo1e,Apoe,Dtnbp1,Rala,Wasf2,Cd300a,Pycard,Rac1,Sh3kbp1,Smap1,Snx5,Lrpap1,Diaph1,Nme1,Sdc1,Cav2,Actb,Rhoj,Cdc42,Cd44,Vps28,Tpcn2,Hras,Ldlrap1,Atp5b,Rac3,Cd151,Grn,Tpcn1,Fcgr3,Ralbp1,Tsg101,Eea1,Rab5c,Creg1,Snx9,Sort1,Mff,Itgb2,Nostrin,Rufy1,Pparg,Ap3s1,Heatr5a,Ap2m1,Ldlr,Itgb1,Arhgap25,Necap2	1524	568	31053	3.73492	-0.21419
ASPC_XXE.v.XXB_UP	2.76679e-08	2.65765	0.000216972	GO_BP_Mm	GOBP_CELL_PART_MORPHOGENESIS	40	Ngfr,Rpl24,Rpl4,Actb,Emb,Gja1,Cdh11,Ntrk2,Tgfb2,Fn1,Cntn1,Ncam1,Eif4g2,Nr4a3,Plec,Vegfa,Cfl1,Dbn1,Ptprs,Egr2,Hsp90aa1,Ppp3ca,Ext1,Flrt2,Ifrd1,Itgb3,Vim,Hsp90ab1,Efnb1,Egfr,Caprin1,Bax,Nbl1,Fyn,Rock2,Dtnbp1,Sema3c,Enah,Fez1,Mgll	624	749	31053	3.6636	0.387853
Endo_XYE.v.XYB_DOWN	3.03464e-12	5.22218	2.37976e-08	GO_BP_Mm	GOBP_NEGATIVE_REGULATION_OF_CATALYTIC_ACTIVITY	27	Ptprb,Timp3,Fabp4,Ppia,Ctsb,Notch1,Pecam1,Gnai2,Actb,Dusp3,Serpinb6a,Cav1,Cstb,F11r,Hspb1,Eng,Plec,Heg1,Gpx1,Serpinh1,Angptl4,Cast,App,Arl6ip1,Wnk1,Xiap,Oaz1	244	658	31053	7.62347	-0.340845
Mac_XXE.v.XXB_DOWN	1.90574e-07	2.05636	0.00149448	GO_BP_Mm	GOBP_ENDOCYTOSIS	58	Cd9,Lgals3,Actb,Axl,Nr1h3,Anxa2,Lrp1,Cd44,Fcgr4,Ramp1,Trem2,Itgav,Pparg,Ezr,Fcer1g,Myo1e,Cd63,B2m,Cxcl16,Bin2,Sorl1,Scarb1,Arhgap25,Sort1,Sh3kbp1,Arf6,Rala,Ldlrap1,Stap1,Grk3,Nme1,Itga4,Ldlr,Actn4,Cd47,Cap1,Becn1,Tpcn2,Cd300a,Bin3,Plcg2,Mff,Dtnbp1,Nostrin,Ap3s1,Aif1,Pik3cb,Fnbp1l,Pycard,Tsc2,Synrg,Rac1,Ctbp1,Tor1a,C3,Myh9,Vamp8,Itgb2	1542	568	31053	2.82551	-0.267328
T_XXE.v.XXB_DOWN	1.45841e-12	5.21461	1.14369e-08	GO_BP_Mm	GOBP_NCRNA_PROCESSING	28	Rps27,Rps7,Rpl27,Rpl35a,Rps21,Rps27rt,Rpl35,Rps16,Rps24,Rps19,Rps28,Rps17,Rpl26,Nop10,Hnrnpa2b1,Snu13,Rps8,Utp14b,Trnt1,Rpl11,Frg1,Emg1,Nop14,Wdr43,Larp7,Pin4,Rpp21,Trmt112	420	397	31053	7.94169	-0.188926
Endo_XYE.v.XYB_DOWN	1.42139e-10	5.20841	1.11466e-06	GO_BP_Mm	GOBP_CIRCULATORY_SYSTEM_PROCESS	23	Mgll,Cd36,Cdh5,Calm1,Cldn5,Ramp2,Rac1,Gnai2,Epas1,Cav1,Itga1,Bmpr2,F11r,Edn1,Kdr,Eng,Plec,Heg1,Gpx1,Jup,Tpm1,App,Wnk1	244	562	31053	5.95286	-0.35078
Mac_XYE.v.XYB_DOWN	8.48126e-09	2.2304	6.651e-05	GO_BP_Mm	GOBP_ENDOMEMBRANE_SYSTEM_ORGANIZATION	59	S100a10,Cd9,Anxa2,Syngr1,Reep5,Lmna,Snx3,Wdr83os,Coro1c,Ndrg1,Degs1,Rtn4,Dtnbp1,Tmed9,Lamtor1,Syne1,Sh3glb1,Map2k2,Emc4,Plec,Rab2a,Emc7,Rab11a,Ap1s1,Plekhj1,Ubl4a,Emc2,Tmed10,Emc6,Cav2,Cdc42,Chmp4b,Lpcat3,Chmp2a,Asap1,Bet1,Tmem38b,Abcg1,Akt1,Jagn1,Use1,Emc3,Rab5c,Atp8b4,Snx9,Banf1,Hikeshi,Vti1b,Myof,Sgta,Ap3s1,Pi4k2a,Tango2,Stk25,Yipf4,Emc8,Chmp5,Emc9,Tmed4	1524	539	31053	4.17711	-0.180313
T_XXE.v.XXB_UP	1.03486e-12	5.20475	8.1154e-09	GO_BP_Mm	GOBP_MULTICELLULAR_ORGANISMAL_LEVEL_HOMEOSTASIS	28	Ccr2,Nr1d1,Cd44,Il2ra,Tnfsf11,Tnfaip3,Il18r1,F2r,Nr4a3,Igf1r,Zfp36l1,Anxa1,Nfkbiz,Tnf,Kdm6b,Tmem64,Cdk6,Il7r,Gata3,Rbpj,B2m,Ctsh,Ncor1,Egr1,Gnas,Irf4,Gpr183,Col3a1	197	848	31053	8.09069	0.431131
T_XXE.v.XXB_UP	1.29385e-10	5.20155	1.01463e-06	GO_BP_Mm	GOBP_POSITIVE_REGULATION_OF_CELL_DEATH	23	Apoe,Gsn,Lgals1,Atf3,Cd44,Serinc3,Nr3c1,Nr4a1,C1qa,Nr4a3,Laptm5,Anxa1,Ddx3x,C3,Bcl2a1b,Tnf,Tspo,Capn2,Atf6,Ctsh,Nfkbid,Egr1,Cdc42	197	697	31053	5.99369	0.516443
T_XXE.v.XXB_UP	7.34024e-18	5.19372	5.75622e-14	GO_BP_Mm	GOBP_POSITIVE_REGULATION_OF_GENE_EXPRESSION	40	Rora,Gsn,Vim,S100a10,Actg1,Ccr2,Lmna,Atf3,Cd44,Lum,Nfkb1,Tnfsf11,Il18r1,Maf,Ifngr1,F2r,Nr3c1,Nr4a3,Furin,Laptm5,Cyba,Anxa1,S100a13,Ddx3x,C3,Il1rl1,Tnf,Cdk6,Il7r,Gata3,Rbpj,B2m,Ctsh,Hilpda,Cd81,Klf4,Mapkapk2,Ar,Egr1,Irf4	197	1214	31053	13.2399	0.517136
Endo_XYE.v.XYB_DOWN	2.31656e-11	5.19031	1.81664e-07	GO_BP_Mm	GOBP_TAXIS	25	Lgals3,Ppia,Ablim1,Rac1,Notch1,Trem2,Dusp3,Itga1,Bmpr2,Hspb1,Edn1,Kdr,Flt1,Eng,Plec,Rps19,Nfib,Sema3g,Cyfip1,Sema3f,App,Ccl9,Wnk1,Mapk3,Ccl6	244	613	31053	6.74073	-0.350405
Mac_XYE.v.XYB_DOWN	7.13088e-10	4.245	5.59204e-06	GO_BP_Mm	GOBP_ENDOPLASMIC_RETICULUM_TO_GOLGI_VESICLE_MEDIATED_TRANSPORT	25	Trappc2l,Cope,Tmed9,Trappc6a,Trappc4,Pdcd6,Cnih4,Yif1b,Trappc1,Bcap31,Tex261,Tmed10,Yif1a,Sar1b,Bet1,Trappc3,Use1,Trappc6b,0610009B22Rik,Ergic1,Ergic3,Yipf4,Vapa,Copb1,Tmed4	1524	120	31053	5.25243	-0.129024
B_XXE.v.XXB_DOWN	2.56987e-13	5.18795	2.0153e-09	GO_BP_Mm	GOBP_NON_MEMBRANE_BOUNDED_ORGANELLE_ASSEMBLY	30	Rps27,Fau,Rpl38,Rps19,Rps23,Rps28,Rps25,Rpl11,Rpl6,Rps5,Mef2c,Hspa1b,Rps3,Lcp1,Rpl10,Cirbp,Rpl24,Cenpa,Plk2,Rpsa,Hspa1a,Ripor2,Dazap2,Msn,Arpc2,Ddx6,Nop53,Rhoa,Prrc2c,Rps6	464	387	31053	8.69566	-0.329871
Meso_XXE.v.XXB_UP	3.24136e-27	5.18781	2.54187e-23	GO_BP_Mm	GOBP_ENERGY_DERIVATION_BY_OXIDATION_OF_ORGANIC_COMPOUNDS	63	Igf1,Mdh2,Pdha1,Ndufb9,Gsk3b,Iscu,Idh2,Adgrf5,Ndufab1,mt-Atp8,Ndufs4,Etfb,mt-Co1,Gabarapl1,Ndufv1,Ndufa13,Ndufa10,Ndufs6,Gaa,mt-Co3,Uqcc3,Ide,Ndufs2,Vcp,mt-Co2,Cavin3,mt-Nd1,Ndufa12,mt-Atp6,Cox5a,Ndufb5,Suclg1,Plec,Park7,Uqcr11,Ndufs7,Ndufb6,Il6st,Khk,Stbd1,Mybbp1a,Ndufc2,Ndufb8,Dguok,mt-Nd2,Nr1d1,mt-Nd4,mt-Nd4l,Nupr1,Cs,Gadd45gip1,Sod2,Acadm,Arl2,Ndufs8,Etfa,Sdhc,Akt1,Idh1,Idh3b,Cox5b,Ndufa8,Ndu…	1119	337	31053	22.5948	0.611317
Endo_XYE.v.XYB_DOWN	2.39831e-11	5.18186	1.88075e-07	GO_BP_Mm	GOBP_TRANSMEMBRANE_RECEPTOR_PROTEIN_TYROSINE_KINASE_SIGNALING_PATHWAY	25	Ctsd,Tcf4,Col4a1,Col4a2,Rac1,Txnip,Notch1,Gnai2,Dusp3,Mmrn2,Itga1,Igfbp3,Iqgap1,Cd63,Hspb1,Kdr,Flt1,Ccnd3,Igf1r,Sh3glb1,Cyfip1,Pxn,Hip1,Rtn4,Mapk3	244	614	31053	6.72567	-0.368836
Mac_XXE.v.XXB_UP	2.55597e-07	5.18068	0.00200439	GO_BP_Mm	GOBP_REGULATION_OF_RNA_SPLICING	15	Ccnl1,Malat1,Hspa8,Srsf2,Mbnl1,Fus,Ddx5,Ahnak,Ncl,Hnrnph1,Slc38a2,Tra2b,Hnrnpu,Son,Srsf5	486	185	31053	2.69802	0.38645
B_XXE.v.XXB_DOWN	1.59115e-16	5.1795	1.24778e-12	GO_BP_Mm	GOBP_REGULATION_OF_CELL_CELL_ADHESION	38	Cd74,H2-Aa,H2-Ab1,H2-Eb1,Actb,H2-Ob,Coro1a,H2-DMa,Cd37,Laptm5,H2-DMb2,Cd55,Hmgb1,Tgfb1,Plaur,H2-DMb1,Smad7,Ets1,Rps3,Klf4,Sdc4,Il2rg,Ccr7,H2-Oa,Nfkbid,Ripor2,Zfp608,Pag1,Tspan32,Hsp90aa1,Malt1,Lyn,Lgals3,Rhoa,Jak1,Cd24a,Rhoh,Runx1	464	491	31053	11.9039	-0.363408
T_XYE.v.XYB_UP	1.80569e-09	5.17274	1.41602e-05	GO_BP_Mm	GOBP_REGULATION_OF_CELL_DEVELOPMENT	20	Cd74,H2-Aa,Mbp,Tmem176a,Fgl2,Man2a1,Sema4d,Nfkbiz,Il2rg,Tmem176b,Tcf7,Thy1,Il2ra,Picalm,Ptpn6,Actr3,Ikzf1,Ikzf3,Arhgef2,Lgals9	128	938	31053	4.84893	0.161416
Meso_XXE.v.XXB_UP	2.23683e-21	5.17028	1.75412e-17	GO_BP_Mm	GOBP_NUCLEOSIDE_PHOSPHATE_BIOSYNTHETIC_PROCESS	49	Trem2,Vdac1,Pank3,Gucy1a1,Pdha1,Ndufb9,Atp5g1,Npr1,Idh2,Ndufab1,mt-Atp8,Ndufs4,Impdh2,Ndufv1,Ndufa13,Ndufa10,Ndufs6,Guk1,Uqcc3,Ndufs2,Vcp,mt-Co2,Paics,mt-Nd1,Mpc2,Adss,Adk,Ndufa12,Oasl2,mt-Atp6,Ndufb5,Ndufs7,Aprt,Ndufb6,Ndufc2,Ndufb8,Dguok,Nme1,mt-Nd2,mt-Nd4,mt-Nd4l,Dtymk,Mapk1,Ndufs8,Ak3,Sdhc,Ndufa8,Ndufa5,Acot7	1119	263	31053	16.7559	0.623307
ASPC_XXE.v.XXB_DOWN	4.44815e-17	2.02657	3.48824e-13	GO_BP_Mm	GOBP_CELL_PROJECTION_ORGANIZATION	153	Lifr,Abi3bp,Serpinf1,Nrep,Postn,Enpp2,Serpine2,Cxcl12,Dact1,Sfrp1,Auts2,H2-D1,H2-K1,Nrp2,Hspa5,Bmp4,Mdk,Tnxb,Nfib,Pdgfrb,Gas1,Adm,Wnt5a,Dock10,Gpm6b,Ror1,B2m,Slit2,Sdc2,Aplp2,Arhgef6,Bloc1s1,Slit3,Scarb2,App,Arhgap24,Raph1,Eps8,Fzd1,Manf,Cpeb1,Bcl2,Sema6a,Tuba1a,Spry2,Ngf,Hes1,Itm2c,Igf1r,Ptprg,Klf7,Grn,Icam1,Tiam1,Zeb2,Apoe,Btbd3,Nexn,Itga1,Alkal2,Ptprd,Boc,Ptprm,Apbb2,Ntn1,Bbs9,Itpr1,Fzd4,Nrp1,…	1414	1658	31053	12.4574	-0.185872
ASPC_XYE.v.XYB_DOWN	2.04983e-13	2.12331	1.60748e-09	GO_BP_Mm	GOBP_CELL_PROJECTION_ORGANIZATION	106	Postn,Serpinf1,Mmp2,Tnxb,Fn1,Mdk,Hspa5,Vim,Manf,Lgmn,Trem2,Fzd1,Lrp1,Nbl1,Nrep,Bsg,Hspb1,Pmp22,Capg,Itgb1,Lamc1,Lama2,Grn,Ubb,Dynll1,Pdgfrb,Ctsz,Lamb1,Apoe,Gas1,Itm2c,Lgals1,Arap1,Golga4,Pkd2,Cfl1,Creb3l2,Dbn1,Apbb2,Nrp1,App,Tuba1a,Lamb2,Serpine2,Emp1,Ptprs,Gdi2,Myoc,Gprc5b,Arpc2,Sgk1,Cdc42ep5,Lrp6,Sh3glb1,Nisch,Aplp2,Dact1,Kif5b,Ndrg4,Tpbg,Ednra,Afdn,Nptn,Prnp,Akt1,Scn1b,Dynlt1f,Dpysl3,Hsp90ab1,…	935	1658	31053	8.79386	-0.198703
Mac_XYE.v.XYB_DOWN	2.41984e-07	2.79494	0.00189764	GO_BP_Mm	GOBP_ENDOSOMAL_TRANSPORT	31	Snx3,Tmem50a,Coro1c,Commd1,Lamtor1,Vps29,Rab11a,Ap1s1,Plekhj1,Ubxn6,Snx5,Washc3,Vps36,Cdc42,Chmp4b,Leprotl1,Vps28,Chmp2a,Dpy30,Vta1,Mvb12a,Snf8,Snx9,Snx27,Sort1,Dennd2a,Vti1b,Rab9,Heatr5a,Uhrf1bp1l,Chmp5	1524	226	31053	2.72179	-0.142023
ASPC_XXE.v.XXB_UP	2.18758e-08	2.041	0.00017155	GO_BP_Mm	GOBP_CELL_PROJECTION_ORGANIZATION	68	Ngfr,Rpl24,Rpl4,Actb,Ptpn5,Emb,Gja1,Atp8b1,Cdh11,Ntrk2,Lgals1,Emp3,Tgfb2,Pfn1,Triobp,Fn1,Cntn1,Efhd1,Ncam1,Eif4g2,Ehd1,Nr4a3,Vegfa,Efemp1,Cfl1,Dynll1,Klf4,Dbn1,Ptprs,Egr2,Hsp90aa1,Ppp3ca,Ext1,Flrt2,Ifrd1,Itgb3,Ptbp1,Vim,Hsp90ab1,Sdk1,Nme1,Adamts1,Nisch,Efnb1,Egfr,Caprin1,Cav1,Ror2,Arpc2,Rdx,Tpm1,Nbl1,Prmt1,Fyn,Rock2,Dtnbp1,Sema3c,Enah,Atp6v0d1,Mapk6,Fez1,Pxn,Ranbp1,Aif1l,Capzb,Dpysl3,Mgll,Sfrp2	624	1658	31053	3.76561	0.336706
Mac_XXE.v.XXB_DOWN	3.11893e-07	2.76231	0.00244586	GO_BP_Mm	GOBP_ENDOSOMAL_TRANSPORT	31	Snf8,Sorl1,Sort1,Arf6,Rab29,Mvb12a,Bloc1s2,Bloc1s1,Commd1,Leprotl1,Dpy30,Ap1s1,Ubxn6,Golt1b,Vps36,Ykt6,Vta1,Stx6,Rnf126,Rab8a,Plekhj1,Chmp4b,Washc3,Rab9,Arl1,Chmp1b,Was,Tmem50b,Chmp6,Chmp2a,Vti1b	1542	226	31053	2.61157	-0.0837664
Mac_XXE.v.XXB_DOWN	3.11893e-07	2.76231	0.00244586	GO_BP_Mm	GOBP_ENDOTHELIAL_CELL_MIGRATION	31	Anxa1,Adam8,Itgav,Pparg,Csnk2b,Scarb1,Rgcc,Svbp,Ptk2b,Ets1,Tgfbr1,Gadd45a,Ptgs2,Dcn,Itgb1bp1,Tnf,Nus1,Anxa3,Zc3h12a,Pdgfb,Gpx1,Gipc1,Pik3cb,Pdcd6,Rac1,Adam17,Cxcr4,Calr,Coro1b,Myh9,Itgb2	1542	226	31053	2.61157	-0.193994
B_XXE.v.XXB_DOWN	4.60428e-12	5.16275	3.61067e-08	GO_BP_Mm	GOBP_ADAPTIVE_IMMUNE_RESPONSE_BASED_ON_SOMATIC_RECOMBINATION_OF_IMMUNE_RECEPTORS_BUILT_FROM_IMMUNOGLOBULIN_SUPERFAMILY_DOMAINS	27	Cd74,H2-Aa,H2-Ab1,H2-Eb1,Ighd,H2-Ob,Fcer2a,H2-DMa,H2-DMb2,H2-D1,Cd55,Hmgb1,Tgfb1,Il21r,H2-DMb1,Mef2c,Smad7,Cd19,Ccr7,H2-Oa,Bach2,Nfkbid,Inpp5d,Malt1,Cd24a,C1qa,Slfn2	464	350	31053	7.44241	-0.396927
Mac_XYE.v.XYB_UP	2.80064e-07	5.16174	0.00219626	GO_BP_Mm	GOBP_POSITIVE_REGULATION_OF_EPITHELIAL_CELL_PROLIFERATION	15	Cxcl12,Jun,Ccl2,Stat3,Ccl24,Ccl5,Notch2,Tnfaip3,Egr3,Rbpj,Nr4a3,Nr4a1,Vegfa,Irs2,Tcf7l2	384	235	31053	2.65832	0.236137
ASPC_XXE.v.XXB_DOWN	2.38679e-19	3.74063	1.87172e-15	GO_BP_Mm	GOBP_CELL_SUBSTRATE_ADHESION	62	Smoc2,Apod,Vtn,Nid2,Abi3bp,Postn,Enpp2,Vcam1,Sfrp1,Ecm2,Jup,Mdk,Tnxb,Fbln1,Cd63,Egflam,Itga11,Gpm6b,Calr,Col3a1,Col1a1,Bcl2,Adamts12,Nid1,Itgbl1,Tiam1,Itga1,Myadm,Spock2,Fzd4,Spry4,Nrp1,Thbs1,Phldb2,Myoc,Dusp3,Jag1,Marcks,Itga9,Pik3r1,Hoxa7,Ntn4,Lrp1,Whamm,Braf,Acvrl1,Fzd7,Rin2,Ap1ar,Plau,Ccdc80,Map4k4,Eda,Carmil1,Lamc1,Dmd,Actn4,Actn1,Arhgap6,Ldb1,Pten,Dag1	1414	364	31053	14.7278	-0.26456
ASPC_XYE.v.XYB_DOWN	2.57762e-14	3.92337	2.02137e-10	GO_BP_Mm	GOBP_CELL_SUBSTRATE_ADHESION	43	Postn,Col1a1,Col3a1,Fbln2,Ccdc80,Col8a1,Mmp14,Tnxb,S100a10,Fn1,Calr,Mdk,Cd63,Nid1,Itgbl1,Rpl29,Lrp1,Itgb1,Lamc1,Cd36,Lamb1,Col5a3,Apod,Axl,Lgals1,Adamts12,Cfl1,Hacd1,Dbn1,Nrp1,Lamb2,Myoc,Arpc2,Efemp2,Fndc3b,Lims2,Ecm2,Cdh11,Marcks,Enpp2,Myh9,Rsu1,Rhoa	935	364	31053	9.69435	-0.319608
Meso_XXE.v.XXB_UP	1.1361e-06	5.1537	0.00890928	GO_BP_Mm	GOBP_SYNCYTIUM_FORMATION	13	Cd81,Trem2,Myof,Gsk3b,Ehd2,Ccng1,Capn2,Il4ra,Neo1,Stat1,Flot1,Ehd1,Cdon	1119	70	31053	2.05016	0.720652
ASPC_XXE.v.XXB_UP	3.09745e-08	3.5546	0.000242902	GO_BP_Mm	GOBP_CELL_SUBSTRATE_ADHESION	26	Actg1,Cd34,Rpl29,Sned1,Cdh11,Lgals1,Triobp,Fn1,Axl,Nexmif,S100a10,Vegfa,Cfl1,Dbn1,Pcsk5,Itgb3,C1qbp,Has2,Arpc2,Zyx,Limch1,Vit,Epdr1,Antxr1,Pxn,Itga2b	624	364	31053	3.61457	0.357815
Mac_XXE.v.XXB_UP	2.74086e-07	5.15283	0.00214938	GO_BP_Mm	GOBP_REGULATION_OF_VIRAL_PROCESS	15	Cd209d,Ly6e,Ifi207,Zfp36,Cd209b,Cd209a,Rnasel,Ifitm3,Ddx5,Ifi204,Ifitm2,Ddx3x,Ifi203,Gbp7,Oas2	486	186	31053	2.66769	0.626624
ASPC_XXE.v.XXB_DOWN	7.73543e-13	2.64013	6.06613e-09	GO_BP_Mm	GOBP_CELL_SURFACE_RECEPTOR_SIGNALING_PATHWAY_INVOLVED_IN_CELL_CELL_SIGNALING	66	C3,Dact1,Sfrp1,Slc29a1,Jup,Bmp4,Mdk,Bicc1,Wnt5a,Rbms3,Ror1,Tpbgl,App,Gpc3,Col1a1,Jade1,Fzd1,Ndrg2,Atxn1,Ccnd1,Nid1,Amotl2,Tiam1,Zeb2,Apoe,Wnt11,Sulf1,Hbp1,Tcf7l2,Gabra3,Fzd4,Lrrk1,Wwtr1,Thra,Myoc,Vgll4,Foxo3,Cacnb3,Atp6ap2,Tbx18,Ift80,Lrp1,Lrp5,Crbn,Fzd7,Mdfic,Reck,Ppp2r3a,Lrrk2,Cyld,Eda,Tbl1xr1,Pkd1,Cdk14,Tle4,Cd44,Grik5,Tgfb1,Cdc73,Ddit3,Mecp2,Amer1,Ryk,Ldb1,Pten,Dab2ip	1414	549	31053	8.21709	-0.183794
Mac_XYE.v.XYB_DOWN	3.74831e-50	6.04629	2.93942e-46	GO_BP_Mm	GOBP_ENERGY_DERIVATION_BY_OXIDATION_OF_ORGANIC_COMPOUNDS	100	Cox4i1,Cox8a,Atp5e,Ndufb11,Atp5h,Cox5b,Cox7a2,Ndufa7,Uqcrh,Atp5j,Uqcrb,Ndufb10,Cox7c,Ndufs7,Atp5d,Ndufa13,Cox5a,Ndufb8,Bax,Cox6c,Prelid1,Atp5j2,Ndufa8,Ndufb5,Ndufb7,Sdhb,Ndufb9,Ndufb4,Ndufa11,Mrps36,Gnas,Atp5c1,Cox7a2l,Uqcr11,Uqcrq,Etfb,Ldha,Ndufv3,Ndufv2,Ndufs3,Ndufs5,Mdh1,Ndufc1,Ndufa6,Ndufa12,Slc37a2,Ndufa10,Plec,Ndufs8,Ndufa9,Ndufa2,Gyg,Cox6a1,Ndufb6,Ndufa5,Uqcrc1,Ppp1ca,Ndufv1,Ndufb2,Uqcr10,…	1524	337	31053	45.5317	-0.198895
T_XYE.v.XYB_DOWN	1.82138e-08	5.1488	0.000142833	GO_BP_Mm	GOBP_REGULATION_OF_CELLULAR_MACROMOLECULE_BIOSYNTHETIC_PROCESS	18	Rps3,Rpl26,Rpl10,Rplp1,Eif1,Rack1,Rpl5,Eef1b2,Gapdh,Eif3k,Npm1,Rbm3,Eif5a,Rpl13a,Btg2,Ybx1,Itm2b,Magoh	236	460	31053	3.84517	-0.307344
B_XXE.v.XXB_DOWN	3.06834e-11	5.14804	2.40619e-07	GO_BP_Mm	GOBP_T_CELL_DIFFERENTIATION	25	Cd74,H2-Aa,Actb,H2-DMa,Zfp36l2,Rpl22,Hmgb1,Tgfb1,Satb1,Smad7,Bcl11a,Il2rg,Ccr7,H2-Oa,Nfkbid,Zfp36l1,Zfp608,Foxp1,Hsp90aa1,Malt1,Rhoa,Nfatc3,Rhoh,Rps6,Runx1	464	325	31053	6.61867	-0.326871
T_XYE.v.XYB_DOWN	7.30911e-07	5.14561	0.0057318	GO_BP_Mm	GOBP_MAINTENANCE_OF_LOCATION	14	Fth1,Lgals3,Ftl1,Tmsb4x,Calm1,Lpl,Tmsb10,Srgn,Cd36,Cyba,Calm2,Anxa1,Plin2,Txn1	236	358	31053	2.24171	-0.349577
T_XXE.v.XXB_UP	4.44991e-08	5.14338	0.000348962	GO_BP_Mm	GOBP_CELLULAR_RESPONSE_TO_HORMONE_STIMULUS	17	Actn2,Nr1d1,Atp2b1,Ramp1,Nfkb1,Nr3c1,Socs2,Nr4a1,Nr4a3,Igf1r,Zfp36l1,Anxa1,Nedd4,Tnf,Ncor1,Ar,Gnas	197	521	31053	3.45722	0.461689
Mac_XXE.v.XXB_DOWN	1.14122e-40	5.37814	8.94946e-37	GO_BP_Mm	GOBP_ENERGY_DERIVATION_BY_OXIDATION_OF_ORGANIC_COMPOUNDS	90	Atp5e,Gnas,Cox8a,Ndufa6,Cox4i1,Sdhb,Ndufb2,Uqcr10,Cox7c,Ndufa3,Iscu,Ndufb5,Prelid1,Uqcc2,Ndufv2,Bax,Cox6a1,Atp5c1,Cycs,Cox5b,Ndufb8,Cox7a2,Ndufs8,Ndufb4,Ndufs4,Ndufv3,Idh3b,Bloc1s1,Slc37a2,Ndufc1,Ldha,Uqcrq,Ndufb9,Ndufa8,Atp5j2,Mdh1,Uqcrfs1,Ndufa11,Ndufa13,Ndufa7,Ndufs6,Ndufa9,Uqcc3,Uqcr11,Ndufb6,Mybbp1a,Ppp1r2,Uqcrc1,Ndufa2,Ndufa10,Uqcrh,Tnf,Atp5d,Ndufa1,Ndufb11,Ndufs5,Mrps36,Suclg1,Gyg,Ndufa12,…	1542	337	31053	36.0482	-0.178414
T_XYE.v.XYB_DOWN	4.6699e-08	5.14223	0.000366213	GO_BP_Mm	GOBP_REGULATION_OF_AMIDE_METABOLIC_PROCESS	17	Rps3,Rpl26,Rpl10,Rplp1,Eif1,Rack1,Rpl5,Eef1b2,Gapdh,Eif3k,Npm1,Rbm3,Eif5a,Rpl13a,Btg2,Ybx1,Magoh	236	435	31053	3.43627	-0.316719
B_XYE.v.XYB_UP	1.07783e-11	5.14208	8.45231e-08	GO_BP_Mm	GOBP_REGULATION_OF_CELL_ACTIVATION	26	Ighm,Tnfrsf13b,Ptpn6,Gpr183,Rasgrp1,Hsph1,Fgl2,Itgal,Csk,Hspd1,Plek,Arid1a,Cd38,Dock8,Cd22,Ptprj,Bmi1,Dtx1,Cbfb,Lgals8,Ptprc,Twsg1,Ctla4,Ctsc,Cd274,Sh3kbp1	234	671	31053	7.07302	0.150407
ASPC_XYE.v.XYB_DOWN	3.18634e-07	2.4198	0.00249873	GO_BP_Mm	GOBP_CELL_SURFACE_RECEPTOR_SIGNALING_PATHWAY_INVOLVED_IN_CELL_CELL_SIGNALING	40	Col1a1,Mdk,Nid1,Fzd1,Lrp1,Sox4,Apoe,Sdc1,Sulf1,Hbp1,Pkd2,Dbn1,Pfdn5,App,Pkd1,Slc29a1,Myoc,Gprc5b,Lrp6,Dact1,Tpbg,Ctnnbip1,Ednra,Afdn,P2rx4,Amotl1,Snx3,Mitf,Ift20,Tgfb1,Dkk3,Atp6ap2,Csnk2b,Lrp5,Ube2b,Wwtr1,Thra,Cmah,Sh3gl1,Bcl9l	935	549	31053	2.60228	-0.195449
B_XYE.v.XYB_UP	7.52019e-09	5.13523	5.89733e-05	GO_BP_Mm	GOBP_REGULATION_OF_CELL_CELL_ADHESION	19	Ptpn6,Akna,Rasgrp1,Hsph1,Fgl2,Itgal,Hspd1,Arid1a,Dock8,Bmi1,Mbp,Dtx1,Cbfb,Swap70,Lgals8,Ptprc,Twsg1,Ctla4,Cd274	234	491	31053	4.22934	0.147342
ASPC_XXE.v.XXB_DOWN	6.98896e-10	2.98791	5.48074e-06	GO_BP_Mm	GOBP_CELLULAR_CARBOHYDRATE_METABOLIC_PROCESS	40	Igfbp3,Igf1,Adcyap1r1,Csgalnact1,Ppp1r2,Cbfa2t3,Scarb2,C1qtnf2,Rora,C1qtnf1,Gaa,Il6st,Tcf7l2,Hsd11b1,Gnptg,P2ry1,Idh2,Sirt1,Nupr1,Per2,Insr,Gk5,Ogt,Braf,Gabarapl1,Hs2st1,Ip6k1,Adipor1,Fam3c,Inpp5k,Nr1d1,Mecp2,Cyp2j6,Abhd10,C1qtnf3,Stbd1,Hmgb1,Phkg2,Pten,Nfe2l1	1414	294	31053	5.26116	-0.178335
T_XXE.v.XXB_UP	1.70897e-10	5.12797	1.34017e-06	GO_BP_Mm	GOBP_NEGATIVE_REGULATION_OF_CELL_DIFFERENTIATION	23	Tmem176a,Tmem176b,Rora,Nr1d1,Nfkbia,Cd44,Fgl2,Thy1,Zfp36l1,Anxa1,Actb,Rgs2,Tnf,Tmem64,Cdk6,Gata3,Rbpj,Tspo,Actr3,B2m,Areg,Nfkbid,Ccnd2	197	707	31053	5.87284	0.536976
ASPC_XYE.v.XYB_DOWN	3.45039e-15	3.71547	2.70579e-11	GO_BP_Mm	GOBP_CELLULAR_COMPONENT_DISASSEMBLY	49	Cst3,Sptbn1,Trem2,Ctss,Capg,Itgb1,Lamc1,Ogt,Map1lc3b,Plin2,Mical2,Gabarap,Ufm1,C1qb,Eif5a,Cfl1,Sh3pxd2b,Arpc2,Sgk1,Fis1,Atpif1,Dnase2a,Kif5b,Gabarapl2,Adamts15,Svil,Vmp1,Napa,Pink1,Slc25a4,Calm1,Adamts5,Tspo,Ulk1,Chmp2a,Myh9,Sptan1,Rb1cc1,Fap,C1qc,Ufl1,Tmod2,Htra2,Capzb,Phb2,Sh3gl1,Ddit4,Gas2l1,Tpm1	935	438	31053	10.5677	-0.16456
[truncated: 3,368 more rows]
